# Supplementary material for: PPM1D suppresses p53-dependent transactivation and cell death by inhibiting the Integrated Stress Response
Source: Nat Commun. 2022 Dec 1;13:7400. doi: 10.1038/s41467-022-35089-5 (PMC9715646; doi:10.1038/s41467-022-35089-5)
Supplement: Supplementary file 4 — Supplementary Data 1 [file 41467_2022_35089_MOESM4_ESM.xlsx]

## Sheet: A. TPC1-DMSOvsNutlin
DESeq2 Results for TPC1 line (24hr treatment, cpm>0.1)
	All Detected Genes								Upregulated Genes (Adjusted p < 0.05, Adjusted FC > 1.5)								Downregulated Genes (Adjusted p < 0.05, Adjusted FC < 0.667)
	Gene ID	Base Mean DMSO	Base Mean Nutlin	Fold-change	Adjusted Fold-change	p	Adjusted p		Gene ID	Base Mean DMSO	Base Mean Nutlin	Fold-change	Adjusted Fold-change	p	Adjusted p		Gene ID	Base Mean DMSO	Base Mean Nutlin	Fold-change	Adjusted Fold-change	p	Adjusted p
	BTG2	1004.66	28790.3	28.6568	28.0211	0	0		PLTP	1232.08	23607	19.1603	18.785	0	0		FAM111B	1718.31	12.6712	0.00737424	0.00971851	5.37109e-125	5.58124e-123
	CDKN1A	6581.09	323777	49.1981	47.7521	0	0		TP53I3	1518.01	39681.9	26.1406	25.4376	0	0		CCNE2	2163.6	20.0676	0.00927509	0.0108937	2.96666e-153	4.31583e-151
	MDM2	6274.45	197237	31.4349	30.7188	0	0		BTG2	1004.66	28790.3	28.6568	28.0211	0	0		E2F2	1142.13	8.78648	0.00769307	0.0114243	1.12995e-91	7.58691e-90
	MKI67	58606.3	1203.62	0.0205374	0.0214277	0	0		TP53INP1	824.88	25704.5	31.1615	30.313	0	0		HJURP	5814.74	62.917	0.0108203	0.0115665	9.88253e-300	1.17629e-296
	MYBL2	13170.7	482.588	0.0366409	0.0375863	0	0		MDM2	6274.45	197237	31.4349	30.7188	0	0		NCAPH	4075.24	72.1277	0.017699	0.0188073	3.74995e-250	2.1347e-247
	PLK1	13317.8	291.854	0.0219147	0.0225659	0	0		CDKN1A	6581.09	323777	49.1981	47.7521	0	0		KIF18B	4820.51	95.4362	0.0197979	0.0206478	1.90076e-262	1.30982e-259
	PLTP	1232.08	23607	19.1603	18.785	0	0		GREB1	170.366	5222.93	30.6572	29.6082	2.30359e-264	1.6756e-261		NEK2	3006.98	57.6058	0.0191573	0.021231	1.0858e-202	3.55408e-200
	RRM2	19478.8	590.783	0.0303295	0.0310506	0	0		SULF2	71.4076	3671.75	51.4196	48.7922	8.82036e-246	4.81187e-243		MKI67	58606.3	1203.62	0.0205374	0.0214277	0	0
	TP53I3	1518.01	39681.9	26.1406	25.4376	0	0		FDXR	1223.05	19499.1	15.943	15.5506	1.47648e-235	7.43521e-233		ZNF367	2079.61	40.8814	0.0196582	0.0216533	2.05441e-152	2.95587e-150
	TP53INP1	824.88	25704.5	31.1615	30.313	0	0		C17orf103	564.501	8232.11	14.583	14.2559	3.93112e-222	1.71567e-219		CENPA	1597.87	31.6195	0.0197885	0.0221662	4.62956e-129	5.09368e-127
	HJURP	5814.74	62.917	0.0108203	0.0115665	9.88253e-300	1.17629e-296		ABCA12	650.226	11261.3	17.319	16.9548	4.66797e-220	1.97154e-217		PLK1	13317.8	291.854	0.0219147	0.0225659	0	0
	CCNA2	6265.68	149.494	0.0238592	0.0253685	7.61891e-286	8.31287e-283		GDF15	5577.15	79912.6	14.3286	14.0188	9.01268e-219	3.68759e-216		GTSE1	5202.78	117.728	0.0226278	0.0232107	4.93132e-256	2.93481e-253
	CDC20	19664.4	963.756	0.0490102	0.050053	9.88972e-282	9.96047e-279		CYFIP2	2071.18	21491.1	10.3763	10.2185	1.12619e-205	3.8803e-203		CCNA2	6265.68	149.494	0.0238592	0.0253685	7.61891e-286	8.31287e-283
	KIF2C	5846.1	146.289	0.0250234	0.0263372	1.11328e-280	1.04115e-277		ACTA2	411.357	5968.73	14.5099	14.1304	6.6912e-202	2.0859e-199		KIF2C	5846.1	146.289	0.0250234	0.0263372	1.11328e-280	1.04115e-277
	CEP55	8825.95	432.679	0.0490235	0.0503439	8.94051e-270	7.80387e-267		SESN1	462.742	6049.77	13.0737	12.7614	8.69576e-190	2.23242e-187		NDC80	2058.53	50.5165	0.0245401	0.0264809	4.45609e-160	7.29294e-158
	BUB1	8340.49	412.377	0.0494428	0.0505702	2.4312e-268	1.98948e-265		PLXNB3	830.638	11701.4	14.0872	13.7906	5.65381e-189	1.3967e-186		MCM10	3185.56	83.2917	0.0261467	0.0268741	1.20689e-199	3.59132e-197
	CDCA8	5493.38	177.433	0.0322995	0.0338132	1.80794e-264	1.39243e-261		SERPINE1	1010.35	10241.7	10.1368	9.96278	2.04303e-187	4.80618e-185		ASPM	9088.54	232.112	0.025539	0.0268807	4.93643e-198	1.40506e-195
	GREB1	170.366	5222.93	30.6572	29.6082	2.30359e-264	1.6756e-261		FAM212B	221.208	3986.3	18.0206	17.4345	2.92406e-185	6.60082e-183		CLSPN	3653.13	99.2846	0.027178	0.0290043	2.21249e-214	8.04672e-212
	KIF18B	4820.51	95.4362	0.0197979	0.0206478	1.90076e-262	1.30982e-259		HES2	79.0087	2977.85	37.6901	36.2571	1.58446e-184	3.51616e-182		SKA1	1913.79	56.4716	0.0295077	0.0309727	5.33587e-149	7.27735e-147
	SAPCD2	6343.88	210.618	0.0332002	0.0340898	2.28461e-258	1.49562e-255		GPC1	2541.68	22150.1	8.71474	8.59605	6.32373e-184	1.37994e-181		RRM2	19478.8	590.783	0.0303295	0.0310506	0	0
	NCAPG	5990.82	244.506	0.0408134	0.0423318	1.14435e-256	7.13478e-254		TAP1	1085.95	10525.5	9.69244	9.53932	2.42392e-182	5.20269e-180		CDCA3	3620.99	110.668	0.0305629	0.0321143	1.53781e-201	4.68245e-199
	GTSE1	5202.78	117.728	0.0226278	0.0232107	4.93132e-256	2.93481e-253		RRAD	63.5702	2365.8	37.2156	33.8611	4.98852e-178	1.05346e-175		CDCA5	4604.11	147.006	0.0319293	0.0326861	4.7674e-235	2.22927e-232
	NCAPH	4075.24	72.1277	0.017699	0.0188073	3.74995e-250	2.1347e-247		UNC13A	7.41154	4381.24	591.138	408.036	5.22659e-168	9.50441e-166		CDCA8	5493.38	177.433	0.0322995	0.0338132	1.80794e-264	1.39243e-261
	SULF2	71.4076	3671.75	51.4196	48.7922	8.82036e-246	4.81187e-243		PADI4	64.5815	2269.64	35.1439	31.7439	1.36789e-163	2.29612e-161		EXO1	3213.37	106.022	0.0329941	0.0339717	1.18757e-188	2.87941e-186
	BUB1B	5103.23	219.149	0.0429432	0.0441923	5.80753e-236	3.04152e-233		CDKN1C	978.429	8339.28	8.52313	8.39776	2.13157e-159	3.44552e-157		SAPCD2	6343.88	210.618	0.0332002	0.0340898	2.28461e-258	1.49562e-255
	FDXR	1223.05	19499.1	15.943	15.5506	1.47648e-235	7.43521e-233		PANK1	482.791	4892.77	10.1343	9.94369	5.02767e-159	7.931e-157		TICRR	1944.59	63.8168	0.0328176	0.0347141	7.44106e-131	8.32699e-129
	BIRC5	8674.46	468.044	0.0539566	0.0556058	2.82822e-235	1.37148e-232		TNFRSF14	93.5922	2094.92	22.3835	21.0829	2.76821e-155	4.26402e-153		NEIL3	1036.81	33.5362	0.0323455	0.0359008	5.44896e-96	3.85639e-94
	CDCA5	4604.11	147.006	0.0319293	0.0326861	4.7674e-235	2.22927e-232		CES2	2241.17	16854.7	7.52052	7.42319	4.93124e-155	7.50753e-153		CDC6	4088.59	144.204	0.0352699	0.0366844	4.91968e-226	2.22115e-223
	CDC6	4088.59	144.204	0.0352699	0.0366844	4.91968e-226	2.22115e-223		DGKA	1544.63	13774.2	8.91751	8.75193	2.82386e-154	4.24974e-152		AURKB	4152.27	141.893	0.0341724	0.0368131	3.96396e-187	9.10528e-185
	C17orf103	564.501	8232.11	14.583	14.2559	3.93112e-222	1.71567e-219		ADAMTS7	247.402	4064.47	16.4286	16.0619	2.16441e-153	3.22029e-151		ERCC6L	1308.06	46.4634	0.0355207	0.037467	1.04309e-110	8.81106e-109
	ABCA12	650.226	11261.3	17.319	16.9548	4.66797e-220	1.97154e-217		ZNF385A	1056.79	9185.89	8.69226	8.53375	2.4125e-152	3.43336e-150		TTK	2748.37	95.6194	0.0347913	0.0375754	1.0278e-173	2.03893e-171
	GDF15	5577.15	79912.6	14.3286	14.0188	9.01268e-219	3.68759e-216		ANK1	154.511	3103.28	20.0845	19.4916	2.34336e-147	3.09915e-145		MYBL2	13170.7	482.588	0.0366409	0.0375863	0	0
	CCNB1	13630	995.091	0.0730075	0.074567	1.05913e-217	4.20219e-215		CEACAM1	8.77541	2314.55	263.754	181.752	6.20926e-147	8.12979e-145		KIF15	1498.78	51.4311	0.0343154	0.0382194	4.04533e-122	4.01254e-120
	PRC1	10215	795.154	0.077842	0.0791852	1.31778e-217	5.0746e-215		FAM210B	974.56	7891.65	8.09765	7.95447	4.15078e-140	5.12699e-138		ESCO2	1311.85	48.0582	0.036634	0.0383131	4.52657e-110	3.79913e-108
	UHRF1	12187.1	868.298	0.0712471	0.0726818	5.53573e-217	2.07084e-214		SYTL1	496.616	5160.48	10.3913	10.0989	4.86531e-140	5.95342e-138		NUF2	2268.86	85.2745	0.0375847	0.0394047	1.14604e-163	1.97435e-161
	CLSPN	3653.13	99.2846	0.027178	0.0290043	2.21249e-214	8.04672e-212		TMEM63B	2705.74	17756.3	6.56245	6.48309	2.28147e-137	2.74049e-135		NCAPG	5990.82	244.506	0.0408134	0.0423318	1.14435e-256	7.13478e-254
	KIF23	5964.57	305.835	0.0512752	0.0523029	1.07397e-211	3.8004e-209		BBC3	386.251	3776.43	9.77714	9.51824	1.40439e-133	1.59893e-131		SPC25	1225.1	49.8726	0.040709	0.0431493	2.85668e-103	2.162e-101
	CYFIP2	2071.18	21491.1	10.3763	10.2185	1.12619e-205	3.8803e-203		CD82	3517.33	21850.2	6.21214	6.14198	1.49894e-129	1.66319e-127		FBXO5	2060.16	83.848	0.0406997	0.0436708	1.34835e-139	1.63462e-137
	UBE2C	6012.35	361.451	0.0601181	0.0618165	6.77371e-203	2.27406e-200		GADD45A	1142.09	8678.7	7.59893	7.45857	3.15726e-127	3.38837e-125		CKAP2L	2252.18	94.9607	0.042164	0.044077	1.85198e-151	2.60731e-149
	NEK2	3006.98	57.6058	0.0191573	0.021231	1.0858e-202	3.55408e-200		EFNB1	899.018	6553.62	7.28976	7.1705	1.81495e-126	1.93196e-124		BUB1B	5103.23	219.149	0.0429432	0.0441923	5.80753e-236	3.04152e-233
	ARHGAP11A	6572.59	364.202	0.0554122	0.0569502	4.22713e-202	1.3499e-199		ZMAT3	2308.81	20593.7	8.91962	8.75277	1.92888e-125	2.02039e-123		ESPL1	3652.03	167.059	0.0457441	0.0469527	1.99073e-150	2.77284e-148
	ACTA2	411.357	5968.73	14.5099	14.1304	6.6912e-202	2.0859e-199		FAM84B	1443.98	12022	8.3256	8.18814	2.71801e-124	2.78023e-122		BARD1	850.394	37.5233	0.0441247	0.0473666	2.54813e-80	1.37862e-78
	CDCA3	3620.99	110.668	0.0305629	0.0321143	1.53781e-201	4.68245e-199		NEURL2	32.2808	1395.09	43.2175	39.5705	4.30376e-124	4.33455e-122		DLGAP5	3818.83	180.593	0.0472903	0.0483139	5.34561e-190	1.3998e-187
	MCM10	3185.56	83.2917	0.0261467	0.0268741	1.20689e-199	3.59132e-197		WDR63	33.7145	1277.15	37.8813	33.4643	1.2553e-121	1.2085e-119		CDCA2	3107.51	146.699	0.0472078	0.0488165	1.1635e-173	2.27369e-171
	KIFC1	5892.35	303.054	0.0514318	0.0523715	1.59058e-199	4.62787e-197		GAS6-AS1	47.0772	1509.56	32.0656	28.3096	6.59736e-121	6.21434e-119		CDC20	19664.4	963.756	0.0490102	0.050053	9.88972e-282	9.96047e-279
	ASPM	9088.54	232.112	0.025539	0.0268807	4.93643e-198	1.40506e-195		PRKAB2	1554.02	9972.18	6.417	6.34053	1.7302e-120	1.61811e-118		TEX15	156.371	5.05528	0.0323288	0.0502958	2.0492e-21	2.44355e-20
	KIF11	9882.14	752.53	0.0761506	0.077468	1.64758e-197	4.58973e-195		SESN2	2233.78	13142.4	5.8835	5.81579	2.04688e-120	1.90069e-118		CEP55	8825.95	432.679	0.0490235	0.0503439	8.94051e-270	7.80387e-267
	DTL	5550.12	404.015	0.0727939	0.0742429	8.62028e-193	2.35136e-190		FUCA1	837.633	5662.61	6.76025	6.65386	5.06006e-118	4.56906e-116		RAD54L	1404.87	69.0256	0.049133	0.0504626	8.77811e-107	7.09456e-105
	MCM3	10575.2	986.898	0.0933221	0.0950536	5.66395e-192	1.51343e-189		DMPK	1814.16	10572.8	5.82795	5.7588	3.45537e-116	3.09871e-114		BUB1	8340.49	412.377	0.0494428	0.0505702	2.4312e-268	1.98948e-265
	DLGAP5	3818.83	180.593	0.0472903	0.0483139	5.34561e-190	1.3998e-187		PSTPIP2	358.279	2915.19	8.13665	7.93826	3.83913e-109	3.20164e-107		FAM64A	1581.23	78.4048	0.0495847	0.0517517	6.69177e-122	6.53846e-120
	SESN1	462.742	6049.77	13.0737	12.7614	8.69576e-190	2.23242e-187		CMBL	3076.63	17223.8	5.59826	5.52888	3.56609e-108	2.95512e-106		WDR76	2726.43	132.938	0.0487591	0.0517758	2.12098e-156	3.30596e-154
	MCM4	33815.9	3486.16	0.103092	0.104587	2.70499e-189	6.81086e-187		ACER2	152.535	2084.09	13.663	13.3296	3.10191e-107	2.5543e-105		KIF14	4025.9	199.9	0.0496535	0.0520012	2.92127e-112	2.48365e-110
	PLXNB3	830.638	11701.4	14.0872	13.7906	5.65381e-189	1.3967e-186		EDA2R	665.318	4376.5	6.57806	6.47664	3.41423e-107	2.79391e-105		KIF23	5964.57	305.835	0.0512752	0.0523029	1.07397e-211	3.8004e-209
	EXO1	3213.37	106.022	0.0329941	0.0339717	1.18757e-188	2.87941e-186		TRIM3	503.286	3729.09	7.40948	7.2801	8.56497e-107	6.96529e-105		KIFC1	5892.35	303.054	0.0514318	0.0523715	1.59058e-199	4.62787e-197
	LMNB1	4810.99	303.824	0.063152	0.0654913	2.05565e-187	4.80618e-185		NUAK2	1524.95	9098.67	5.96654	5.88291	2.09404e-106	1.68204e-104		MYB	53.2679	0	0	0.0532647	1.08252e-11	6.84377e-11
	SERPINE1	1010.35	10241.7	10.1368	9.96278	2.04303e-187	4.80618e-185		KLHDC7A	162.082	1918.7	11.8378	11.3814	1.00105e-105	7.94345e-104		TMPO-AS1	700.58	33.485	0.0477962	0.0535116	1.32542e-67	5.94307e-66
	AURKB	4152.27	141.893	0.0341724	0.0368131	3.96396e-187	9.10528e-185		SUGCT	90.8146	1498.92	16.5053	15.3174	1.11124e-105	8.7647e-104		PLK4	1959.32	100.353	0.0512182	0.0546258	3.74095e-132	4.22243e-130
	FAM212B	221.208	3986.3	18.0206	17.4345	2.92406e-185	6.60082e-183		GPR87	147.163	2173.7	14.7707	13.941	7.46853e-104	5.6852e-102		BIRC5	8674.46	468.044	0.0539566	0.0556058	2.82822e-235	1.37148e-232
	HES2	79.0087	2977.85	37.6901	36.2571	1.58446e-184	3.51616e-182		APOBEC3C	2776.18	14583.1	5.25293	5.19233	1.37421e-102	1.03405e-100		SHISA3	170.153	6.12346	0.035988	0.0560324	3.93701e-23	5.15988e-22
	GPC1	2541.68	22150.1	8.71474	8.59605	6.32373e-184	1.37994e-181		ZNF79	367.483	2749.2	7.48115	7.35323	5.39573e-102	4.03693e-100		E2F8	1299.28	69.4647	0.0534638	0.0564006	2.04371e-104	1.57402e-102
	TAP1	1085.95	10525.5	9.69244	9.53932	2.42392e-182	5.20269e-180		CDKN2B	402.751	2986	7.41401	7.27973	2.79047e-101	2.06416e-99		ARHGAP11A	6572.59	364.202	0.0554122	0.0569502	4.22713e-202	1.3499e-199
	RRAD	63.5702	2365.8	37.2156	33.8611	4.98852e-178	1.05346e-175		RETSAT	2918.6	15472.1	5.30122	5.24313	2.14915e-100	1.58083e-98		SGOL1	973.02	52.9088	0.0543758	0.0577647	1.43434e-85	8.65429e-84
	ATAD2	11596.8	867.605	0.0748144	0.0769674	5.78078e-176	1.20139e-173		RRM2B	2264.49	12879.8	5.68773	5.62133	1.53008e-99	1.11918e-97		SKA3	2591.39	142.2	0.0548741	0.0579926	8.91569e-150	1.22877e-147
	HMGB2	11057.1	1031.33	0.0932729	0.0950599	1.25156e-174	2.56042e-172		C12orf5	1049.76	5921.37	5.64067	5.56886	8.89957e-98	6.43768e-96		E2F1	2419.7	141.394	0.0584348	0.059427	6.27434e-114	5.44039e-112
	FOXM1	12379.7	1376.6	0.111198	0.112783	1.69195e-174	3.40812e-172		ZNF219	831.253	5035.83	6.05812	5.95326	2.20802e-97	1.58844e-95		UBE2C	6012.35	361.451	0.0601181	0.0618165	6.77371e-203	2.27406e-200
	TTK	2748.37	95.6194	0.0347913	0.0375754	1.0278e-173	2.03893e-171		LACC1	337.441	2691.89	7.97735	7.84326	1.26539e-96	9.05344e-95		CDC25A	2426.69	144.899	0.0597106	0.0621136	1.32894e-147	1.7755e-145
	CDCA2	3107.51	146.699	0.0472078	0.0488165	1.1635e-173	2.27369e-171		SLC48A1	2316.79	11596.8	5.00555	4.94647	1.89066e-94	1.30976e-92		BLM	1205.48	69.1576	0.0573696	0.0622265	2.64762e-95	1.86372e-93
	TPX2	19078.6	2151.47	0.112769	0.114495	3.18371e-173	6.13004e-171		TRIM55	6312.63	34953.7	5.53711	5.46144	8.1222e-94	5.59705e-92		PALM3	118.179	3.78238	0.0320056	0.062715	3.56486e-17	3.31261e-16
	CDK1	5257.82	433.864	0.082518	0.0847111	2.28266e-172	4.33144e-170		TM7SF2	141.99	1473.57	10.378	10.0157	1.03719e-93	7.10992e-92		TROAP	1739.83	107.295	0.0616697	0.0629844	1.75854e-113	1.51477e-111
	KIF4A	4234.04	291.093	0.0687506	0.0699665	5.51683e-169	1.03188e-166		F2RL2	693.384	4047.43	5.83721	5.74279	3.8175e-93	2.60325e-91		PBK	3057.16	186.951	0.061152	0.0632072	3.54179e-162	5.86995e-160
	TACC3	11544.8	1153.36	0.0999023	0.101444	7.9245e-169	1.46135e-166		ORAI3	768.112	4282.58	5.57546	5.49923	1.69677e-92	1.14515e-90		SHCBP1	4168.58	265.056	0.0635842	0.0646671	1.51427e-165	2.67924e-163
	UNC13A	7.41154	4381.24	591.138	408.036	5.22659e-168	9.50441e-166		STON2	70.4429	1100.53	15.6231	14.8436	8.05427e-91	5.35302e-89		LMNB1	4810.99	303.824	0.063152	0.0654913	2.05565e-187	4.80618e-185
	KIF20A	8524.76	695.385	0.0815724	0.082946	4.08567e-167	7.3279e-165		LOC101927501	7.15206	975.037	136.33	91.0381	9.55224e-91	6.31654e-89		HMMR	2700.81	174.346	0.0645532	0.0672972	6.41073e-148	8.65316e-146
	SHCBP1	4168.58	265.056	0.0635842	0.0646671	1.51427e-165	2.67924e-163		PTCHD4	431.646	2845.78	6.59286	6.49697	1.55168e-90	1.02091e-88		GSG2	1015.36	64.3071	0.063334	0.0677976	1.1501e-84	6.84465e-83
	SPAG5	5853.89	565.302	0.0965685	0.0981989	1.00678e-163	1.75756e-161		CLCA2	5.52871	1010.1	182.702	112.78	1.7006e-89	1.10227e-87		CDC25C	887.734	56.9619	0.0641655	0.0695348	2.2922e-70	1.07185e-68
	NUF2	2268.86	85.2745	0.0375847	0.0394047	1.14604e-163	1.97435e-161		FAS	947.762	5513.42	5.81731	5.72163	3.36007e-89	2.14602e-87		KIF4A	4234.04	291.093	0.0687506	0.0699665	5.51683e-169	1.03188e-166
	DEPDC1	3911.77	276.55	0.0706968	0.0729767	1.27562e-163	2.16905e-161		PPP1R3B	1658.71	8701.83	5.24615	5.18851	3.66082e-89	2.32676e-87		XRCC2	1032.75	70.3645	0.0681332	0.0715667	7.4699e-76	3.83543e-74
	PADI4	64.5815	2269.64	35.1439	31.7439	1.36789e-163	2.29612e-161		HMCN2	21.9751	819.786	37.3052	32.8886	6.2634e-89	3.96168e-87		UHRF1	12187.1	868.298	0.0712471	0.0726818	5.53573e-217	2.07084e-214
	PBK	3057.16	186.951	0.061152	0.0632072	3.54179e-162	5.86995e-160		XPC	1932.72	9141.67	4.72995	4.68129	2.15741e-88	1.35803e-86		DEPDC1	3911.77	276.55	0.0706968	0.0729767	1.27562e-163	2.16905e-161
	NDC80	2058.53	50.5165	0.0245401	0.0264809	4.45609e-160	7.29294e-158		TBC1D2	4797.21	20743.7	4.32411	4.28436	6.04482e-87	3.7688e-85		DTL	5550.12	404.015	0.0727939	0.0742429	8.62028e-193	2.35136e-190
	CDKN1C	978.429	8339.28	8.52313	8.39776	2.13157e-159	3.44552e-157		THSD1	420.259	2724.67	6.48332	6.38787	1.25368e-85	7.59928e-84		CCNB1	13630	995.091	0.0730075	0.074567	1.05913e-217	4.20219e-215
	RACGAP1	8072.89	846.167	0.104816	0.106325	2.86455e-159	4.57385e-157		MKNK2	6785.53	28463	4.19466	4.1581	7.49708e-85	4.50272e-83		PAQR4	2422.39	181.713	0.0750139	0.0765292	8.99458e-128	9.81383e-126
	PANK1	482.791	4892.77	10.1343	9.94369	5.02767e-159	7.931e-157		PLK3	361.006	2466.07	6.83111	6.65342	2.33771e-84	1.37872e-82		ATAD2	11596.8	867.605	0.0748144	0.0769674	5.78078e-176	1.20139e-173
	WDR76	2726.43	132.938	0.0487591	0.0517758	2.12098e-156	3.30596e-154		SRGAP3	50.6566	934.36	18.445	17.5012	2.63379e-84	1.54638e-82		KIF11	9882.14	752.53	0.0761506	0.077468	1.64758e-197	4.58973e-195
	TNFRSF14	93.5922	2094.92	22.3835	21.0829	2.76821e-155	4.26402e-153		YPEL3	290.863	3074.12	10.569	10.0476	3.44546e-84	2.0139e-82		ARHGEF39	999.469	72.2961	0.0723345	0.0777678	3.2156e-74	1.6131e-72
	CES2	2241.17	16854.7	7.52052	7.42319	4.93124e-155	7.50753e-153		RALGDS	1995.46	9079.99	4.55032	4.50217	8.45379e-84	4.89759e-82		STIL	3396.68	260.44	0.0766747	0.078192	7.80238e-147	1.01145e-144
	DGKA	1544.63	13774.2	8.91751	8.75193	2.82386e-154	4.24974e-152		NINJ1	2421.86	13730.1	5.66923	5.57255	4.62598e-83	2.63339e-81		PRC1	10215	795.154	0.077842	0.0791852	1.31778e-217	5.0746e-215
	ADAMTS7	247.402	4064.47	16.4286	16.0619	2.16441e-153	3.22029e-151		TYSND1	3066.1	13479.6	4.39633	4.35124	1.35034e-82	7.6207e-81		C11orf82	1156.44	88.7861	0.0767756	0.0799412	1.39325e-86	8.60463e-85
	MCM7	8234.6	921.815	0.111944	0.113803	2.31577e-153	3.40678e-151		FAM83H	3328.23	16577.1	4.98076	4.92078	6.1401e-82	3.42095e-80		ASF1B	3524.48	282.021	0.0800177	0.0813599	6.33379e-122	6.23521e-120
	CCNE2	2163.6	20.0676	0.00927509	0.0108937	2.96666e-153	4.31583e-151		TNFRSF10D	3151.55	13250.1	4.2043	4.16608	1.49682e-81	8.30416e-80		EMP2	2126.81	169.159	0.0795365	0.0815021	1.34833e-119	1.24322e-117
	ZNF367	2079.61	40.8814	0.0196582	0.0216533	2.05441e-152	2.95587e-150		TM7SF3	4559.63	18641	4.08828	4.05359	7.70567e-81	4.22135e-79		KIF20A	8524.76	695.385	0.0815724	0.082946	4.08567e-167	7.3279e-165
	ZNF385A	1056.79	9185.89	8.69226	8.53375	2.4125e-152	3.43336e-150		PARD6G	574.288	3173.66	5.52626	5.43015	3.86674e-80	2.06642e-78		MAD2L1	3503.86	283.229	0.0808336	0.0840635	3.6904e-137	4.35301e-135
	CKAP2L	2252.18	94.9607	0.042164	0.044077	1.85198e-151	2.60731e-149		RNF19B	724.178	3855.04	5.32333	5.23121	1.21649e-79	6.47459e-78		CDK1	5257.82	433.864	0.082518	0.0847111	2.28266e-172	4.33144e-170
	ESPL1	3652.03	167.059	0.0457441	0.0469527	1.99073e-150	2.77284e-148		FAM196A	149.971	1566.25	10.4437	10.1758	1.91635e-79	1.01173e-77		CENPF	24091.5	2021.56	0.083912	0.0863332	3.98437e-124	4.04398e-122
	SKA3	2591.39	142.2	0.0548741	0.0579926	8.91569e-150	1.22877e-147		ARVCF	250.901	1806.86	7.20147	7.0215	6.19946e-77	3.20828e-75		PSRC1	2034.27	172.89	0.0849886	0.0873046	2.57364e-114	2.24645e-112
	SKA1	1913.79	56.4716	0.0295077	0.0309727	5.33587e-149	7.27735e-147		PHLDA3	3824.77	15532.2	4.06095	4.02253	4.0137e-75	2.05279e-73		POLE2	719.687	56.6036	0.0786503	0.0883686	5.90575e-54	2.04021e-52
	HMMR	2700.81	174.346	0.0645532	0.0672972	6.41073e-148	8.65316e-146		PLEKHG1	19.0578	713.302	37.4284	32.2464	6.38323e-75	3.23937e-73		CHDH	302.496	24.8009	0.0819877	0.090369	8.49768e-31	1.53251e-29
	CDC25A	2426.69	144.899	0.0597106	0.0621136	1.32894e-147	1.7755e-145		RPS27L	2217.43	9517.06	4.29193	4.24323	1.11727e-74	5.64805e-73		RAD51AP1	909.556	78.1488	0.0859197	0.0912276	2.45089e-69	1.1339e-67
	ANK1	154.511	3103.28	20.0845	19.4916	2.34336e-147	3.09915e-145		ASTN2	941.448	4508.46	4.78886	4.73125	1.14045e-73	5.67755e-72		BRIP1	1234.25	108.583	0.0879748	0.091708	5.69076e-71	2.70942e-69
	CEACAM1	8.77541	2314.55	263.754	181.752	6.20926e-147	8.12979e-145		PIK3IP1	143.939	1324.59	9.20243	8.73254	4.74011e-73	2.34197e-71		CCNB2	3926.03	356.381	0.0907738	0.0928713	8.83757e-136	1.03313e-133
	STIL	3396.68	260.44	0.0766747	0.078192	7.80238e-147	1.01145e-144		ANXA4	2004.52	9100.9	4.54019	4.48151	6.30958e-73	3.10569e-71		PIF1	658.173	57.335	0.0871124	0.09428	8.02134e-54	2.75652e-52
	NUSAP1	8186.04	865.665	0.105749	0.107793	8.16129e-146	1.04761e-143		DRAXIN	7.4581	676.891	90.7591	63.4154	9.93506e-73	4.8719e-71		ORC1	2236.22	207.326	0.0927126	0.0947941	2.88457e-115	2.53474e-113
	MCM6	7089.35	706.845	0.0997051	0.102387	7.60275e-145	9.66436e-143		AKR1B10	42.3502	752.562	17.77	16.4738	1.21909e-72	5.9558e-71		MCM3	10575.2	986.898	0.0933221	0.0950536	5.66395e-192	1.51343e-189
	FEN1	7092.98	757.264	0.106762	0.108332	2.58291e-144	3.25173e-142		KANK3	3.52947	823.92	233.44	137.82	1.81244e-72	8.82166e-71		HMGB2	11057.1	1031.33	0.0932729	0.0950599	1.25156e-174	2.56042e-172
	AURKA	9517.92	993.424	0.104374	0.106675	1.15697e-143	1.44268e-141		NUPR1	3684.56	16312.2	4.42718	4.37184	4.48951e-71	2.1453e-69		RPP25	168.526	13.6222	0.0808314	0.0953965	1.0953e-18	1.12477e-17
	FAM210B	974.56	7891.65	8.09765	7.95447	4.15078e-140	5.12699e-138		TPP1	5344.78	19801.4	3.70481	3.67526	9.98037e-71	4.70047e-69		CASC5	3112.64	286.447	0.0920272	0.0957089	4.36615e-72	2.11726e-70
	SYTL1	496.616	5160.48	10.3913	10.0989	4.86531e-140	5.95342e-138		NADSYN1	1459.27	6735.82	4.61589	4.54881	1.26153e-70	5.92013e-69		POLQ	1437.82	133.011	0.0925085	0.0960072	6.07062e-71	2.87981e-69
	FBXO5	2060.16	83.848	0.0406997	0.0436708	1.34835e-139	1.63462e-137		LRP10	10639.4	38949.9	3.6609	3.63232	2.34212e-70	1.0913e-68		CENPE	3574.49	336.145	0.0940399	0.0960364	2.81592e-134	3.23411e-132
	TMEM63B	2705.74	17756.3	6.56245	6.48309	2.28147e-137	2.74049e-135		KIAA1324	272.826	1695.04	6.21287	6.05469	1.00949e-69	4.68699e-68		KIF24	1056.11	99.1014	0.0938364	0.0967028	3.39563e-67	1.51737e-65
	ANLN	17802.9	2170.93	0.121943	0.123937	3.69033e-137	4.35301e-135		NRG1	716.477	3510.58	4.89978	4.8415	7.383e-69	3.39178e-67		SPAG5	5853.89	565.302	0.0965685	0.0981989	1.00678e-163	1.75756e-161
	MAD2L1	3503.86	283.229	0.0808336	0.0840635	3.6904e-137	4.35301e-135		CDH10	4.87005	658.047	135.121	82.2559	1.26686e-68	5.77942e-67		TTPA	33.1024	0.37312	0.0112717	0.100989	2.31408e-07	9.48599e-07
	CCNB2	3926.03	356.381	0.0907738	0.0928713	8.83757e-136	1.03313e-133		IL6	275.364	1893.8	6.87742	6.65983	2.79058e-68	1.26426e-66		TACC3	11544.8	1153.36	0.0999023	0.101444	7.9245e-169	1.46135e-166
	PHF19	9269.12	1218.1	0.131415	0.133229	2.20778e-135	2.55809e-133		GPX1	11795.9	52079.2	4.41503	4.36083	3.19793e-68	1.43885e-66		CDKN3	1956.47	189.9	0.0970628	0.101568	8.23515e-87	5.11009e-85
	CENPE	3574.49	336.145	0.0940399	0.0960364	2.81592e-134	3.23411e-132		TP53INP2	738.373	3445.33	4.66611	4.59827	5.18606e-67	2.30956e-65		MCM6	7089.35	706.845	0.0997051	0.102387	7.60275e-145	9.66436e-143
	BBC3	386.251	3776.43	9.77714	9.51824	1.40439e-133	1.59893e-131		ANKRA2	262.73	1759.66	6.69759	6.485	1.13361e-66	5.03131e-65		NXPH2	27.4573	0	0	0.103303	6.67959e-07	2.60984e-06
	PLK4	1959.32	100.353	0.0512182	0.0546258	3.74095e-132	4.22243e-130		TRAF4	1594.63	6355.06	3.98528	3.94212	2.17098e-66	9.57057e-65		FAM72B	519.114	47.8683	0.0922117	0.103543	2.12215e-41	5.34333e-40
	TICRR	1944.59	63.8168	0.0328176	0.0347141	7.44106e-131	8.32699e-129		PRODH	17.6706	596.863	33.7772	30.8969	5.62247e-66	2.4703e-64		MCM4	33815.9	3486.16	0.103092	0.104587	2.70499e-189	6.81086e-187
	CD82	3517.33	21850.2	6.21214	6.14198	1.49894e-129	1.66319e-127		ITPKC	737.621	3355.19	4.54867	4.4867	6.81143e-66	2.97273e-64		RACGAP1	8072.89	846.167	0.104816	0.106325	2.86455e-159	4.57385e-157
	CENPA	1597.87	31.6195	0.0197885	0.0221662	4.62956e-129	5.09368e-127		NLRP1	593.658	2863.85	4.82407	4.76005	1.16047e-65	5.03112e-64		AURKA	9517.92	993.424	0.104374	0.106675	1.15697e-143	1.44268e-141
	PAQR4	2422.39	181.713	0.0750139	0.0765292	8.99458e-128	9.81383e-126		DFNA5	2170.66	8407.54	3.87327	3.83326	4.83228e-65	2.0744e-63		ORC6	1973.24	207.889	0.105354	0.107478	2.05816e-79	1.08223e-77
	TCF19	4437.69	514.822	0.116011	0.117698	2.35401e-127	2.5472e-125		KIAA0247	846.984	3899.86	4.60441	4.54576	9.32576e-65	3.99027e-63		NUSAP1	8186.04	865.665	0.105749	0.107793	8.16129e-146	1.04761e-143
	GADD45A	1142.09	8678.7	7.59893	7.45857	3.15726e-127	3.38837e-125		ZFYVE1	1098.33	4443.98	4.04613	4.00402	6.50664e-64	2.74811e-62		SPDEF	110.132	7.56476	0.0686882	0.107939	6.56142e-13	4.51913e-12
	EFNB1	899.018	6553.62	7.28976	7.1705	1.81495e-126	1.93196e-124		ABHD4	2872.67	10962.8	3.81624	3.77676	2.17516e-63	9.06987e-62		FEN1	7092.98	757.264	0.106762	0.108332	2.58291e-144	3.25173e-142
	MCM2	11289.8	1636.76	0.144977	0.146744	5.73623e-126	6.05681e-124		SEMA3F	1908.95	7629.9	3.99691	3.95785	5.2842e-63	2.1785e-61		BRCA2	1321.35	137.912	0.104373	0.109433	2.50723e-55	8.89623e-54
	ZMAT3	2308.81	20593.7	8.91962	8.75277	1.92888e-125	2.02039e-123		PALLD	2948.63	10583	3.58912	3.55969	8.77191e-63	3.58908e-61		NTRK3	254.012	24.2743	0.0955636	0.110199	3.32693e-24	4.56599e-23
	FAM111B	1718.31	12.6712	0.00737424	0.00971851	5.37109e-125	5.58124e-123		FADS3	827.248	3875.29	4.68456	4.60156	9.56158e-63	3.88788e-61		VASH2	176.014	15.7585	0.08953	0.110467	9.34469e-19	9.67194e-18
	TOP2A	21032.3	2862.42	0.136097	0.138185	8.34408e-125	8.60229e-123		GPR124	259.843	1550.11	5.96558	5.84018	4.2855e-62	1.73179e-60		MXD3	956.224	102.255	0.106936	0.111271	2.65047e-60	1.0359e-58
	FAM84B	1443.98	12022	8.3256	8.18814	2.71801e-124	2.78023e-122		TP53I11	2656.9	9470.66	3.56455	3.53436	5.09193e-62	2.05134e-60		CSPG5	275.701	28.2614	0.102508	0.112497	4.12737e-26	6.2691e-25
	CENPF	24091.5	2021.56	0.083912	0.0863332	3.98437e-124	4.04398e-122		CALCOCO1	899.973	3996.39	4.44057	4.36802	1.15709e-61	4.63298e-60		FOXM1	12379.7	1376.6	0.111198	0.112783	1.69195e-174	3.40812e-172
	NEURL2	32.2808	1395.09	43.2175	39.5705	4.30376e-124	4.33455e-122		RHOD	1688.25	7811.7	4.6271	4.55084	1.40862e-61	5.62287e-60		EME1	705.107	72.3622	0.102626	0.113272	2.81975e-40	6.95272e-39
	KPNA2	26624.3	4552.49	0.17099	0.172918	2.56842e-122	2.56704e-120		ACHE	36.2327	606.373	16.7355	15.2055	1.51427e-61	6.02626e-60		MCM7	8234.6	921.815	0.111944	0.113803	2.31577e-153	3.40678e-151
	KIF15	1498.78	51.4311	0.0343154	0.0382194	4.04533e-122	4.01254e-120		MXD4	2445.16	8936.29	3.65469	3.6197	1.52011e-61	6.03115e-60		RHBDL3	946.202	105.378	0.11137	0.113985	6.16662e-58	2.29374e-56
	ASF1B	3524.48	282.021	0.0800177	0.0813599	6.33379e-122	6.23521e-120		DTX4	734.644	3509.26	4.77682	4.71611	2.1751e-61	8.60381e-60		HAUS8	1017.28	111.414	0.109521	0.11401	1.76602e-64	7.53176e-63
	FAM64A	1581.23	78.4048	0.0495847	0.0517517	6.69177e-122	6.53846e-120		HHAT	786.604	3310.27	4.2083	4.15382	4.26572e-61	1.68226e-59		TPX2	19078.6	2151.47	0.112769	0.114495	3.18371e-173	6.13004e-171
	SLCO4A1	5805.71	808.257	0.139218	0.141709	8.58687e-122	8.328e-120		HSPA4L	1878.11	7452.18	3.96792	3.93095	3.87353e-60	1.50941e-58		KLF2	1104.95	118.621	0.107354	0.114522	1.19066e-54	4.16827e-53
	WDR63	33.7145	1277.15	37.8813	33.4643	1.2553e-121	1.2085e-119		KIAA1751	5.12954	568.008	110.733	77.1633	4.31234e-60	1.67542e-58		DMBX1	138.061	13.1979	0.0955943	0.114785	1.81457e-15	1.49705e-14
	H2AFX	14414.4	1636.48	0.113531	0.116025	5.49768e-121	5.2541e-119		PLEKHM1	2779.56	10281.4	3.69895	3.6669	9.54534e-60	3.69755e-58		ATAD5	561.088	60.9342	0.1086	0.115032	1.74237e-33	3.50429e-32
	TMPO	13965.9	1915.77	0.137175	0.139266	6.27486e-121	5.95339e-119		TRANK1	502.897	3026.54	6.01821	5.90439	2.44041e-59	9.37018e-58		RTKN2	380.643	40.1352	0.10544	0.115742	1.99464e-30	3.52916e-29
	GAS6-AS1	47.0772	1509.56	32.0656	28.3096	6.59736e-121	6.21434e-119		SAT1	2523.01	11771.8	4.66579	4.58624	1.01075e-58	3.84704e-57		H2AFX	14414.4	1636.48	0.113531	0.116025	5.49768e-121	5.2541e-119
	PRKAB2	1554.02	9972.18	6.417	6.34053	1.7302e-120	1.61811e-118		PIK3R3	1256.15	5462.51	4.34863	4.29758	1.02662e-58	3.89611e-57		SPC24	1776.36	203.851	0.114758	0.116715	4.2818e-84	2.49162e-82
	SESN2	2233.78	13142.4	5.8835	5.81579	2.04688e-120	1.90069e-118		PRKX	964.761	3788.95	3.92735	3.88549	1.33016e-58	5.03347e-57		DEPDC1B	1691.44	191.48	0.113205	0.116791	2.18857e-89	1.41158e-87
	EMP2	2126.81	169.159	0.0795365	0.0815021	1.34833e-119	1.24322e-117		DDB2	1415.55	5920.31	4.18234	4.1207	3.20335e-58	1.20176e-56		FBXO43	71.7602	5.90389	0.0822725	0.11692	1.60124e-09	8.26046e-09
	MSH6	6685.43	999.136	0.14945	0.151449	1.26876e-118	1.16167e-116		PHLDB3	238.546	1373.01	5.75574	5.6045	7.16853e-58	2.65886e-56		RFC3	2069.14	236.517	0.114307	0.117683	8.29388e-98	6.03288e-96
	MELK	3633.05	434.493	0.119595	0.122254	1.74706e-118	1.58849e-116		GRN	9701.74	31196.2	3.21552	3.19309	1.20253e-57	4.44765e-56		TCF19	4437.69	514.822	0.116011	0.117698	2.35401e-127	2.5472e-125
	FUCA1	837.633	5662.61	6.76025	6.65386	5.06006e-118	4.56906e-116		POLH	3369.19	14010.8	4.15851	4.10851	1.78055e-57	6.54853e-56		CBX2	1368.53	157.709	0.11524	0.117818	4.06258e-75	2.06971e-73
	DMPK	1814.16	10572.8	5.82795	5.7588	3.45537e-116	3.09871e-114		RHOB	2274.55	8477.35	3.72705	3.68565	3.73163e-57	1.36858e-55		KIF22	4734.55	550.347	0.116241	0.118183	6.48941e-104	4.96876e-102
	CCNF	5056.64	700.229	0.138477	0.140407	9.32178e-116	8.30272e-114		FAM49A	4035.6	13589.6	3.36744	3.34091	5.41433e-57	1.98016e-55		GINS2	2069.5	236.634	0.114344	0.11841	7.07645e-86	4.30939e-84
	TONSL	7035.89	1069.99	0.152076	0.154158	1.0115e-115	8.94833e-114		DRAM1	1205.89	4449.21	3.68956	3.65242	1.17864e-56	4.28665e-55		FANCB	300.433	33.2655	0.110725	0.121481	1.62973e-25	2.40293e-24
	ORC1	2236.22	207.326	0.0927126	0.0947941	2.88457e-115	2.53474e-113		GGT1	33.6214	552.974	16.4471	14.9403	1.49075e-56	5.40677e-55		KCNK2	53.4542	3.46044	0.0647366	0.122034	2.97444e-08	1.34476e-07
	PSRC1	2034.27	172.89	0.0849886	0.0873046	2.57364e-114	2.24645e-112		LOXL1	2144.04	7337.92	3.42248	3.39396	2.17222e-56	7.83496e-55		MELK	3633.05	434.493	0.119595	0.122254	1.74706e-118	1.58849e-116
	E2F1	2419.7	141.394	0.0584348	0.059427	6.27434e-114	5.44039e-112		MICALL1	5854.68	22013.6	3.76	3.72202	2.47281e-56	8.87027e-55		SGOL2	1947.73	235.47	0.120894	0.122897	4.90328e-86	3.01402e-84
	TROAP	1739.83	107.295	0.0616697	0.0629844	1.75854e-113	1.51477e-111		CHRD	484.607	2225.25	4.59186	4.53009	1.87097e-55	6.6567e-54		CENPU	1435.11	171.939	0.119809	0.123559	1.36321e-73	6.7608e-72
	CHAF1A	5199.39	788.094	0.151574	0.153774	7.90615e-113	6.7657e-111		STAT4	11.9756	454.013	37.9116	30.2462	2.98599e-55	1.05664e-53		ANLN	17802.9	2170.93	0.121943	0.123937	3.69033e-137	4.35301e-135
	KIF14	4025.9	199.9	0.0496535	0.0520012	2.92127e-112	2.48365e-110		PVRL4	12.6575	442.336	34.9466	27.2634	3.775e-54	1.31452e-52		AIM1	156.77	14.4345	0.0920741	0.124634	1.05579e-14	8.32235e-14
	ERCC6L	1308.06	46.4634	0.0355207	0.037467	1.04309e-110	8.81106e-109		HS1BP3	1325.83	4864.4	3.66896	3.62605	3.94892e-54	1.37144e-52		KIAA1524	2137.79	261.977	0.122546	0.126978	1.94997e-83	1.12471e-81
	ESCO2	1311.85	48.0582	0.036634	0.0383131	4.52657e-110	3.79913e-108		LOC284080	39.9751	569.274	14.2407	13.4129	6.71655e-54	2.31421e-52		CDC45	1965.86	243.847	0.124041	0.126983	1.64551e-81	9.09058e-80
	PSTPIP2	358.279	2915.19	8.13665	7.93826	3.83913e-109	3.20164e-107		EPS8L2	7643.23	24477.5	3.2025	3.17796	8.26017e-54	2.83116e-52		AUNIP	472.459	55.7914	0.118087	0.127388	8.86842e-37	1.99852e-35
	CMBL	3076.63	17223.8	5.59826	5.52888	3.56609e-108	2.95512e-106		ZNF561	733.526	2826.1	3.85276	3.80769	2.90562e-53	9.90711e-52		RAD51	1391.91	170.476	0.122477	0.128721	7.22946e-64	3.04358e-62
	ACER2	152.535	2084.09	13.663	13.3296	3.10191e-107	2.5543e-105		PTPRU	1775.25	6739.51	3.79638	3.75837	1.20672e-52	4.06161e-51		TERT	225.446	26.9224	0.119418	0.128997	1.00095e-18	1.03111e-17
	EDA2R	665.318	4376.5	6.57806	6.47664	3.41423e-107	2.79391e-105		NEU1	2740.03	9146.42	3.33807	3.30759	1.27644e-52	4.28523e-51		CENPK	792.698	95.0928	0.119961	0.129083	1.11348e-48	3.41423e-47
	TRIM3	503.286	3729.09	7.40948	7.2801	8.56497e-107	6.96529e-105		ISCU	1870.69	7107.3	3.7993	3.74898	2.28254e-52	7.62381e-51		C1QL4	201.046	22.3063	0.110951	0.129533	2.48593e-19	2.66135e-18
	RAD54L	1404.87	69.0256	0.049133	0.0504626	8.77811e-107	7.09456e-105		STARD10	445.966	1951.01	4.3748	4.29845	5.71892e-52	1.90529e-50		MTFR2	514.124	63.7656	0.124028	0.129917	8.25663e-38	1.93388e-36
	NUAK2	1524.95	9098.67	5.96654	5.88291	2.09404e-106	1.68204e-104		FBXO22	1910.84	6580.4	3.44372	3.40955	8.51945e-52	2.83109e-50		SUV39H1	1666.02	211.379	0.126877	0.130153	1.76582e-80	9.59332e-79
	NCAPD3	4834.62	653.092	0.135086	0.136994	4.88374e-106	3.89895e-104		SLC9A1	2749.83	10150	3.69112	3.65468	1.70802e-51	5.61887e-50		UBE2S	17926.1	2275.28	0.126926	0.130695	1.50641e-79	7.9852e-78
	KLHDC7A	162.082	1918.7	11.8378	11.3814	1.00105e-105	7.94345e-104		GABRD	110.318	923.857	8.37448	7.85112	2.16562e-51	7.10637e-50		CENPI	949.691	119.557	0.12589	0.131101	7.70547e-55	2.70477e-53
	SUGCT	90.8146	1498.92	16.5053	15.3174	1.11124e-105	8.7647e-104		FAM98C	554.591	2324.04	4.19054	4.11756	2.38068e-51	7.79255e-50		INCENP	6650.58	857.485	0.128934	0.13126	9.82906e-102	7.31204e-100
	USP1	4099.65	593.168	0.144687	0.147288	2.11324e-105	1.65681e-103		TSKU	1632.05	5500.46	3.37028	3.33808	3.3196e-51	1.08388e-49		UBE2T	2720.88	348.539	0.128098	0.132819	3.15651e-65	1.35948e-63
	SMC4	20839	3647.15	0.175016	0.177252	2.4377e-105	1.89981e-103		UNC13B	1393.71	5076.02	3.64209	3.60768	4.06486e-51	1.32391e-49		DDN	136.438	15.7437	0.115391	0.133041	7.30935e-12	4.67749e-11
	ZWINT	8612.69	1441.7	0.167392	0.169692	1.27888e-104	9.90793e-103		ZNF337	582.075	2321.48	3.98829	3.93005	4.25709e-51	1.38308e-49		PHF19	9269.12	1218.1	0.131415	0.133229	2.20778e-135	2.55809e-133
	E2F8	1299.28	69.4647	0.0534638	0.0564006	2.04371e-104	1.57402e-102		HMOX1	6512.74	21965.6	3.37271	3.34124	4.6523e-51	1.50774e-49		CDKN2C	2176.92	282.79	0.129904	0.133898	6.53642e-88	4.0948e-86
	KIF22	4734.55	550.347	0.116241	0.118183	6.48941e-104	4.96876e-102		PNPO	2931.83	10083.5	3.43933	3.40334	1.27168e-50	4.10102e-49		IMPA2	333.975	40.7791	0.122102	0.134302	1.2407e-27	1.98345e-26
	GPR87	147.163	2173.7	14.7707	13.941	7.46853e-104	5.6852e-102		EPAS1	7273.96	22712.5	3.12245	3.10006	1.42362e-50	4.57971e-49		LOC100288637	780.41	99.3358	0.127287	0.134664	1.6872e-45	4.82324e-44
	SPC25	1225.1	49.8726	0.040709	0.0431493	2.85668e-103	2.162e-101		TREM2	0.635371	521.297	820.46	158.156	1.93922e-50	6.22308e-49		KNSTRN	2865.4	381.606	0.133177	0.135601	9.04852e-95	6.33542e-93
	APOBEC3C	2776.18	14583.1	5.25293	5.19233	1.37421e-102	1.03405e-100		BLCAP	1538.01	5169.54	3.36118	3.33032	2.12746e-50	6.81048e-49		GPR137C	166.533	18.8459	0.113166	0.135919	6.07658e-16	5.20685e-15
	ZNF79	367.483	2749.2	7.48115	7.35323	5.39573e-102	4.03693e-100		CSMD3	24.5399	457.472	18.6419	16.6313	1.14551e-49	3.61402e-48		CAND2	66.3712	5.75034	0.0866391	0.136248	9.18147e-09	4.41148e-08
	INCENP	6650.58	857.485	0.128934	0.13126	9.82906e-102	7.31204e-100		DDR1	1963.21	6350.75	3.23488	3.2078	7.32949e-49	2.27405e-47		NCAPD3	4834.62	653.092	0.135086	0.136994	4.88374e-106	3.89895e-104
	CDKN2B	402.751	2986	7.41401	7.27973	2.79047e-101	2.06416e-99		CCNG2	1088.42	3755.43	3.45036	3.41676	7.6045e-49	2.34825e-47		C2CD4C	191.755	23.2061	0.121019	0.137234	1.31181e-17	1.25736e-16
	RETSAT	2918.6	15472.1	5.30122	5.24313	2.14915e-100	1.58083e-98		PPM1D	753.611	2849.97	3.78174	3.72722	8.1121e-49	2.4991e-47		TOP2A	21032.3	2862.42	0.136097	0.138185	8.34408e-125	8.60229e-123
	RRM2B	2264.49	12879.8	5.68773	5.62133	1.53008e-99	1.11918e-97		FAM83H-AS1	46.4918	534.465	11.4959	10.7997	1.10701e-48	3.40238e-47		TMPO	13965.9	1915.77	0.137175	0.139266	6.27486e-121	5.95339e-119
	RFC3	2069.14	236.517	0.114307	0.117683	8.29388e-98	6.03288e-96		BLOC1S2	1866	6166.64	3.30474	3.27192	1.29542e-48	3.96284e-47		CCNF	5056.64	700.229	0.138477	0.140407	9.32178e-116	8.30272e-114
	C12orf5	1049.76	5921.37	5.64067	5.56886	8.89957e-98	6.43768e-96		LINC01021	44.6589	637.839	14.2825	13.6188	2.67297e-48	8.15784e-47		GINS3	1262.13	171.412	0.135812	0.140412	5.29109e-63	2.1785e-61
	ZNF219	831.253	5035.83	6.05812	5.95326	2.20802e-97	1.58844e-95		SIDT2	884.96	3363.06	3.80024	3.75729	3.46762e-48	1.05585e-46		NEURL1B	404.847	53.7062	0.132658	0.140648	1.16987e-30	2.08113e-29
	LACC1	337.441	2691.89	7.97735	7.84326	1.26539e-96	9.05344e-95		CCNG1	3475.55	12504.7	3.5979	3.55653	5.96832e-48	1.80887e-46		PSMC3IP	854.219	115.467	0.135173	0.141444	1.03221e-51	3.42145e-50
	FANCI	5678.66	991.71	0.174638	0.176673	4.76943e-96	3.39381e-94		COL4A5	799.392	3216.42	4.02358	3.97343	8.11245e-48	2.44738e-46		TMEFF1	46.209	3.46044	0.0748867	0.141493	4.61818e-07	1.83675e-06
	NEIL3	1036.81	33.5362	0.0323455	0.0359008	5.44896e-96	3.85639e-94		CCL2	384.954	1813.05	4.70978	4.58995	1.73098e-47	5.16259e-46		ATOH8	81.3606	7.61594	0.0936072	0.141543	1.86199e-09	9.53796e-09
	BLM	1205.48	69.1576	0.0573696	0.0622265	2.64762e-95	1.86372e-93		PRKCZ	10.7048	371.547	34.7084	26.4738	1.89163e-47	5.62888e-46		SLCO4A1	5805.71	808.257	0.139218	0.141709	8.58687e-122	8.328e-120
	KNSTRN	2865.4	381.606	0.133177	0.135601	9.04852e-95	6.33542e-93		MAST4	691.149	3501.84	5.0667	4.97235	2.0688e-47	6.12824e-46		WDR62	2079.97	290.106	0.139476	0.142422	2.24082e-83	1.2868e-81
	FAM111A	3184.8	481.351	0.15114	0.153293	1.3629e-94	9.49173e-93		MMP14	36251.4	104025	2.86955	2.85152	4.4084e-47	1.29998e-45		C5orf34	333.339	42.118	0.126352	0.142564	3.08047e-25	4.45664e-24
	SLC48A1	2316.79	11596.8	5.00555	4.94647	1.89066e-94	1.30976e-92		HSDL2	3450.97	10539	3.05392	3.03162	1.77073e-46	5.17504e-45		SPDL1	2527.25	352.102	0.139322	0.143056	2.74661e-89	1.76281e-87
	TRIM55	6312.63	34953.7	5.53711	5.46144	8.1222e-94	5.59705e-92		SLC4A11	255.868	1304.37	5.09783	4.99121	2.5662e-46	7.4665e-45		PTX3	116.412	13.0443	0.112053	0.143584	6.97109e-12	4.46757e-11
	TM7SF2	141.99	1473.57	10.378	10.0157	1.03719e-93	7.10992e-92		FAM214A	414.58	1709.86	4.12431	4.04925	2.64793e-46	7.68722e-45		HELLS	2335.98	332.67	0.142411	0.14481	1.59244e-80	8.68743e-79
	F2RL2	693.384	4047.43	5.83721	5.74279	3.8175e-93	2.60325e-91		PTAFR	23.5985	436.372	18.4915	16.1497	3.80735e-46	1.10287e-44		ADM5	216.175	29.3147	0.135606	0.145476	3.4825e-16	3.03369e-15
	CENPO	3681.43	558.264	0.151643	0.153925	6.3352e-93	4.29776e-91		PGPEP1	1139.02	4281.61	3.75903	3.71476	5.12507e-46	1.47803e-44		LGR5	117.124	12.9932	0.110935	0.146692	1.22418e-11	7.69476e-11
	ORAI3	768.112	4282.58	5.57546	5.49923	1.69677e-92	1.14515e-90		SYNC	443.431	1772.91	3.99815	3.9492	6.487e-46	1.86259e-44		MCM2	11289.8	1636.76	0.144977	0.146744	5.73623e-126	6.05681e-124
	E2F2	1142.13	8.78648	0.00769307	0.0114243	1.12995e-91	7.58691e-90		CDK18	254.57	1208.94	4.74895	4.63956	1.96162e-45	5.59554e-44		USP1	4099.65	593.168	0.144687	0.147288	2.11324e-105	1.65681e-103
	TRIP13	5206.59	858.246	0.164838	0.166874	2.14806e-91	1.43492e-89		TRAPPC9	1082.31	3626.05	3.35028	3.32119	2.2798e-45	6.48899e-44		CIT	5633.04	812.814	0.144294	0.147324	5.39787e-83	3.05949e-81
	STON2	70.4429	1100.53	15.6231	14.8436	8.05427e-91	5.35302e-89		PBXIP1	2175.85	6792.82	3.12192	3.09432	2.62324e-45	7.45034e-44		MSH6	6685.43	999.136	0.14945	0.151449	1.26876e-118	1.16167e-116
	LOC101927501	7.15206	975.037	136.33	91.0381	9.55224e-91	6.31654e-89		LCA5	172.648	942.688	5.46019	5.3291	3.75017e-45	1.05821e-43		MASTL	1833.62	271.121	0.147861	0.151795	1.19218e-76	6.14535e-75
	PTCHD4	431.646	2845.78	6.59286	6.49697	1.55168e-90	1.02091e-88		NTN1	3194.62	11309.7	3.54022	3.50332	4.89927e-45	1.37653e-43		CHAF1B	2822.89	422.385	0.149628	0.152139	6.79463e-90	4.42598e-88
	PKMYT1	3279.34	505.135	0.154036	0.156075	2.77233e-90	1.81491e-88		PCLO	68.2341	712.622	10.4438	10.0012	5.38592e-45	1.50679e-43		XRCC3	1942.94	292.688	0.150642	0.152695	5.86388e-72	2.83306e-70
	CHAF1B	2822.89	422.385	0.149628	0.152139	6.79463e-90	4.42598e-88		MAPRE3	676.941	2396.75	3.54056	3.4988	7.0131e-45	1.95367e-43		FAM111A	3184.8	481.351	0.15114	0.153293	1.3629e-94	9.49173e-93
	CLCA2	5.52871	1010.1	182.702	112.78	1.7006e-89	1.10227e-87		TRIAP1	1334.36	4632.19	3.47147	3.4263	9.25564e-45	2.57291e-43		GPRIN1	1155.97	173.263	0.149885	0.153746	6.2899e-59	2.40098e-57
	DEPDC1B	1691.44	191.48	0.113205	0.116791	2.18857e-89	1.41158e-87		FAM13C	2.25872	360.383	159.552	73.7691	1.15825e-44	3.21291e-43		CHAF1A	5199.39	788.094	0.151574	0.153774	7.90615e-113	6.7657e-111
	SPDL1	2527.25	352.102	0.139322	0.143056	2.74661e-89	1.76281e-87		MGRN1	4095.19	12830.6	3.13309	3.10696	3.03058e-44	8.26655e-43		CENPO	3681.43	558.264	0.151643	0.153925	6.3352e-93	4.29776e-91
	FAS	947.762	5513.42	5.81731	5.72163	3.36007e-89	2.14602e-87		NOTCH3	1336.95	5495.37	4.11037	4.05183	3.40756e-44	9.25626e-43		TONSL	7035.89	1069.99	0.152076	0.154158	1.0115e-115	8.94833e-114
	PPP1R3B	1658.71	8701.83	5.24615	5.18851	3.66082e-89	2.32676e-87		TTYH3	12712.5	38382.9	3.01929	2.99618	6.33972e-44	1.715e-42		DDX12P	334.52	46.3758	0.138634	0.154679	2.63189e-24	3.6273e-23
	HMCN2	21.9751	819.786	37.3052	32.8886	6.2634e-89	3.96168e-87		LPIN3	832.521	3092.91	3.71511	3.67518	1.00015e-43	2.69999e-42		PRIM1	1252.74	187.661	0.149801	0.155777	4.05925e-53	1.38046e-51
	XPC	1932.72	9141.67	4.72995	4.68129	2.15741e-88	1.35803e-86		TP53TG1	223.56	1068.19	4.77809	4.66172	1.57749e-43	4.24109e-42		BRCA1	3362.77	514.31	0.152942	0.155881	5.38967e-82	3.01568e-80
	CDKN2C	2176.92	282.79	0.129904	0.133898	6.53642e-88	4.0948e-86		SLC43A2	280.161	1439.37	5.13765	4.95415	3.54874e-43	9.48237e-42		PKMYT1	3279.34	505.135	0.154036	0.156075	2.77233e-90	1.81491e-88
	TBC1D2	4797.21	20743.7	4.32411	4.28436	6.04482e-87	3.7688e-85		GSN	4854.18	13736.2	2.82976	2.80988	5.82405e-43	1.54361e-41		FAXC	118.884	15.4366	0.129846	0.156118	9.12431e-12	5.79644e-11
	CDKN3	1956.47	189.9	0.0970628	0.101568	8.23515e-87	5.11009e-85		TMEM131	3450.89	10622.7	3.07824	3.05517	5.86076e-43	1.5502e-41		LYPD6	183.941	25.8691	0.140638	0.157846	3.69052e-16	3.21063e-15
	C11orf82	1156.44	88.7861	0.0767756	0.0799412	1.39325e-86	8.60463e-85		FLYWCH1	2337.88	7241.01	3.09725	3.07161	7.71383e-43	2.03623e-41		C17orf53	601.435	90.3958	0.1503	0.158777	4.51351e-37	1.04041e-35
	SGOL2	1947.73	235.47	0.120894	0.122897	4.90328e-86	3.01402e-84		RABGGTA	955.29	3208.57	3.35874	3.31657	1.01517e-42	2.67436e-41		FAM222A	393.62	60.561	0.153857	0.159012	7.49386e-26	1.12391e-24
	IQGAP3	6107.96	977.466	0.160031	0.162493	5.60534e-86	3.42948e-84		PLD3	8750.16	25481.9	2.91217	2.89024	1.34095e-42	3.52552e-41		C1orf106	2194.78	346.336	0.1578	0.161354	7.69095e-79	4.02791e-77
	GINS2	2069.5	236.634	0.114344	0.11841	7.07645e-86	4.30939e-84		AK1	2032.39	6772.06	3.33207	3.29159	1.74687e-42	4.56523e-41		IQGAP3	6107.96	977.466	0.160031	0.162493	5.60534e-86	3.42948e-84
	THSD1	420.259	2724.67	6.48332	6.38787	1.25368e-85	7.59928e-84		RAPGEF3	1132.93	3555.75	3.13853	3.10961	1.7783e-42	4.63812e-41		C1orf21	509.819	78.522	0.154019	0.162939	8.5866e-33	1.66958e-31
	SGOL1	973.02	52.9088	0.0543758	0.0577647	1.43434e-85	8.65429e-84		IP6K2	2728.98	7911.74	2.89916	2.87693	1.97199e-42	5.13306e-41		FANCA	2186.74	349.957	0.160036	0.162963	5.80871e-62	2.33293e-60
	MKNK2	6785.53	28463	4.19466	4.1581	7.49708e-85	4.50272e-83		PODXL	517.554	2303.43	4.45062	4.38228	2.00649e-42	5.2125e-41		KIF20B	4305.08	690.967	0.160501	0.163312	2.84544e-80	1.53314e-78
	TK1	5509.69	992.026	0.180051	0.182602	7.63699e-85	4.56581e-83		SERTAD1	503.469	1878.06	3.73024	3.67044	2.78736e-42	7.19822e-41		SLC1A4	774.19	123.646	0.159711	0.164265	2.33166e-42	6.04524e-41
	GSG2	1015.36	64.3071	0.063334	0.0677976	1.1501e-84	6.84465e-83		EML2	3053.73	8625.52	2.82459	2.80583	3.44003e-42	8.84877e-41		ZGRF1	522.207	80.7607	0.154653	0.165005	6.97539e-32	1.31408e-30
	NCAPG2	5335.57	1012.93	0.189844	0.192318	1.49182e-84	8.83817e-83		NABP1	1514.91	4591.75	3.03103	3.00707	4.78214e-42	1.2253e-40		TRIP13	5206.59	858.246	0.164838	0.166874	2.14806e-91	1.43492e-89
	PLK3	361.006	2466.07	6.83111	6.65342	2.33771e-84	1.37872e-82		ARSA	922.264	3026.64	3.28175	3.2446	4.85088e-42	1.24048e-40		CCNE1	804.667	131.006	0.162808	0.168693	1.94532e-43	5.2086e-42
	SRGAP3	50.6566	934.36	18.445	17.5012	2.63379e-84	1.54638e-82		SAT2	916.349	3109.37	3.39322	3.34651	1.84346e-41	4.65056e-40		ZWINT	8612.69	1441.7	0.167392	0.169692	1.27888e-104	9.90793e-103
	YPEL3	290.863	3074.12	10.569	10.0476	3.44546e-84	2.0139e-82		STAT2	1213.57	3892.33	3.20734	3.17597	2.35385e-41	5.91534e-40		MIR155HG	58.1147	6.07228	0.104488	0.170843	7.40479e-07	2.87603e-06
	SPC24	1776.36	203.851	0.114758	0.116715	4.2818e-84	2.49162e-82		NBEAP1	6.44684	304.606	47.2489	34.2889	2.5188e-41	6.31775e-40		C16orf59	1009.33	169.415	0.167849	0.170901	5.23794e-45	1.46853e-43
	RALGDS	1995.46	9079.99	4.55032	4.50217	8.45379e-84	4.89759e-82		KLHL24	734.883	2778.09	3.78032	3.74247	4.25683e-41	1.05558e-39		APLN	149.801	22.833	0.152422	0.171241	4.23069e-13	2.94328e-12
	KIAA1524	2137.79	261.977	0.122546	0.126978	1.94997e-83	1.12471e-81		STX6	3196.48	8951.41	2.8004	2.78164	1.92006e-40	4.75225e-39		ZBTB2	1447.87	242.114	0.167221	0.172447	3.22961e-58	1.20815e-56
	WDR62	2079.97	290.106	0.139476	0.142422	2.24082e-83	1.2868e-81		TMEM68	961.584	3229.31	3.35832	3.32594	2.72482e-40	6.73133e-39		KPNA2	26624.3	4552.49	0.17099	0.172918	2.56842e-122	2.56704e-120
	UNG	5034.51	886.187	0.176022	0.178979	2.59152e-83	1.48169e-81		GALE	3578.73	10419.2	2.91144	2.88648	3.52443e-40	8.67395e-39		KCTD14	204.972	32.4169	0.158153	0.173775	3.24869e-16	2.83757e-15
	NINJ1	2421.86	13730.1	5.66923	5.57255	4.62598e-83	2.63339e-81		MMP24-AS1	1977.86	5708.61	2.88626	2.86227	4.24095e-40	1.04178e-38		RFC2	3622.56	618.021	0.170603	0.174111	4.51272e-64	1.91214e-62
	CIT	5633.04	812.814	0.144294	0.147324	5.39787e-83	3.05949e-81		BHLHE40	4102.1	11176.1	2.72447	2.70628	1.14678e-39	2.8065e-38		SNORD88B	70.18	8.83766	0.125928	0.174881	1.95842e-07	8.10672e-07
	TYSND1	3066.1	13479.6	4.39633	4.35124	1.35034e-82	7.6207e-81		DFNB31	424.347	1591.18	3.74971	3.68869	1.38524e-39	3.37746e-38		EZH2	2167.65	372.425	0.171811	0.17553	9.88816e-71	4.67385e-69
	RFWD3	7116.08	1413.72	0.198666	0.201016	3.83618e-82	2.15567e-80		ACTBL2	118.957	695.197	5.8441	5.66702	1.50914e-39	3.67271e-38		SERTAD4	1725.49	297.195	0.172238	0.175929	6.23776e-66	2.73147e-64
	BRCA1	3362.77	514.31	0.152942	0.155881	5.38967e-82	3.01568e-80		PGAP1	363.921	2082.08	5.72125	5.57803	1.87576e-39	4.55645e-38		C21orf58	708.407	117.45	0.165795	0.176052	1.49899e-35	3.23866e-34
	FAM83H	3328.23	16577.1	4.98076	4.92078	6.1401e-82	3.42095e-80		PHPT1	3203.75	9772.06	3.05019	3.01931	4.19301e-39	1.0129e-37		DNA2	1626.77	280.844	0.172639	0.17608	6.67735e-63	2.74064e-61
	TNFRSF10D	3151.55	13250.1	4.2043	4.16608	1.49682e-81	8.30416e-80		MCC	1134.09	4239.57	3.7383	3.69237	6.80631e-39	1.63814e-37		FANCI	5678.66	991.71	0.174638	0.176673	4.76943e-96	3.39381e-94
	CDC45	1965.86	243.847	0.124041	0.126983	1.64551e-81	9.09058e-80		MAMDC4	133.923	845.127	6.31053	6.10247	1.15495e-38	2.75944e-37		SMC4	20839	3647.15	0.175016	0.177252	2.4377e-105	1.89981e-103
	NCAPD2	20440.6	4664.01	0.228173	0.230368	1.8709e-81	1.02923e-79		MYH16	225.466	1018.31	4.51646	4.40255	1.30679e-38	3.11654e-37		LHX4	38.3052	3.93593	0.102752	0.177871	2.50348e-05	7.88124e-05
	TM7SF3	4559.63	18641	4.08828	4.05359	7.70567e-81	4.22135e-79		BTBD10	2161.4	6125.36	2.83398	2.81258	1.6348e-38	3.89172e-37		MCM8	1882.08	329.904	0.175287	0.178213	4.79428e-61	1.88503e-59
	HELLS	2335.98	332.67	0.142411	0.14481	1.59244e-80	8.68743e-79		SIK1	1121.36	3602.15	3.21229	3.17786	1.76677e-38	4.19825e-37		UNG	5034.51	886.187	0.176022	0.178979	2.59152e-83	1.48169e-81
	SUV39H1	1666.02	211.379	0.126877	0.130153	1.76582e-80	9.59332e-79		SIAE	745.355	2434.36	3.26604	3.2254	1.92947e-38	4.57656e-37		CENPJ	803.197	141.358	0.175994	0.179179	4.60943e-38	1.08545e-36
	BARD1	850.394	37.5233	0.0441247	0.0473666	2.54813e-80	1.37862e-78		PLCD1	495.472	1798.29	3.62945	3.57156	4.04931e-38	9.55273e-37		CENPL	1401.58	247.242	0.176402	0.179276	2.20486e-56	7.93083e-55
	KIF20B	4305.08	690.967	0.160501	0.163312	2.84544e-80	1.53314e-78		KDM4B	2417.04	7367.93	3.04833	3.02146	6.87796e-38	1.61385e-36		PTGER2	91.2903	13.6222	0.149218	0.179626	1.27689e-08	6.0138e-08
	DEK	10587.2	2285.1	0.215836	0.218618	3.09983e-80	1.66336e-78		CSNK1G1	2198.41	7079.99	3.22051	3.18892	1.30467e-37	3.05036e-36		MND1	529.359	90.4469	0.170861	0.180595	1.51593e-26	2.34058e-25
	PARD6G	574.288	3173.66	5.52626	5.43015	3.86674e-80	2.06642e-78		PCBP4	2211.86	6128.38	2.77069	2.74872	1.37794e-37	3.21593e-36		TRAIP	468.836	81.9676	0.174832	0.1808	1.67115e-28	2.77318e-27
	RNF19B	724.178	3855.04	5.32333	5.23121	1.21649e-79	6.47459e-78		MAP3K12	604.073	1999.53	3.31008	3.26807	1.45756e-37	3.38967e-36		SASS6	682.247	119.03	0.174468	0.182356	8.12838e-35	1.7193e-33
	UBE2S	17926.1	2275.28	0.126926	0.130695	1.50641e-79	7.9852e-78		PLEKHF1	703.078	2267.82	3.22555	3.18825	2.03657e-37	4.71942e-36		RFC4	2262.33	405.098	0.179062	0.182564	3.46344e-63	1.43958e-61
	FAM196A	149.971	1566.25	10.4437	10.1758	1.91635e-79	1.01173e-77		MOSPD1	335.345	1320.34	3.93724	3.88891	2.15136e-37	4.97665e-36		TK1	5509.69	992.026	0.180051	0.182602	7.63699e-85	4.56581e-83
	ORC6	1973.24	207.889	0.105354	0.107478	2.05816e-79	1.08223e-77		RIN1	3530.32	9316.95	2.63913	2.6217	4.41534e-37	1.01958e-35		TFAP4	1069.05	192.548	0.180111	0.185526	3.99974e-48	1.21505e-46
	C1orf106	2194.78	346.336	0.1578	0.161354	7.69095e-79	4.02791e-77		YPEL5	2013.45	5836.44	2.89873	2.87411	4.6063e-37	1.05993e-35		C1orf112	1789.78	329.444	0.18407	0.187174	8.91137e-63	3.63478e-61
	PRR11	10328.9	2128.2	0.206043	0.208571	2.37604e-78	1.23942e-76		KLLN	50.8894	451.744	8.87698	8.13722	4.77229e-37	1.0962e-35		PTCHD1	108.159	17.4558	0.161389	0.187474	1.36979e-09	7.11126e-09
	DNAJC9	6236.39	1341.32	0.215079	0.217441	5.24458e-77	2.72489e-75		C10orf54	1346.74	3965.74	2.94469	2.91441	5.23849e-37	1.19908e-35		FZD8	1612.84	298.877	0.185311	0.188435	9.97393e-57	3.63757e-55
	ARVCF	250.901	1806.86	7.20147	7.0215	6.19946e-77	3.20828e-75		TNFRSF10B	13222.5	33605.5	2.54154	2.52725	5.31863e-37	1.2153e-35		IL22RA1	156.717	25.7156	0.164089	0.189453	2.12017e-12	1.40768e-11
	MASTL	1833.62	271.121	0.147861	0.151795	1.19218e-76	6.14535e-75		ZNF441	98.6287	610.684	6.19175	5.95912	6.37722e-37	1.4496e-35		POLA1	2640.41	493.035	0.186727	0.189724	3.26284e-74	1.63055e-72
	XRCC2	1032.75	70.3645	0.0681332	0.0715667	7.4699e-76	3.83543e-74		ZSWIM8	3361.16	9806.87	2.9177	2.89478	8.56493e-37	1.93346e-35		C15orf39	1049.09	195.145	0.186014	0.19075	2.21807e-46	6.46798e-45
	PHLDA3	3824.77	15532.2	4.06095	4.02253	4.0137e-75	2.05279e-73		PROCR	2349.85	6888.44	2.93143	2.90203	1.12384e-36	2.52392e-35		RGS4	1256.2	233.956	0.186242	0.191003	6.64902e-45	1.8562e-43
	CBX2	1368.53	157.709	0.11524	0.117818	4.06258e-75	2.06971e-73		S100A2	10925.8	28132	2.57482	2.55922	1.17307e-36	2.62997e-35		RECQL4	4020.22	760.219	0.189099	0.19112	5.97019e-72	2.87381e-70
	PLEKHG1	19.0578	713.302	37.4284	32.2464	6.38323e-75	3.23937e-73		CYGB	12.3514	291.496	23.6002	18.0927	1.6079e-36	3.59253e-35		NCAPG2	5335.57	1012.93	0.189844	0.192318	1.49182e-84	8.83817e-83
	RPS27L	2217.43	9517.06	4.29193	4.24323	1.11727e-74	5.64805e-73		EVI2A	1491.96	4392.92	2.9444	2.91702	2.19124e-36	4.88756e-35		GINS1	3136.38	597.25	0.190426	0.192526	1.15608e-68	5.29252e-67
	DNMT1	16741.6	3884.55	0.232029	0.234382	1.29011e-74	6.4967e-73		FHL2	1994.76	5626.12	2.82045	2.79477	2.57801e-36	5.721e-35		PASK	993.415	187.156	0.188397	0.192636	4.31178e-45	1.21407e-43
	ARHGEF39	999.469	72.2961	0.0723345	0.0777678	3.2156e-74	1.6131e-72		SDC4	7214.01	18452.3	2.55785	2.5427	3.11076e-36	6.87993e-35		ARHGAP11B	120.467	18.3192	0.152068	0.192942	3.54801e-09	1.76699e-08
	POLA1	2640.41	493.035	0.186727	0.189724	3.26284e-74	1.63055e-72		MIB2	878.224	2626.72	2.99095	2.96385	4.63449e-36	1.01811e-34		STC2	1975.8	373.596	0.189086	0.193104	8.01151e-64	3.36201e-62
	ASTN2	941.448	4508.46	4.78886	4.73125	1.14045e-73	5.67755e-72		WDR66	1908.46	5541.1	2.90344	2.87368	6.90526e-36	1.51188e-34		JPH1	630.2	117.64	0.186671	0.193668	1.62165e-32	3.12699e-31
	CENPU	1435.11	171.939	0.119809	0.123559	1.36321e-73	6.7608e-72		SLC35D1	969.943	2962.79	3.0546	3.02866	6.91941e-36	1.51245e-34		LRRC45	1282.47	246.159	0.191941	0.194256	3.25776e-45	9.23242e-44
	PIK3IP1	143.939	1324.59	9.20243	8.73254	4.74011e-73	2.34197e-71		PARP10	1428.49	4147.56	2.90346	2.8752	7.33686e-36	1.60103e-34		CNKSR2	199.493	36.1993	0.181456	0.199781	1.67583e-14	1.30063e-13
	ANXA4	2004.52	9100.9	4.54019	4.48151	6.30958e-73	3.10569e-71		MVP	10850	26948.6	2.48374	2.46998	1.35936e-35	2.95158e-34		CENPQ	366.678	68.8357	0.187728	0.200174	4.04269e-22	5.0124e-21
	DRAXIN	7.4581	676.891	90.7591	63.4154	9.93506e-73	4.8719e-71		FAM167A	6092.4	15699.6	2.57691	2.56163	1.46607e-35	3.17482e-34		MIS18BP1	2388.04	470.889	0.197186	0.200254	9.30903e-53	3.14944e-51
	AKR1B10	42.3502	752.562	17.77	16.4738	1.21909e-72	5.9558e-71		LDB1	4271.9	11068	2.59088	2.57417	1.46702e-35	3.17482e-34		WDHD1	2209.94	434.171	0.196463	0.200323	4.11265e-63	1.70402e-61
	KANK3	3.52947	823.92	233.44	137.82	1.81244e-72	8.82166e-71		INPP5D	22.1648	341.486	15.4067	14.1724	1.59414e-35	3.43856e-34		RFWD3	7116.08	1413.72	0.198666	0.201016	3.83618e-82	2.15567e-80
	CASC5	3112.64	286.447	0.0920272	0.0957089	4.36615e-72	2.11726e-70		TAB3	1012.99	3287.05	3.24491	3.21678	1.70194e-35	3.65903e-34		DSCC1	1267.53	247.081	0.194931	0.201653	8.02045e-46	2.29785e-44
	XRCC3	1942.94	292.688	0.150642	0.152695	5.86388e-72	2.83306e-70		ATXN1	671.336	2608.89	3.88612	3.83057	2.4271e-35	5.20097e-34		EMC3-AS1	943.201	188.173	0.199505	0.204348	3.18418e-41	7.94105e-40
	RECQL4	4020.22	760.219	0.189099	0.19112	5.97019e-72	2.87381e-70		SPATA25	5.15282	247.9	48.1097	32.8062	2.61089e-35	5.58569e-34		CNIH2	323.812	63.3925	0.195769	0.204608	5.1446e-20	5.69867e-19
	DPYSL3	21264.6	5394.24	0.253673	0.255958	7.00332e-72	3.35877e-70		FLRT2	268.552	1151.64	4.28835	4.21913	2.87668e-35	6.14427e-34		HIRIP3	2044.22	412.275	0.201679	0.204857	2.62434e-58	9.87371e-57
	NUPR1	3684.56	16312.2	4.42718	4.37184	4.48951e-71	2.1453e-69		RND3	1155.96	3622.21	3.1335	3.10127	3.63556e-35	7.75251e-34		DUSP9	139.518	24.0695	0.172519	0.205525	2.30608e-10	1.29586e-09
	BRIP1	1234.25	108.583	0.0879748	0.091708	5.69076e-71	2.70942e-69		CLN8	944.695	2908.8	3.07909	3.0477	7.82084e-35	1.65693e-33		CHST1	111.286	20.1188	0.180784	0.20638	2.60048e-09	1.31308e-08
	POLQ	1437.82	133.011	0.0925085	0.0960072	6.07062e-71	2.87981e-69		RNF185	2633.68	6998.28	2.65722	2.63739	1.22314e-34	2.57055e-33		DBF4	1841.37	375.856	0.204118	0.207072	3.06048e-56	1.09483e-54
	EZH2	2167.65	372.425	0.171811	0.17553	9.88816e-71	4.67385e-69		PPFIBP1	2458.8	6777.56	2.75645	2.73737	1.336e-34	2.80325e-33		PDE4A	615.111	124.919	0.203084	0.20751	4.03844e-30	7.02195e-29
	TPP1	5344.78	19801.4	3.70481	3.67526	9.98037e-71	4.70047e-69		CAPN1	7943.25	19567.4	2.4634	2.44962	1.62146e-34	3.38055e-33		PRR11	10328.9	2128.2	0.206043	0.208571	2.37604e-78	1.23942e-76
	NADSYN1	1459.27	6735.82	4.61589	4.54881	1.26153e-70	5.92013e-69		CTSD	29718.6	74733.5	2.51471	2.49981	1.84012e-34	3.83032e-33		MTBP	1178.25	241.557	0.205013	0.208894	6.42717e-46	1.84947e-44
	CDC25C	887.734	56.9619	0.0641655	0.0695348	2.2922e-70	1.07185e-68		DDIT4	15717.1	40541.2	2.57944	2.56249	2.97809e-34	6.16965e-33		NGEF	272.031	51.2776	0.188499	0.209995	6.98096e-16	5.95839e-15
	LRP10	10639.4	38949.9	3.6609	3.63232	2.34212e-70	1.0913e-68		GAA	2851.85	7385.11	2.58959	2.57385	4.16263e-34	8.59641e-33		POLD3	2535.73	521.356	0.205604	0.210315	1.19969e-59	4.61985e-58
	KIAA1324	272.826	1695.04	6.21287	6.05469	1.00949e-69	4.68699e-68		NIPAL3	2092.78	5675.42	2.7119	2.69157	5.66991e-34	1.16358e-32		CENPN	3437.24	716.105	0.208337	0.210835	2.83176e-68	1.27849e-66
	RAD51AP1	909.556	78.1488	0.0859197	0.0912276	2.45089e-69	1.1339e-67		MIR3189	10.9643	257.996	23.5306	19.0896	7.01232e-34	1.4301e-32		DCLRE1B	1335.29	278.473	0.208548	0.210975	1.28353e-44	3.54542e-43
	H2AFZ	18104.9	4129.03	0.228061	0.230817	2.67315e-69	1.23238e-67		UBE2H	3520.76	9029.17	2.56455	2.54838	1.04617e-33	2.12695e-32		CHRNA5	770.158	158.47	0.205764	0.211438	1.27641e-35	2.77608e-34
	NRG1	716.477	3510.58	4.89978	4.8415	7.383e-69	3.39178e-67		ABCB6	1915.75	5023.04	2.62198	2.60301	1.53557e-33	3.09788e-32		C4orf46	1378.55	286.185	0.207598	0.212674	1.35572e-47	4.06188e-46
	GINS1	3136.38	597.25	0.190426	0.192526	1.15608e-68	5.29252e-67		AVPI1	840.773	2721.02	3.23633	3.18408	1.73502e-33	3.49486e-32		STYK1	53.1714	7.61594	0.143234	0.212847	1.3496e-05	4.43199e-05
	CDH10	4.87005	658.047	135.121	82.2559	1.26686e-68	5.77942e-67		DUSP14	1786.63	4980.1	2.78742	2.76044	1.9767e-33	3.96946e-32		FIGNL1	1473.06	307.327	0.208631	0.21291	8.99691e-39	2.16141e-37
	CDT1	4139.28	909.568	0.21974	0.222381	2.23769e-68	1.01729e-66		GATS	197.61	848.574	4.29419	4.18527	2.06516e-33	4.13443e-32		CENPM	2059.16	431.545	0.209573	0.213166	8.92395e-50	2.82225e-48
	IL6	275.364	1893.8	6.87742	6.65983	2.79058e-68	1.26426e-66		ZFP90	939.915	2673.16	2.84405	2.82061	2.46413e-33	4.92562e-32		TBC1D30	205.846	39.0818	0.189859	0.213624	2.14302e-13	1.52824e-12
	CENPN	3437.24	716.105	0.208337	0.210835	2.83176e-68	1.27849e-66		RAP2B	2736.84	7046.44	2.57467	2.55623	2.52234e-33	5.03431e-32		FSIP1	34.749	4.68216	0.134742	0.21433	0.000139231	0.000391863
	GPX1	11795.9	52079.2	4.41503	4.36083	3.19793e-68	1.43885e-66		TEAD3	853.065	2529.96	2.96573	2.92977	3.86359e-33	7.67617e-32		GAS2L3	2159.48	453.499	0.210004	0.215448	9.38791e-36	2.04519e-34
	TMPO-AS1	700.58	33.485	0.0477962	0.0535116	1.32542e-67	5.94307e-66		ASCC3	5817.3	16908.6	2.9066	2.88123	3.87436e-33	7.68591e-32		DNAJC9	6236.39	1341.32	0.215079	0.217441	5.24458e-77	2.72489e-75
	KIF24	1056.11	99.1014	0.0938364	0.0967028	3.39563e-67	1.51737e-65		CCDC90B	1310.54	4097.05	3.12622	3.08448	4.45251e-33	8.79286e-32		SCN5A	55.8327	8.83766	0.158288	0.218231	9.15879e-06	3.09142e-05
	TP53INP2	738.373	3445.33	4.66611	4.59827	5.18606e-67	2.30956e-65		KIAA1217	2803.75	7666.13	2.73424	2.71457	4.59393e-33	9.05848e-32		TUBA8	118.648	23.2573	0.19602	0.218535	6.02214e-09	2.94648e-08
	ANKRA2	262.73	1759.66	6.69759	6.485	1.13361e-66	5.03131e-65		SMPD1	1413.83	3843.61	2.71857	2.69625	4.86643e-33	9.58138e-32		DEK	10587.2	2285.1	0.215836	0.218618	3.09983e-80	1.66336e-78
	NOX5	9173.55	2275.48	0.248048	0.250719	1.77662e-66	7.85855e-65		PLXNB2	18308	48309.8	2.63872	2.62022	5.25523e-33	1.03159e-31		SMC2	5382.33	1164.49	0.216355	0.219406	1.66348e-65	7.18809e-64
	TRAF4	1594.63	6355.06	3.98528	3.94212	2.17098e-66	9.57057e-65		CCDC92	1071.6	3270.1	3.0516	3.00943	8.59463e-33	1.66958e-31		KIF18A	1877.45	399.473	0.212774	0.219579	1.71223e-44	4.7097e-43
	PRODH	17.6706	596.863	33.7772	30.8969	5.62247e-66	2.4703e-64		BVES	343.113	1290.69	3.76171	3.72067	9.26985e-33	1.79808e-31		CCDC18	588.778	127.312	0.21623	0.220385	1.04989e-26	1.63256e-25
	SERTAD4	1725.49	297.195	0.172238	0.175929	6.23776e-66	2.73147e-64		TOB1	678.402	2026.16	2.98667	2.95835	1.08012e-32	2.09202e-31		GLI2	455.108	97.1334	0.213429	0.22069	1.96647e-21	2.35132e-20
	ITPKC	737.621	3355.19	4.54867	4.4867	6.81143e-66	2.97273e-64		BNC1	6853.71	17016	2.48274	2.46857	1.62836e-32	3.13531e-31		ANKRD18B	261.922	52.1262	0.199014	0.222368	3.80438e-13	2.65658e-12
	FABP5	9228.46	2162.63	0.234344	0.237076	1.02318e-65	4.45065e-64		DYRK3	1359.57	3827.67	2.81536	2.7933	1.63886e-32	3.1509e-31		CDT1	4139.28	909.568	0.21974	0.222381	2.23769e-68	1.01729e-66
	NLRP1	593.658	2863.85	4.82407	4.76005	1.16047e-65	5.03112e-64		ELL3	65.3366	467.767	7.15934	6.76722	1.74424e-32	3.34858e-31		FLT4	200.504	41.6788	0.20787	0.223847	2.93563e-13	2.06535e-12
	SMC2	5382.33	1164.49	0.216355	0.219406	1.66348e-65	7.18809e-64		CHMP1B	2110.58	5725.09	2.71256	2.68863	2.19175e-32	4.1954e-31		H1FX	5490.52	1212.77	0.220884	0.224497	4.74799e-59	1.8177e-57
	UBE2T	2720.88	348.539	0.128098	0.132819	3.15651e-65	1.35948e-63		F11R	3730.98	9758.31	2.61548	2.59771	3.14922e-32	6.01937e-31		ZNF724P	50.1643	8.24497	0.164359	0.225261	7.5864e-05	0.00022291
	DFNA5	2170.66	8407.54	3.87327	3.83326	4.83228e-65	2.0744e-63		FAM19A2	5.55199	230.869	41.5831	25.3826	3.48128e-32	6.64438e-31		MIR17HG	68.6066	12.7736	0.186186	0.227423	2.47143e-06	8.97101e-06
	KIAA0247	846.984	3899.86	4.60441	4.54576	9.32576e-65	3.99027e-63		TAF3	955.556	2667.6	2.79167	2.7658	3.53942e-32	6.74551e-31		DBF4B	1849.53	416.4	0.225138	0.227897	1.49743e-49	4.69039e-48
	HAUS8	1017.28	111.414	0.109521	0.11401	1.76602e-64	7.53176e-63		GRIN2C	4.51745	222.272	49.2031	31.2073	3.79828e-32	7.22832e-31		C17orf96	871.587	195.094	0.223837	0.229145	1.59854e-35	3.44239e-34
	LMNB2	25798.2	6993.47	0.271083	0.273406	3.25474e-64	1.38358e-62		BAX	5300.35	13178.4	2.48632	2.47003	4.07929e-32	7.74061e-31		CALML4	396.378	87.6667	0.22117	0.229877	1.87993e-20	2.13107e-19
	RFC2	3622.56	618.021	0.170603	0.174111	4.51272e-64	1.91214e-62		MYOF	23882.2	61690.2	2.5831	2.56537	1.15036e-31	2.16093e-30		RFC5	2169.26	489.978	0.225873	0.230218	7.64238e-51	2.47066e-49
	ZFYVE1	1098.33	4443.98	4.04613	4.00402	6.50664e-64	2.74811e-62		SIRT2	1671.86	4796.52	2.86898	2.83577	1.20256e-31	2.25575e-30		NCAPD2	20440.6	4664.01	0.228173	0.230368	1.8709e-81	1.02923e-79
	RAD51	1391.91	170.476	0.122477	0.128721	7.22946e-64	3.04358e-62		FAM46A	471.198	1553.9	3.29776	3.26631	1.29498e-31	2.42562e-30		H2AFZ	18104.9	4129.03	0.228061	0.230817	2.67315e-69	1.23238e-67
	STC2	1975.8	373.596	0.189086	0.193104	8.01151e-64	3.36201e-62		VPS37D	165.469	751.697	4.54283	4.38091	1.36429e-31	2.55181e-30		CAMK2N2	394.535	86.5622	0.219403	0.230947	1.75157e-20	1.99594e-19
	ARL6IP1	15264	3993.34	0.261618	0.264287	1.15003e-63	4.81063e-62		IGFBP7	3930.87	10481	2.66632	2.64338	1.50856e-31	2.80961e-30		BORA	875.276	198.335	0.226597	0.231144	1.05192e-34	2.21427e-33
	ABHD4	2872.67	10962.8	3.81624	3.77676	2.17516e-63	9.06987e-62		STAT3	6935.75	17783	2.56396	2.54671	1.57526e-31	2.92966e-30		PARPBP	1131.6	254.309	0.224734	0.231273	5.08028e-39	1.22497e-37
	RFC4	2262.33	405.098	0.179062	0.182564	3.46344e-63	1.43958e-61		TMBIM1	5155.06	12553.9	2.43527	2.4206	1.68509e-31	3.12948e-30		DDX11	2084.93	476.735	0.228658	0.231707	1.14558e-53	3.9162e-52
	WDHD1	2209.94	434.171	0.196463	0.200323	4.11265e-63	1.70402e-61		C3	6173.83	15416	2.49698	2.48224	2.39624e-31	4.43762e-30		KCNH3	46.5849	7.24282	0.155476	0.231951	5.87728e-05	0.000175611
	GINS3	1262.13	171.412	0.135812	0.140412	5.29109e-63	2.1785e-61		FIG4	663.389	1952.29	2.9429	2.91301	2.48564e-31	4.59668e-30		CDK2	4645.24	1064.9	0.229246	0.232152	1.1862e-59	4.5814e-58
	SEMA3F	1908.95	7629.9	3.99691	3.95785	5.2842e-63	2.1785e-61		LOC100294145	669.011	1984.68	2.96659	2.93512	2.49534e-31	4.60811e-30		KCTD15	2163.91	497.453	0.229886	0.232373	2.76106e-49	8.62782e-48
	DNA2	1626.77	280.844	0.172639	0.17608	6.67735e-63	2.74064e-61		ARHGAP42	191.779	820.854	4.28022	4.20193	2.95503e-31	5.44167e-30		MIS18A	943.018	217.1	0.230218	0.233033	4.02395e-33	7.95855e-32
	PALLD	2948.63	10583	3.58912	3.55969	8.77191e-63	3.58908e-61		MAN2B1	4249.07	10376.5	2.44207	2.42652	5.02096e-31	9.16637e-30		MSH2	3368.57	774.553	0.229935	0.233482	1.58582e-60	6.21649e-59
	C1orf112	1789.78	329.444	0.18407	0.187174	8.91137e-63	3.63478e-61		LAMC3	1.9294	205.629	106.577	46.7487	5.498e-31	1.00119e-29		FAM110A	433.192	97.0459	0.224025	0.233919	5.80799e-22	7.16046e-21
	FADS3	827.248	3875.29	4.68456	4.60156	9.56158e-63	3.88788e-61		PTK2B	322.894	1120.15	3.46909	3.40699	6.37724e-31	1.15487e-29		ZWILCH	2721.25	623.472	0.229112	0.233973	9.74939e-53	3.28992e-51
	TOMM40	20899.8	5707.33	0.273081	0.275467	1.63191e-62	6.61503e-61		ZFPM1	478.683	1628.15	3.40132	3.36592	7.58562e-31	1.36991e-29		H1FX-AS1	51.4317	8.83766	0.171833	0.234261	2.90346e-05	9.05549e-05
	GPR124	259.843	1550.11	5.96558	5.84018	4.2855e-62	1.73179e-60		TMEM8B	136.861	635.916	4.64645	4.49786	9.25273e-31	1.66181e-29		STOX1	80.9115	16.2852	0.201272	0.234362	8.88074e-07	3.41385e-06
	TP53I11	2656.9	9470.66	3.56455	3.53436	5.09193e-62	2.05134e-60		RGS20	1074.74	3052.65	2.84037	2.80629	9.57824e-31	1.71557e-29		DNMT1	16741.6	3884.55	0.232029	0.234382	1.29011e-74	6.4967e-73
	FANCA	2186.74	349.957	0.160036	0.162963	5.80871e-62	2.33293e-60		TXNIP	4876.77	11731	2.40548	2.39107	9.83557e-31	1.75925e-29		DUSP2	81.2408	14.8588	0.182898	0.234969	1.6274e-06	6.04813e-06
	CALCOCO1	899.973	3996.39	4.44057	4.36802	1.15709e-61	4.63298e-60		PIM2	642.994	1885.53	2.93243	2.90329	1.42608e-30	2.53346e-29		GMNN	2187.39	503.256	0.230071	0.2353	2.23838e-44	6.13118e-43
	RHOD	1688.25	7811.7	4.6271	4.55084	1.40862e-61	5.62287e-60		MVB12B	799.817	2407.34	3.00987	2.98441	1.90392e-30	3.37321e-29		TUBA4A	7362.94	1711.55	0.232455	0.235619	4.75659e-55	1.67865e-53
	ACHE	36.2327	606.373	16.7355	15.2055	1.51427e-61	6.02626e-60		TMEM129	1134.96	3060.47	2.69655	2.6716	2.44261e-30	4.29276e-29		CCDC183-AS1	345.678	78.0828	0.225883	0.235929	3.03806e-17	2.83921e-16
	MXD4	2445.16	8936.29	3.65469	3.6197	1.52011e-61	6.03115e-60		ALS2CL	209.775	837.922	3.99438	3.90774	2.58991e-30	4.54553e-29		OIP5	790.736	182.372	0.230635	0.236211	9.49728e-31	1.7034e-29
	DTX4	734.644	3509.26	4.77682	4.71611	2.1751e-61	8.60381e-60		TSPAN10	50.4437	373.427	7.40285	6.92979	2.82413e-30	4.94336e-29		FABP5	9228.46	2162.63	0.234344	0.237076	1.02318e-65	4.45065e-64
	HHAT	786.604	3310.27	4.2083	4.15382	4.26572e-61	1.68226e-59		PERP	3808.94	9117.39	2.39368	2.38036	3.46534e-30	6.05764e-29		SPIN4	609.872	139.844	0.229301	0.23765	2.89901e-26	4.42902e-25
	MCM8	1882.08	329.904	0.175287	0.178213	4.79428e-61	1.88503e-59		CAV2	2721.19	6640.71	2.44037	2.42673	3.68894e-30	6.4399e-29		LRR1	1021.82	236.788	0.231731	0.237701	5.29819e-34	1.089e-32
	MSH2	3368.57	774.553	0.229935	0.233482	1.58582e-60	6.21649e-59		MIR22HG	505.491	1556.85	3.07987	3.037	3.7265e-30	6.49681e-29		RGCC	157.824	33.3827	0.211518	0.237959	2.26703e-10	1.27556e-09
	MXD3	956.224	102.255	0.106936	0.111271	2.65047e-60	1.0359e-58		RRAGC	1643.8	4149.49	2.52433	2.50795	3.93951e-30	6.85904e-29		H1F0	151.87	32.2633	0.212441	0.238053	4.60584e-10	2.51477e-09
	HSPA4L	1878.11	7452.18	3.96792	3.93095	3.87353e-60	1.50941e-58		CASP10	188.153	767.302	4.07808	3.98318	5.57526e-30	9.66845e-29		MCIDAS	170.06	36.47	0.214454	0.239148	6.71406e-11	3.98491e-10
	KIAA1751	5.12954	568.008	110.733	77.1633	4.31234e-60	1.67542e-58		MYLK	8805.76	26692.8	3.03129	2.99671	6.69486e-30	1.15947e-28		RASSF5	875.709	205.578	0.234756	0.239975	1.28419e-33	2.59875e-32
	PLEKHM1	2779.56	10281.4	3.69895	3.6669	9.54534e-60	3.69755e-58		LYNX1	74.6543	461.949	6.18785	5.88201	6.99146e-30	1.20924e-28		FAM81A	440.697	101.677	0.230718	0.240352	1.38151e-21	1.66557e-20
	CDK2	4645.24	1064.9	0.229246	0.232152	1.1862e-59	4.5814e-58		PRKAB1	1095.66	2997.26	2.73558	2.70868	1.1451e-29	1.97015e-28		RNF165	122.157	25.7667	0.210931	0.240672	1.03792e-08	4.94704e-08
	POLD3	2535.73	521.356	0.205604	0.210315	1.19969e-59	4.61985e-58		PSAP	31880.4	71847.9	2.25367	2.24306	1.19542e-29	2.05402e-28		TOE1	1083.05	255.363	0.235782	0.241167	1.35739e-36	3.038e-35
	TRANK1	502.897	3026.54	6.01821	5.90439	2.44041e-59	9.37018e-58		MBD5	792.306	2226.56	2.81023	2.78805	1.7591e-29	2.99504e-28		DONSON	2355.26	562.091	0.238653	0.24224	4.44483e-53	1.50767e-51
	H1FX	5490.52	1212.77	0.220884	0.224497	4.74799e-59	1.8177e-57		PIDD1	1012.56	2688.03	2.65468	2.6307	2.31985e-29	3.93953e-28		ZNF488	419.783	97.3678	0.231948	0.242917	1.21227e-20	1.38865e-19
	GPRIN1	1155.97	173.263	0.149885	0.153746	6.2899e-59	2.40098e-57		EPHA2	13821.9	31801.4	2.3008	2.28897	5.42778e-29	9.14619e-28		SUV39H2	973.649	229.984	0.236208	0.24337	4.37814e-34	9.01305e-33
	SAT1	2523.01	11771.8	4.66579	4.58624	1.01075e-58	3.84704e-57		PLCXD2	94.3741	570.7	6.04722	5.8582	5.59887e-29	9.42237e-28		FKBP5	2480.43	595.663	0.240145	0.243413	1.81454e-54	6.33541e-53
	PIK3R3	1256.15	5462.51	4.34863	4.29758	1.02662e-58	3.89611e-57		IL1RAP	777.932	2203.87	2.83298	2.81263	5.82903e-29	9.78708e-28		ALDOC	45.9961	8.56691	0.186253	0.243449	9.54543e-05	0.000275769
	PRKX	964.761	3788.95	3.92735	3.88549	1.33016e-58	5.03347e-57		UNC5B-AS1	6.53997	214.635	32.8189	20.6789	5.83054e-29	9.78708e-28		SHMT1	1887.62	455.453	0.241285	0.243674	3.48983e-42	8.95929e-41
	EXOSC2	4163.82	1076.98	0.258652	0.261253	2.07594e-58	7.83294e-57		EMX1	12.0454	235.873	19.582	14.704	7.86358e-29	1.31828e-27		WEE1	1881.95	452.169	0.240265	0.244398	1.01667e-47	3.06006e-46
	HIRIP3	2044.22	412.275	0.201679	0.204857	2.62434e-58	9.87371e-57		TGFBR1	2158.81	5962.52	2.76194	2.74016	8.33677e-29	1.39582e-27		RLTPR	102.438	22.4599	0.219254	0.245741	2.04981e-07	8.45829e-07
	DDB2	1415.55	5920.31	4.18234	4.1207	3.20335e-58	1.20176e-56		OPTN	2037.86	5227.92	2.5654	2.54322	9.66416e-29	1.616e-27		KNTC1	2171.14	527.318	0.242876	0.247346	5.52602e-43	1.46759e-41
	ZBTB2	1447.87	242.114	0.167221	0.172447	3.22961e-58	1.20815e-56		ALDH4A1	594.593	1731.72	2.91244	2.87519	1.03099e-28	1.72178e-27		DNAJC22	239.727	54.5184	0.227419	0.247401	3.17329e-13	2.22777e-12
	NASP	12189.5	3135.6	0.257239	0.260191	4.17885e-58	1.5588e-56		CLSTN3	1191.64	3064.33	2.57152	2.5525	1.67813e-28	2.78123e-27		PIM1	336.776	78.3172	0.23255	0.24805	9.6296e-17	8.66531e-16
	RHBDL3	946.202	105.378	0.11137	0.113985	6.16662e-58	2.29374e-56		APAF1	1805.41	4818.76	2.66906	2.6498	1.96246e-28	3.24426e-27		LIN9	755.601	182.218	0.241156	0.248162	2.21898e-29	3.77313e-28
	PHLDB3	238.546	1373.01	5.75574	5.6045	7.16853e-58	2.65886e-56		SLC39A11	487.002	1466.26	3.01078	2.9716	2.31936e-28	3.82944e-27		STRA13	2392.97	587.454	0.245492	0.248447	4.07795e-50	1.29594e-48
	GRN	9701.74	31196.2	3.21552	3.19309	1.20253e-57	4.44765e-56		FAM214B	1434.75	3637.33	2.53517	2.51455	2.44027e-28	4.02399e-27		COLEC12	154.179	36.1332	0.23436	0.249336	2.10581e-09	1.07491e-08
	NDC1	3796.94	936.023	0.24652	0.250076	1.40014e-57	5.16395e-56		ABCA7	402.755	1344.94	3.33937	3.29373	2.5716e-28	4.23522e-27		NDC1	3796.94	936.023	0.24652	0.250076	1.40014e-57	5.16395e-56
	POLH	3369.19	14010.8	4.15851	4.10851	1.78055e-57	6.54853e-56		CRISPLD2	190.248	781.048	4.10541	4.01319	2.79269e-28	4.59356e-27		NOX5	9173.55	2275.48	0.248048	0.250719	1.77662e-66	7.85855e-65
	RHOB	2274.55	8477.35	3.72705	3.68565	3.73163e-57	1.36858e-55		METRNL	1010.41	2724.44	2.69636	2.66697	3.47784e-28	5.69193e-27		VRK1	1277.76	313.29	0.245188	0.25076	5.89824e-37	1.34306e-35
	FAM49A	4035.6	13589.6	3.36744	3.34091	5.41433e-57	1.98016e-55		GBE1	1674.82	4123.82	2.46225	2.44509	3.78191e-28	6.18185e-27		MBOAT1	102.418	22.3063	0.217798	0.252348	2.05225e-07	8.46302e-07
	FZD8	1612.84	298.877	0.185311	0.188435	9.97393e-57	3.63757e-55		PPM1A	1548.21	3900.49	2.51935	2.50443	3.84089e-28	6.27042e-27		HK2	6922.52	1726	0.249332	0.252575	5.32496e-55	1.87419e-53
	DRAM1	1205.89	4449.21	3.68956	3.65242	1.17864e-56	4.28665e-55		SQSTM1	38998.2	90293.5	2.31532	2.30252	4.10353e-28	6.69086e-27		ATRNL1	45.6435	8.46454	0.185449	0.252904	0.000119349	0.000339557
	GGT1	33.6214	552.974	16.4471	14.9403	1.49075e-56	5.40677e-55		TLE4	1756.55	4341.29	2.47148	2.456	5.62064e-28	9.09655e-27		FANCE	630.919	155.178	0.245956	0.253723	8.73876e-26	1.30464e-24
	KANK2	7912.42	2269.31	0.286803	0.289298	2.12801e-56	7.69668e-55		DISP2	543.803	1619.12	2.97739	2.94539	8.71778e-28	1.40569e-26		DSN1	1477.48	368.913	0.24969	0.254475	2.56896e-39	6.22878e-38
	LOXL1	2144.04	7337.92	3.42248	3.39396	2.17222e-56	7.83496e-55		EI24	9925.93	23034.6	2.32065	2.30704	8.74007e-28	1.40755e-26		KLHL23	55.7861	10.7544	0.19278	0.254606	5.00741e-05	0.000151065
	CENPL	1401.58	247.242	0.176402	0.179276	2.20486e-56	7.93083e-55		BACE1	2580.21	6282.32	2.43481	2.41866	8.99729e-28	1.44719e-26		ANKRD32	674.264	164.199	0.243524	0.255177	6.22224e-24	8.45979e-23
	MICALL1	5854.68	22013.6	3.76	3.72202	2.47281e-56	8.87027e-55		EBI3	57.9251	376.244	6.49535	6.08733	9.61101e-28	1.54212e-26		TNFRSF1B	36.8215	6.12346	0.166301	0.255192	0.000383168	0.000994414
	DBF4	1841.37	375.856	0.204118	0.207072	3.06048e-56	1.09483e-54		KIAA1211	364.213	1181.99	3.24532	3.1989	1.19249e-27	1.90871e-26		GPA33	42.2304	7.24282	0.171507	0.255539	0.000287874	0.000765928
	NOLC1	22700.9	7053.53	0.310716	0.31288	3.61064e-56	1.28812e-54		FBXO44	570.948	1624.03	2.84445	2.81312	1.27845e-27	2.04131e-26		DPYSL3	21264.6	5394.24	0.253673	0.255958	7.00332e-72	3.35877e-70
	CHRD	484.607	2225.25	4.59186	4.53009	1.87097e-55	6.6567e-54		PTPRM	5879.54	14177.8	2.41139	2.39684	2.0459e-27	3.25479e-26		EFNB2	1940.68	487.263	0.251078	0.256027	3.2522e-44	8.8526e-43
	BRCA2	1321.35	137.912	0.104373	0.109433	2.50723e-55	8.89623e-54		KLHL12	2470.21	5758.44	2.33116	2.31769	2.32639e-27	3.69205e-26		PAQR9	90.7714	19.1166	0.210602	0.256295	1.46461e-06	5.46953e-06
	STAT4	11.9756	454.013	37.9116	30.2462	2.98599e-55	1.05664e-53		KCTD11	784.748	2165.63	2.75965	2.72978	2.78785e-27	4.41371e-26		RIF1	4232.5	1063.09	0.251174	0.257736	1.28309e-26	1.98575e-25
	TUBA4A	7362.94	1711.55	0.232455	0.235619	4.75659e-55	1.67865e-53		SHANK2	495.159	1867.09	3.77068	3.70655	3.53752e-27	5.57362e-26		GUCY1A2	79.082	16.6071	0.209999	0.257769	1.4204e-05	4.64353e-05
	HK2	6922.52	1726	0.249332	0.252575	5.32496e-55	1.87419e-53		ZFP36L1	14432.5	32567.8	2.25657	2.24489	4.85456e-27	7.63035e-26		CCDC138	418.16	104.018	0.248752	0.258633	1.92656e-19	2.07438e-18
	CENPI	949.691	119.557	0.12589	0.131101	7.70547e-55	2.70477e-53		ATP6AP2	2776.55	6506.17	2.34326	2.32866	6.94358e-27	1.08747e-25		ZDHHC14	288.192	69.4284	0.24091	0.259181	3.25604e-14	2.47856e-13
	KLF2	1104.95	118.621	0.107354	0.114522	1.19066e-54	4.16827e-53		RBM38	2437.93	5839.61	2.39532	2.37817	7.23364e-27	1.13154e-25		ZNF718	347.351	85.6476	0.246574	0.259373	4.35931e-15	3.50808e-14
	FKBP5	2480.43	595.663	0.240145	0.243413	1.81454e-54	6.33541e-53		ANGPTL2	399.641	1224.2	3.06326	3.01389	7.62477e-27	1.1913e-25		PDXP	1057.96	270.872	0.256033	0.259503	8.51074e-30	1.47007e-28
	PVRL4	12.6575	442.336	34.9466	27.2634	3.775e-54	1.31452e-52		CAV1	22703.6	49244.3	2.169	2.15927	8.28321e-27	1.29264e-25		S1PR5	84.7936	19.3725	0.228467	0.25976	2.18256e-06	7.9755e-06
	HS1BP3	1325.83	4864.4	3.66896	3.62605	3.94892e-54	1.37144e-52		PVT1	808.809	2155.16	2.66461	2.63548	1.17783e-26	1.82717e-25		ACBD7	109.147	24.1207	0.220993	0.259939	2.80807e-07	1.14251e-06
	ANP32E	8655.45	2434.54	0.281272	0.283868	4.10723e-54	1.42265e-52		UNC5B	1459.99	4772.49	3.26885	3.22173	1.27404e-26	1.97408e-25		TRHDE-AS1	117.121	25.9863	0.221876	0.260055	1.53886e-07	6.4228e-07
	POLE2	719.687	56.6036	0.0786503	0.0883686	5.90575e-54	2.04021e-52		AMZ2	2858.66	7139.31	2.49743	2.47659	1.60014e-26	2.46768e-25		NASP	12189.5	3135.6	0.257239	0.260191	4.17885e-58	1.5588e-56
	LOC284080	39.9751	569.274	14.2407	13.4129	6.71655e-54	2.31421e-52		MTURN	107.664	502.773	4.66985	4.51224	1.73347e-26	2.66703e-25		RBL1	1605.62	412.633	0.256994	0.260245	3.46457e-41	8.62388e-40
	PIF1	658.173	57.335	0.0871124	0.09428	8.02134e-54	2.75652e-52		ZNF114	470.599	1385.13	2.94332	2.90108	1.93515e-26	2.97033e-25		FANCD2	3000.28	776.432	0.258786	0.261247	3.7527e-49	1.16986e-47
	EPS8L2	7643.23	24477.5	3.2025	3.17796	8.26017e-54	2.83116e-52		SHC1	30606.1	66086.8	2.15927	2.14943	1.99289e-26	3.05538e-25		EXOSC2	4163.82	1076.98	0.258652	0.261253	2.07594e-58	7.83294e-57
	DDX11	2084.93	476.735	0.228658	0.231707	1.14558e-53	3.9162e-52		FBN2	4189.01	13876.5	3.3126	3.25935	2.52909e-26	3.86838e-25		EXOSC8	1909.83	488.786	0.255931	0.262057	1.18771e-33	2.41095e-32
	ZNF561	733.526	2826.1	3.85276	3.80769	2.90562e-53	9.90711e-52		P4HA2	2035.05	4769.03	2.34344	2.32734	4.02068e-26	6.12837e-25		RRP7B	490.888	124.034	0.252673	0.262104	4.75369e-21	5.5423e-20
	PRIM1	1252.74	187.661	0.149801	0.155777	4.05925e-53	1.38046e-51		INPP1	619.056	1745.92	2.8203	2.7796	4.03622e-26	6.14492e-25		PABPC4L	73.0576	15.3854	0.210593	0.262587	1.9517e-05	6.25434e-05
	DONSON	2355.26	562.091	0.238653	0.24224	4.44483e-53	1.50767e-51		YBX3	10453.7	27233.9	2.6052	2.58141	4.07559e-26	6.19764e-25		TIPIN	929.995	238.756	0.256728	0.262802	1.59532e-29	2.72327e-28
	MIS18BP1	2388.04	470.889	0.197186	0.200254	9.30903e-53	3.14944e-51		DHRS7	944.894	2417.27	2.55825	2.53396	4.18251e-26	6.34549e-25		CHSY3	191.423	47.0049	0.245556	0.26388	5.36118e-11	3.2096e-10
	ZWILCH	2721.25	623.472	0.229112	0.233973	9.74939e-53	3.28992e-51		RALGAPB	3128.29	8103.85	2.5905	2.57052	5.70706e-26	8.62847e-25		ARL6IP1	15264	3993.34	0.261618	0.264287	1.15003e-63	4.81063e-62
	PTPRU	1775.25	6739.51	3.79638	3.75837	1.20672e-52	4.06161e-51		C17orf80	1366.95	3315.9	2.42576	2.41108	5.93969e-26	8.94918e-25		MSI1	28.7047	4.63098	0.161332	0.264335	0.00119563	0.00284056
	NEU1	2740.03	9146.42	3.33807	3.30759	1.27644e-52	4.28523e-51		MEGF6	54.6085	351.837	6.4429	6.06331	7.30053e-26	1.09617e-24		RASL10B	132.789	33.0459	0.24886	0.265457	6.60746e-08	2.8818e-07
	CDC25B	7650.35	2312.89	0.302325	0.304978	1.65393e-52	5.53832e-51		ARRDC4	392.139	1175.14	2.99673	2.96329	9.7307e-26	1.44942e-24		SNORA71C	32.161	5.85271	0.181982	0.265489	0.00100674	0.00242437
	ISCU	1870.69	7107.3	3.7993	3.74898	2.28254e-52	7.62381e-51		SGK1	248.992	865.262	3.47507	3.38819	1.00622e-25	1.49709e-24		BEND3	942.513	246.751	0.261802	0.265709	1.33845e-27	2.1345e-26
	STARD10	445.966	1951.01	4.3748	4.29845	5.71892e-52	1.90529e-50		HAGH	1056.99	2837.4	2.68441	2.65107	1.11068e-25	1.65064e-24		LOC101060542	74.0655	16.556	0.223532	0.266538	8.39225e-06	2.8481e-05
	FBXO22	1910.84	6580.4	3.44372	3.40955	8.51945e-52	2.83109e-50		MXD1	289.818	945.869	3.26366	3.22048	1.13354e-25	1.68271e-24		GEMIN4	3254.84	863.587	0.265324	0.267727	1.6098e-51	5.3091e-50
	PSMC3IP	854.219	115.467	0.135173	0.141444	1.03221e-51	3.42145e-50		C19orf82	97.1217	484.204	4.98554	4.73835	1.20592e-25	1.78812e-24		LEF1	699.572	181.589	0.259572	0.267743	2.15661e-25	3.15844e-24
	MDC1	6781.65	1846.14	0.272227	0.274762	1.55219e-51	5.13203e-50		RINL	16.1171	216.449	13.4298	11.6323	1.29443e-25	1.91719e-24		LOC642846	173.19	42.747	0.246822	0.267912	5.15146e-10	2.79288e-09
	GEMIN4	3254.84	863.587	0.265324	0.267727	1.6098e-51	5.3091e-50		MYO6	2509.51	6663.52	2.65531	2.63358	1.52871e-25	2.25908e-24		POLE	6710.75	1782.57	0.265629	0.269123	1.01691e-41	2.58031e-40
	SLC9A1	2749.83	10150	3.69112	3.65468	1.70802e-51	5.61887e-50		TCAIM	969.883	2488.97	2.56626	2.54516	1.65114e-25	2.43176e-24		ZNF519	173.356	42.6958	0.24629	0.26983	1.08354e-09	5.71125e-09
	GABRD	110.318	923.857	8.37448	7.85112	2.16562e-51	7.10637e-50		ZER1	1626.85	3858.6	2.37183	2.35419	1.72608e-25	2.53643e-24		KCTD12	1270.52	336.028	0.26448	0.270855	1.65852e-24	2.3052e-23
	FAM98C	554.591	2324.04	4.19054	4.11756	2.38068e-51	7.79255e-50		MARCH8	1897.59	4577.71	2.41239	2.39847	1.77404e-25	2.60398e-24		STEAP1	185.821	45.1029	0.242723	0.271228	1.70638e-09	8.78556e-09
	TSKU	1632.05	5500.46	3.37028	3.33808	3.3196e-51	1.08388e-49		SMOC1	6.07095	180.455	29.7243	22.4555	1.80921e-25	2.65262e-24		TMEM194B	642.083	170.278	0.265197	0.271456	6.09855e-23	7.92933e-22
	UNC13B	1393.71	5076.02	3.64209	3.60768	4.06486e-51	1.32391e-49		ZFHX2	189.024	732.653	3.87597	3.78131	2.23337e-25	3.26356e-24		LINC00601	85.0031	20.5431	0.241674	0.272841	6.65698e-06	2.29006e-05
	ZNF337	582.075	2321.48	3.98829	3.93005	4.25709e-51	1.38308e-49		BCL2L1	10066.9	22185.7	2.20381	2.19201	2.29005e-25	3.34266e-24		RANBP1	12194.8	3292.53	0.269994	0.273089	1.15571e-49	3.63744e-48
	HMOX1	6512.74	21965.6	3.37271	3.34124	4.6523e-51	1.50774e-49		TMCC2	371.695	1170.14	3.14812	3.09862	2.37416e-25	3.46157e-24		LMNB2	25798.2	6993.47	0.271083	0.273406	3.25474e-64	1.38358e-62
	RFC5	2169.26	489.978	0.225873	0.230218	7.64238e-51	2.47066e-49		GLIPR2	351.336	1112.76	3.16723	3.10735	2.51343e-25	3.65649e-24		HHEX	452.662	120.457	0.266107	0.273704	1.13856e-16	1.02174e-15
	PNPO	2931.83	10083.5	3.43933	3.40334	1.27168e-50	4.10102e-49		BLVRB	3884.48	9221.51	2.37394	2.35621	2.64552e-25	3.84011e-24		DDX11-AS1	48.9367	10.908	0.2229	0.274585	0.00022534	0.000611223
	EPAS1	7273.96	22712.5	3.12245	3.10006	1.42362e-50	4.57971e-49		BMP1	1652.3	3911.71	2.36744	2.35294	2.83723e-25	4.11383e-24		MDC1	6781.65	1846.14	0.272227	0.274762	1.55219e-51	5.13203e-50
	TREM2	0.635371	521.297	820.46	158.156	1.93922e-50	6.22308e-49		SLC12A6	1018.83	2707.75	2.6577	2.63239	3.96603e-25	5.72517e-24		TOMM40	20899.8	5707.33	0.273081	0.275467	1.63191e-62	6.61503e-61
	BLCAP	1538.01	5169.54	3.36118	3.33032	2.12746e-50	6.81048e-49		RFX5	3474.72	7666.07	2.20624	2.19444	4.10231e-25	5.90886e-24		SCEL	186.978	47.2756	0.25284	0.275686	5.15091e-10	2.79288e-09
	MCM5	8876.1	2729.18	0.307475	0.309901	2.32092e-50	7.41166e-49		FAM127B	2390.66	5614.82	2.34865	2.3315	4.47588e-25	6.43986e-24		SYNJ2	1444.56	391.921	0.271308	0.275817	4.15685e-31	7.61197e-30
	GMPS	10164.2	3070.7	0.302109	0.304836	2.65766e-50	8.46637e-49		WWC1	6855.86	14931.3	2.17789	2.16705	5.22794e-25	7.4972e-24		TEX19	29.5031	5.4284	0.183994	0.276474	0.00150105	0.00349764
	STRA13	2392.97	587.454	0.245492	0.248447	4.07795e-50	1.29594e-48		CST3	5720.46	13101.3	2.29026	2.27557	6.32078e-25	9.01502e-24		PARP2	1806.82	495.566	0.274276	0.277348	4.78593e-37	1.09741e-35
	RAD21	20737	6574.27	0.317032	0.319613	4.70909e-50	1.49288e-48		CYB5D2	324.468	1037.88	3.19872	3.12884	6.42858e-25	9.15881e-24		APOLD1	127.829	33.1483	0.259317	0.277968	6.08011e-07	2.38558e-06
	CENPM	2059.16	431.545	0.209573	0.213166	8.92395e-50	2.82225e-48		SHROOM3	1404.23	3681.32	2.62159	2.60055	7.65271e-25	1.08321e-23		TUBB2B	573.765	153.752	0.26797	0.278039	1.75391e-20	1.99686e-19
	CSMD3	24.5399	457.472	18.6419	16.6313	1.14551e-49	3.61402e-48		ESYT2	4275.51	9746.66	2.27965	2.26682	8.63061e-25	1.22031e-23		TGFBR3L	130.953	31.6855	0.241961	0.278909	3.38351e-07	1.36435e-06
	RANBP1	12194.8	3292.53	0.269994	0.273089	1.15571e-49	3.63744e-48		WBSCR27	19.081	222.016	11.6354	9.97293	9.44622e-25	1.33132e-23		UGT8	701.914	188.152	0.268055	0.279174	5.35564e-22	6.60899e-21
	DKC1	10030.6	3256.36	0.324643	0.32699	1.22407e-49	3.84334e-48		TMCC3	1927.62	4448.61	2.30782	2.29496	1.0345e-24	1.45329e-23		RNF157	166.464	42.7982	0.257102	0.279466	5.97434e-09	2.92419e-08
	DBF4B	1849.53	416.4	0.225138	0.227897	1.49743e-49	4.69039e-48		TCP11L1	622.479	1666.42	2.67707	2.65245	1.45212e-24	2.02477e-23		ARHGAP33	476.587	130.297	0.273395	0.280397	9.1508e-18	8.82914e-17
	KCTD15	2163.91	497.453	0.229886	0.232373	2.76106e-49	8.62782e-48		COL7A1	1351.46	4767.77	3.52786	3.45968	1.53906e-24	2.14144e-23		POLD1	5511.54	1533.61	0.278255	0.280559	5.45783e-49	1.69737e-47
	FANCD2	3000.28	776.432	0.258786	0.261247	3.7527e-49	1.16986e-47		ANKRD20A12P	43.7175	371.641	8.50097	7.92086	2.53605e-24	3.50628e-23		CDCA7	3042.41	844.683	0.277637	0.2806	2.38649e-47	7.05336e-46
	POLD1	5511.54	1533.61	0.278255	0.280559	5.45783e-49	1.69737e-47		PTPN22	60.583	358.737	5.92141	5.51731	2.55673e-24	3.53115e-23		LOC399815	195.351	51.2116	0.262151	0.280655	1.87333e-10	1.06318e-09
	DDR1	1963.21	6350.75	3.23488	3.2078	7.32949e-49	2.27405e-47		ANKRD29	300.66	942.884	3.13605	3.0757	3.17637e-24	4.36393e-23		F2RL1	39.4328	8.09142	0.205195	0.28072	0.000575692	0.00144813
	HMGB1	32847.7	10861.5	0.330663	0.332999	7.45776e-49	2.30838e-47		KSR1	253.918	971.963	3.82786	3.7467	3.83235e-24	5.24864e-23		DENND2A	408.416	110.99	0.271757	0.281094	2.67928e-17	2.51649e-16
	CCNG2	1088.42	3755.43	3.45036	3.41676	7.6045e-49	2.34825e-47		BTBD19	41.9743	314.167	7.48475	6.8955	6.18238e-24	8.42005e-23		ZNF90	121.612	30.7708	0.253025	0.281657	3.27404e-07	1.32183e-06
	PPM1D	753.611	2849.97	3.78174	3.72722	8.1121e-49	2.4991e-47		PCDHGB6	139.592	556.259	3.9849	3.88564	6.59366e-24	8.95548e-23		SYT7	35.4111	6.49658	0.183462	0.282228	0.00120109	0.00285199
	FAM83H-AS1	46.4918	534.465	11.4959	10.7997	1.10701e-48	3.40238e-47		PHYH	618.005	1629.46	2.63665	2.60781	7.41704e-24	1.00633e-22		ATAD3A	4273.42	1195.42	0.279733	0.283599	1.67478e-43	4.49341e-42
	CENPK	792.698	95.0928	0.119961	0.129083	1.11348e-48	3.41423e-47		TMEM117	227.815	810.006	3.55554	3.45137	8.63226e-24	1.16879e-22		ANP32E	8655.45	2434.54	0.281272	0.283868	4.10723e-54	1.42265e-52
	BLOC1S2	1866	6166.64	3.30474	3.27192	1.29542e-48	3.96284e-47		LINC00883	223.843	750.52	3.35288	3.28512	8.7262e-24	1.18029e-22		ATAD3B	2325.25	654.388	0.281427	0.284916	3.94458e-41	9.80007e-40
	LINC01021	44.6589	637.839	14.2825	13.6188	2.67297e-48	8.15784e-47		WBP2	4314.46	9717.33	2.25227	2.23717	9.84827e-24	1.33069e-22		P2RY1	176.347	46.7341	0.265013	0.285678	9.02037e-09	4.33727e-08
	SIDT2	884.96	3363.06	3.80024	3.75729	3.46762e-48	1.05585e-46		COBLL1	1010.48	2456.94	2.43147	2.41346	1.1155e-23	1.50415e-22		SNHG10	252.498	68.9892	0.273227	0.286754	4.16938e-12	2.71321e-11
	TFAP4	1069.05	192.548	0.180111	0.185526	3.99974e-48	1.21505e-46		PLA2G6	157.522	623.778	3.95994	3.87404	1.17127e-23	1.57772e-22		STAMBPL1	429.679	115.395	0.26856	0.287476	4.92673e-13	3.41119e-12
	CCNG1	3475.55	12504.7	3.5979	3.55653	5.96832e-48	1.80887e-46		GEM	886.55	2161.65	2.43828	2.41853	1.48284e-23	1.98719e-22		BCL2	169.261	45.5636	0.269191	0.287736	4.25395e-09	2.10257e-08
	MCMBP	9185.56	2782.57	0.302928	0.305934	6.68039e-48	2.02001e-46		MAD1L1	2313.8	5178.99	2.2383	2.22387	1.518e-23	2.03222e-22		NUP35	935.946	259.512	0.277272	0.287768	1.25278e-21	1.51596e-20
	COL4A5	799.392	3216.42	4.02358	3.97343	8.11245e-48	2.44738e-46		ATG16L2	132.134	546.324	4.13463	4.0161	1.62086e-23	2.1655e-22		HNRNPAB	13768.1	3922.2	0.284875	0.287995	1.30718e-47	3.92543e-46
	WEE1	1881.95	452.169	0.240265	0.244398	1.01667e-47	3.06006e-46		KDM6B	1532.68	4099.54	2.67476	2.64929	2.08174e-23	2.76994e-22		ING5	1300.53	370.069	0.284552	0.289246	6.50694e-33	1.27157e-31
	HNRNPAB	13768.1	3922.2	0.284875	0.287995	1.30718e-47	3.92543e-46		SRA1	1430.14	3488.92	2.43957	2.41528	2.33023e-23	3.09429e-22		KANK2	7912.42	2269.31	0.286803	0.289298	2.12801e-56	7.69668e-55
	C4orf46	1378.55	286.185	0.207598	0.212674	1.35572e-47	4.06188e-46		MRAS	626.375	1653.46	2.63973	2.60499	2.46948e-23	3.27256e-22		ADCY3	4126.27	1186.97	0.287662	0.290449	8.09147e-47	2.37537e-45
	UACA	4457.06	1305.1	0.292817	0.296137	1.38789e-47	4.14878e-46		GM2A	1689.53	3821.28	2.26174	2.24643	2.69613e-23	3.5657e-22		GEN1	1484.81	423.161	0.284994	0.290568	5.09824e-33	1.00227e-31
	CCL2	384.954	1813.05	4.70978	4.58995	1.73098e-47	5.16259e-46		TRAF3IP2	1434.24	3440.78	2.39903	2.37817	2.69488e-23	3.5657e-22		CLDN2	33.3619	6.49658	0.194731	0.291069	0.00154869	0.00360353
	PRKCZ	10.7048	371.547	34.7084	26.4738	1.89163e-47	5.62888e-46		CUL7	2467.74	5722.58	2.31895	2.30476	3.12027e-23	4.11832e-22		RNF144A-AS1	113.192	30.7048	0.271263	0.291146	1.24725e-06	4.698e-06
	TIMELESS	5172.93	1527.91	0.295366	0.297658	2.00404e-47	5.94988e-46		CDC42BPA	8433.98	22118.8	2.62258	2.59723	3.11964e-23	4.11832e-22		LRRCC1	354.566	98.9627	0.279109	0.291202	4.47741e-15	3.5987e-14
	MAST4	691.149	3501.84	5.0667	4.97235	2.0688e-47	6.12824e-46		TMTC3	1263.58	3801.36	3.00841	2.97274	3.26978e-23	4.3113e-22		ARAP2	131.874	35.5554	0.269616	0.29125	1.20937e-07	5.10947e-07
	CDCA7	3042.41	844.683	0.277637	0.2806	2.38649e-47	7.05336e-46		TRIM35	1057.89	2576.38	2.4354	2.41847	3.55413e-23	4.67681e-22		CCDC150	242.478	67.4968	0.278362	0.292098	1.18949e-11	7.49024e-11
	MMP14	36251.4	104025	2.86955	2.85152	4.4084e-47	1.29998e-45		ZBTB7B	3870.16	8430.08	2.17822	2.16688	3.58607e-23	4.7141e-22		PTTG1	4202.4	1213.06	0.28866	0.292679	7.90121e-37	1.7898e-35
	PSIP1	5294.11	1572.42	0.297014	0.300388	7.12306e-47	2.09578e-45		S100A3	112.181	475.462	4.23835	4.10344	3.76715e-23	4.94717e-22		SLC7A5P1	50.3273	11.5519	0.229535	0.292679	0.000304816	0.000806906
	ADCY3	4126.27	1186.97	0.287662	0.290449	8.09147e-47	2.37537e-45		SLC12A7	3066.96	6734.41	2.19579	2.1841	4.17597e-23	5.46759e-22		RNASEH2A	3935.74	1143.46	0.290533	0.292937	3.52746e-45	9.97517e-44
	TUBB	150519	51737.7	0.343728	0.346011	1.19609e-46	3.50344e-45		OSTM1	2047.18	4755.14	2.32277	2.31015	4.5987e-23	6.00307e-22		PLEKHS1	45.69	9.48154	0.207519	0.293307	0.000714843	0.00176943
	HSDL2	3450.97	10539	3.05392	3.03162	1.77073e-46	5.17504e-45		VSIG1	34.2102	265.495	7.7607	7.13621	5.13316e-23	6.68741e-22		ST3GAL6	75.3828	19.3213	0.25631	0.293507	2.38975e-05	7.55042e-05
	C15orf39	1049.09	195.145	0.186014	0.19075	2.21807e-46	6.46798e-45		BBS4	1109.84	2693.65	2.42706	2.403	6.38806e-23	8.2975e-22		TUBA1B	87610.2	25441.8	0.290398	0.293592	2.81615e-44	7.69768e-43
	SLC4A11	255.868	1304.37	5.09783	4.99121	2.5662e-46	7.4665e-45		GALNT11	1277.31	2998.68	2.34765	2.33441	6.81545e-23	8.84388e-22		CPM	869.219	252.026	0.289946	0.293871	1.39394e-24	1.9478e-23
	FAM214A	414.58	1709.86	4.12431	4.04925	2.64793e-46	7.68722e-45		CRELD1	373.81	1064.29	2.84713	2.81229	6.83827e-23	8.8647e-22		NXT1	1350.89	391.834	0.290056	0.294494	6.36923e-27	9.98711e-26
	PTAFR	23.5985	436.372	18.4915	16.1497	3.80735e-46	1.10287e-44		RHBDF2	1611.77	3742.95	2.32226	2.30442	7.42909e-23	9.59262e-22		RAD18	1436.53	413.505	0.287849	0.294571	6.17334e-31	1.12105e-29
	ECT2	14228.7	4520.4	0.317697	0.320524	4.13327e-46	1.19463e-44		ATP6V0A1	2342.57	5078.13	2.16776	2.15599	9.5306e-23	1.2294e-21		CYP1A1	43.1951	10.1106	0.234067	0.294723	0.000786393	0.00193538
	PGPEP1	1139.02	4281.61	3.75903	3.71476	5.12507e-46	1.47803e-44		MON2	2053.49	5339.88	2.60039	2.57935	1.04785e-22	1.34769e-21		SKP2	3543.65	1031.23	0.291008	0.294881	1.57281e-44	4.33532e-43
	MTBP	1178.25	241.557	0.205013	0.208894	6.42717e-46	1.84947e-44		TLR3	159.544	596.71	3.74009	3.67263	1.08482e-22	1.39387e-21		SH3BP1	1389.05	404.3	0.291063	0.295275	8.37653e-33	1.63205e-31
	SYNC	443.431	1772.91	3.99815	3.9492	6.487e-46	1.86259e-44		DNASE2	2422.06	5353.79	2.21043	2.19703	1.10832e-22	1.42267e-21		SIX4	633.524	182.73	0.288434	0.29531	5.42407e-19	5.6905e-18
	DSCC1	1267.53	247.081	0.194931	0.201653	8.02045e-46	2.29785e-44		PHF21A	1795.14	4056.43	2.25968	2.24261	1.42555e-22	1.82272e-21		UACA	4457.06	1305.1	0.292817	0.296137	1.38789e-47	4.14878e-46
	LOC100288637	780.41	99.3358	0.127287	0.134664	1.6872e-45	4.82324e-44		SLC2A12	83.3598	401.659	4.81837	4.62161	1.45252e-22	1.85361e-21		CERS1	255.981	70.972	0.277255	0.296671	2.81096e-11	1.72061e-10
	CDK18	254.57	1208.94	4.74895	4.63956	1.96162e-45	5.59554e-44		PI4K2A	3388.94	7332.59	2.16368	2.1508	1.69533e-22	2.15714e-21		KDM4A-AS1	98.3226	25.2913	0.257227	0.296749	4.36256e-06	1.53175e-05
	TRAPPC9	1082.31	3626.05	3.35028	3.32119	2.2798e-45	6.48899e-44		PLXNB1	1072.91	2911.04	2.71322	2.68429	1.90418e-22	2.41584e-21		FMNL3	4241.64	1246.79	0.29394	0.297131	8.9073e-35	1.88102e-33
	PBXIP1	2175.85	6792.82	3.12192	3.09432	2.62324e-45	7.45034e-44		SEC31A	8583.79	17606.3	2.05111	2.04186	2.00648e-22	2.53825e-21		CISH	37.856	8.04024	0.21239	0.297204	0.00113577	0.00270967
	LRRC45	1282.47	246.159	0.191941	0.194256	3.25776e-45	9.23242e-44		RFNG	889.225	2192.92	2.46611	2.44156	2.07501e-22	2.6224e-21		KHK	136.458	35.4679	0.259918	0.297566	9.60668e-07	3.67135e-06
	RNASEH2A	3935.74	1143.46	0.290533	0.292937	3.52746e-45	9.97517e-44		DCP1B	754.696	1873.16	2.482	2.45674	2.08629e-22	2.63411e-21		RHEBL1	122.061	34.2676	0.280742	0.297641	1.5827e-06	5.89038e-06
	LCA5	172.648	942.688	5.46019	5.3291	3.75017e-45	1.05821e-43		FLG-AS1	421.719	1253.7	2.97283	2.93477	2.29117e-22	2.88723e-21		TIMELESS	5172.93	1527.91	0.295366	0.297658	2.00404e-47	5.94988e-46
	PASK	993.415	187.156	0.188397	0.192636	4.31178e-45	1.21407e-43		LAMP1	17606.6	35982.7	2.0437	2.03491	2.44941e-22	3.07595e-21		SLC19A1	3369.99	992.684	0.294566	0.298021	6.11504e-44	1.65764e-42
	NTN1	3194.62	11309.7	3.54022	3.50332	4.89927e-45	1.37653e-43		STRADA	1078.6	2553.19	2.36713	2.34516	2.45033e-22	3.07595e-21		FAM161A	357.417	103.052	0.288325	0.298872	4.45941e-14	3.36525e-13
	C16orf59	1009.33	169.415	0.167849	0.170901	5.23794e-45	1.46853e-43		SLC12A4	2105.54	4773.54	2.26713	2.2527	2.68012e-22	3.35797e-21		FGB	582.145	169.444	0.291069	0.299038	3.74739e-20	4.20434e-19
	PCLO	68.2341	712.622	10.4438	10.0012	5.38592e-45	1.50679e-43		AGBL5	1519.73	3599.63	2.3686	2.34589	2.72445e-22	3.41025e-21		GNG4	968.702	286.631	0.295891	0.299194	5.21033e-26	7.88658e-25
	RGS4	1256.2	233.956	0.186242	0.191003	6.64902e-45	1.8562e-43		CEP170B	5410.15	13767.2	2.5447	2.52129	2.8035e-22	3.50585e-21		LHX1	385.906	111.736	0.289543	0.300251	2.00334e-15	1.64967e-14
	MAPRE3	676.941	2396.75	3.54056	3.4988	7.0131e-45	1.95367e-43		STK17A	2087.12	5113.4	2.44998	2.42741	3.05748e-22	3.81981e-21		PSIP1	5294.11	1572.42	0.297014	0.300388	7.12306e-47	2.09578e-45
	TRIAP1	1334.36	4632.19	3.47147	3.4263	9.25564e-45	2.57291e-43		S100A10	12238.1	27070.3	2.21198	2.19818	3.25242e-22	4.05562e-21		C18orf54	1301.01	385.747	0.296498	0.300585	1.06729e-28	1.78013e-27
	FAM13C	2.25872	360.383	159.552	73.7691	1.15825e-44	3.21291e-43		POU3F1	1.29402	130.128	100.561	32.8431	3.80196e-22	4.72736e-21		SLC39A8	1385.84	410.219	0.296007	0.300722	5.0267e-31	9.16637e-30
	DHFR	10292	3532.64	0.343242	0.345486	1.22029e-44	3.37787e-43		CAT	2526.12	5525.55	2.18736	2.17495	3.89199e-22	4.83471e-21		CNRIP1	2500.01	745.025	0.298009	0.301165	1.39249e-37	3.2441e-36
	DCLRE1B	1335.29	278.473	0.208548	0.210975	1.28353e-44	3.54542e-43		NID2	2486.63	5526.35	2.22242	2.21077	4.56672e-22	5.65677e-21		LINGO1	343.436	100.338	0.292159	0.301496	2.87821e-14	2.19606e-13
	SKP2	3543.65	1031.23	0.291008	0.294881	1.57281e-44	4.33532e-43		AGRN	39421.4	104866	2.66014	2.6307	4.57961e-22	5.66738e-21		RMI1	1017.52	298.191	0.293057	0.301575	4.95064e-25	7.11512e-24
	KIF18A	1877.45	399.473	0.212774	0.219579	1.71223e-44	4.7097e-43		RIOK3	1955.45	4289.56	2.19364	2.18106	7.33119e-22	8.996e-21		RAET1E	40.1148	9.26196	0.230887	0.301848	0.000959294	0.00231992
	PAICS	19207.2	6504.9	0.33867	0.341124	2.04235e-44	5.60597e-43		FBXO10	862.303	2096.81	2.43164	2.41503	9.50666e-22	1.16111e-20		MAMLD1	531.961	155.873	0.293017	0.302167	1.07612e-18	1.10681e-17
	GMNN	2187.39	503.256	0.230071	0.2353	2.23838e-44	6.13118e-43		C1orf85	4446.06	9443.36	2.12399	2.11196	9.72534e-22	1.18671e-20		TEX30	595.993	175.568	0.29458	0.302772	5.21443e-18	5.11788e-17
	TUBA1B	87610.2	25441.8	0.290398	0.293592	2.81615e-44	7.69768e-43		IFI16	3928.73	8986.36	2.28734	2.27162	1.07924e-21	1.31325e-20		SNHG1	2527.19	757.455	0.299722	0.303284	2.60566e-41	6.52312e-40
	MGRN1	4095.19	12830.6	3.13309	3.10696	3.03058e-44	8.26655e-43		FBXO32	581.722	1482.14	2.54784	2.52145	1.0853e-21	1.31816e-20		SLC25A10	2106.27	633.457	0.300748	0.304035	3.25091e-38	7.69697e-37
	EFNB2	1940.68	487.263	0.251078	0.256027	3.2522e-44	8.8526e-43		NTPCR	1909.25	4440.55	2.3258	2.30546	1.17828e-21	1.42713e-20		GMPS	10164.2	3070.7	0.302109	0.304836	2.65766e-50	8.46637e-49
	NOTCH3	1336.95	5495.37	4.11037	4.05183	3.40756e-44	9.25626e-43		POLR3GL	660.322	1722.88	2.60915	2.57044	1.29506e-21	1.56567e-20		CDC25B	7650.35	2312.89	0.302325	0.304978	1.65393e-52	5.53832e-51
	SLC19A1	3369.99	992.684	0.294566	0.298021	6.11504e-44	1.65764e-42		GALNT2	25262.5	50490.7	1.99865	1.99047	1.30732e-21	1.57758e-20		MCMBP	9185.56	2782.57	0.302928	0.305934	6.68039e-48	2.02001e-46
	TTYH3	12712.5	38382.9	3.01929	2.99618	6.33972e-44	1.715e-42		ATP9A	1178.4	3263.38	2.76933	2.73953	1.5164e-21	1.82651e-20		FOXD2-AS1	318.613	94.0609	0.29522	0.306273	2.47437e-13	1.75688e-12
	LPIN3	832.521	3092.91	3.71511	3.67518	1.00015e-43	2.69999e-42		SLC25A16	712.07	1736.01	2.43797	2.419	1.55133e-21	1.86661e-20		POC1A	1631.95	495.142	0.303405	0.306418	1.35024e-33	2.72819e-32
	KPNB1	39145.8	13879.2	0.354551	0.35688	1.52817e-43	4.11694e-42		RAB1A	7153.22	14900.7	2.08308	2.07253	1.74731e-21	2.09885e-20		ZNF443	141.92	39.0818	0.275379	0.3065	2.39693e-07	9.81638e-07
	TP53TG1	223.56	1068.19	4.77809	4.66172	1.57749e-43	4.24109e-42		POMZP3	453.222	1262.72	2.78611	2.76386	1.94812e-21	2.33151e-20		CEP78	1495.44	448.584	0.299968	0.306832	4.16295e-29	7.04205e-28
	ATAD3A	4273.42	1195.42	0.279733	0.283599	1.67478e-43	4.49341e-42		CCNK	4315.86	9024.04	2.0909	2.0795	2.04672e-21	2.44282e-20		LBR	11957	3637.9	0.30425	0.307424	8.9235e-42	2.26865e-40
	CCNE1	804.667	131.006	0.162808	0.168693	1.94532e-43	5.2086e-42		LCE1F	0	114.436	Inf	44.3547	2.12224e-21	2.52605e-20		TNFSF10	64.5349	16.0293	0.248382	0.307979	0.000198372	0.000543479
	SLC43A2	280.161	1439.37	5.13765	4.95415	3.54874e-43	9.48237e-42		AEN	3996.63	8284.73	2.07293	2.06288	2.266e-21	2.6947e-20		NUP155	4535.91	1382.26	0.304738	0.30799	7.22208e-42	1.83966e-40
	CD3EAP	5490.93	1801.05	0.328004	0.330605	3.90911e-43	1.0424e-41		KITLG	948.637	2417.57	2.54847	2.53013	2.57261e-21	3.05101e-20		LFNG	2745.31	839.905	0.305942	0.30862	5.85997e-40	1.43679e-38
	TUBA1C	55962.7	17658.4	0.315539	0.318439	4.41159e-43	1.174e-41		PTP4A1	9335.67	18751.3	2.00857	2.00033	2.79121e-21	3.30427e-20		MCM5	8876.1	2729.18	0.307475	0.309901	2.32092e-50	7.41166e-49
	KNTC1	2171.14	527.318	0.242876	0.247346	5.52602e-43	1.46759e-41		CYSTM1	1017.42	2499.97	2.45717	2.428	2.85755e-21	3.37976e-20		PKN3	3579.9	1102.52	0.307974	0.310291	7.16671e-42	1.82912e-40
	GSN	4854.18	13736.2	2.82976	2.80988	5.82405e-43	1.54361e-41		LINC00324	4.87005	139.471	28.6385	17.7295	2.91807e-21	3.44822e-20		ARID5A	259.84	75.5518	0.290763	0.3105	1.01394e-10	5.93185e-10
	TMEM131	3450.89	10622.7	3.07824	3.05517	5.86076e-43	1.5502e-41		UAP1L1	1754.14	3827.72	2.1821	2.16867	3.04896e-21	3.59316e-20		HAT1	3119.22	955.967	0.306476	0.310695	5.61994e-38	1.32104e-36
	FLYWCH1	2337.88	7241.01	3.09725	3.07161	7.71383e-43	2.03623e-41		GAMT	3270.71	7572.46	2.31524	2.29614	3.20604e-21	3.77149e-20		POLR3K	1281.74	395.44	0.308517	0.310736	2.12286e-24	2.94435e-23
	RABGGTA	955.29	3208.57	3.35874	3.31657	1.01517e-42	2.67436e-41		REEP2	246.334	769.658	3.12445	3.053	3.34459e-21	3.92741e-20		CCDC88C	1298.24	397.891	0.306484	0.311616	2.49192e-25	3.62923e-24
	PLD3	8750.16	25481.9	2.91217	2.89024	1.34095e-42	3.52552e-41		ZNF600	61.5244	329.1	5.3491	5.01793	3.52414e-21	4.13455e-20		RTN4R	212.968	64.2922	0.301886	0.312397	4.99362e-09	2.45518e-08
	PTBP1	37209.5	13801.8	0.370922	0.373085	1.42246e-42	3.73232e-41		PPP1R10	4013.95	8318.98	2.07252	2.06248	3.93587e-21	4.61346e-20		NOLC1	22700.9	7053.53	0.310716	0.31288	3.61064e-56	1.28812e-54
	TOPBP1	4082.45	1292.49	0.316597	0.319756	1.48812e-42	3.89679e-41		ATP6V1A	4378.7	9478.92	2.16478	2.15321	4.1087e-21	4.81173e-20		IQCC	336.892	103.359	0.306802	0.312935	9.74535e-13	6.62491e-12
	AK1	2032.39	6772.06	3.33207	3.29159	1.74687e-42	4.56523e-41		WNT4	1.29402	118.877	91.8659	30.5797	4.42517e-21	5.16849e-20		CNTRL	1431.04	439.278	0.306964	0.313015	9.09491e-26	1.35626e-24
	RAPGEF3	1132.93	3555.75	3.13853	3.10961	1.7783e-42	4.63812e-41		FAM168A	3073.35	7418.48	2.41381	2.39426	4.44788e-21	5.19038e-20		SMAD6	651.623	200.625	0.307885	0.313353	1.84691e-20	2.09727e-19
	IP6K2	2728.98	7911.74	2.89916	2.87693	1.97199e-42	5.13306e-41		FBXW7	768.924	1912.71	2.48751	2.47092	5.22289e-21	6.07851e-20		FREM2	191.34	54.672	0.285733	0.313643	4.44047e-07	1.76876e-06
	PODXL	517.554	2303.43	4.45062	4.38228	2.00649e-42	5.2125e-41		LIPA	2968.88	6362.38	2.14303	2.12986	6.75155e-21	7.82976e-20		POLA2	3095.21	961.694	0.310704	0.313829	1.06052e-38	2.54311e-37
	SLC1A4	774.19	123.646	0.159711	0.164265	2.33166e-42	6.04524e-41		TNFAIP1	7020.68	14078.3	2.00526	1.9965	7.2736e-21	8.42772e-20		DIAPH3	2930.59	910.512	0.310692	0.314494	1.29597e-39	3.16571e-38
	TFDP1	11055.8	3966.3	0.358752	0.361066	2.76058e-42	7.14314e-41		JUP	3192.55	7178.69	2.24858	2.23086	7.92978e-21	9.16369e-20		ARHGEF16	276.166	84.7329	0.306819	0.314923	3.71487e-11	2.24972e-10
	SERTAD1	503.469	1878.06	3.73024	3.67044	2.78736e-42	7.19822e-41		CERS5	1747.76	3986.22	2.28076	2.26137	8.36716e-21	9.6521e-20		LRFN1	332.681	103.14	0.310026	0.31531	5.89534e-12	3.79674e-11
	CDC42EP1	7759.6	2684.22	0.345923	0.348371	2.80041e-42	7.21767e-41		ETV7	8.14004	160.417	19.7071	13.6364	8.60106e-21	9.91318e-20		METTL1	1117.98	350.125	0.313176	0.315953	2.88299e-25	4.17555e-24
	EML2	3053.73	8625.52	2.82459	2.80583	3.44003e-42	8.84877e-41		THBS3	232.881	736.853	3.16407	3.11443	1.0101e-20	1.16214e-19		PTPRG-AS1	105.006	28.6493	0.272836	0.316084	1.05918e-05	3.53954e-05
	SHMT1	1887.62	455.453	0.241285	0.243674	3.48983e-42	8.95929e-41		GNS	10213.2	21974.3	2.15155	2.13962	1.0122e-20	1.16354e-19		TMEM194A	3669.74	1155.53	0.31488	0.318085	1.49637e-34	3.1297e-33
	NABP1	1514.91	4591.75	3.03103	3.00707	4.78214e-42	1.2253e-40		SPOCK1	3316.93	7886.48	2.37765	2.35993	1.03816e-20	1.19129e-19		TUBA1C	55962.7	17658.4	0.315539	0.318439	4.41159e-43	1.174e-41
	ARSA	922.264	3026.64	3.28175	3.2446	4.85088e-42	1.24048e-40		CYBRD1	1500.27	3256.04	2.1703	2.15704	1.32446e-20	1.51583e-19		SOX9	3471.07	1095.8	0.315695	0.318514	2.30072e-36	5.12302e-35
	PKN3	3579.9	1102.52	0.307974	0.310291	7.16671e-42	1.82912e-40		FAM43A	369.266	1030.93	2.79184	2.74171	1.53245e-20	1.74777e-19		SNORD31	33.9041	8.14261	0.240166	0.319553	0.00278094	0.00612976
	NUP155	4535.91	1382.26	0.304738	0.30799	7.22208e-42	1.83966e-40		STOM	2403.28	4992.3	2.07729	2.06738	2.20233e-20	2.49008e-19		RAD21	20737	6574.27	0.317032	0.319613	4.70909e-50	1.49288e-48
	LBR	11957	3637.9	0.30425	0.307424	8.9235e-42	2.26865e-40		DDX59	800.007	1921.56	2.40193	2.37481	2.4498e-20	2.7675e-19		IFI44L	41.9045	10.4325	0.248959	0.319656	0.00148154	0.00346111
	POLE	6710.75	1782.57	0.265629	0.269123	1.01691e-41	2.58031e-40		EVI5L	840.581	1941.66	2.3099	2.29423	2.74996e-20	3.10123e-19		TOPBP1	4082.45	1292.49	0.316597	0.319756	1.48812e-42	3.89679e-41
	RCC1	7773.16	2719.36	0.34984	0.352172	1.11412e-41	2.8215e-40		C8orf31	731.267	1730.56	2.36652	2.34423	4.02613e-20	4.51319e-19		RNASEH2B	1202.63	377.444	0.313848	0.319903	3.25792e-25	4.70816e-24
	SRSF2	18428.4	6741.96	0.365847	0.36815	1.42172e-41	3.59354e-40		PNRC1	1131.69	2731.84	2.41394	2.38572	4.0783e-20	4.56776e-19		SIGLEC15	1570.99	494.287	0.314634	0.320182	9.94209e-30	1.71504e-28
	SAT2	916.349	3109.37	3.39322	3.34651	1.84346e-41	4.65056e-40		SKAP2	1456.26	3149.44	2.16269	2.1508	4.15405e-20	4.64781e-19		MPP4	34.2567	8.09142	0.236199	0.320373	0.00264689	0.00586589
	FAM72B	519.114	47.8683	0.0922117	0.103543	2.12215e-41	5.34333e-40		ZBTB5	924.629	2156.54	2.33233	2.31748	4.15687e-20	4.64781e-19		ECT2	14228.7	4520.4	0.317697	0.320524	4.13327e-46	1.19463e-44
	STAT2	1213.57	3892.33	3.20734	3.17597	2.35385e-41	5.91534e-40		ZNF524	375.101	1016.33	2.70948	2.66906	4.43025e-20	4.94503e-19		NUP85	2799.24	890.473	0.318112	0.320663	3.83846e-36	8.47503e-35
	NBEAP1	6.44684	304.606	47.2489	34.2889	2.5188e-41	6.31775e-40		TRIM2	1047.77	2934.7	2.80088	2.76944	4.7088e-20	5.24254e-19		HRH2	37.7164	8.36218	0.221712	0.320922	0.00270804	0.0059852
	SNHG1	2527.19	757.455	0.299722	0.303284	2.60566e-41	6.52312e-40		DNAJB5	501.752	1264.24	2.51964	2.48979	4.74127e-20	5.27421e-19		EP300-AS1	61.8304	17.5069	0.283144	0.320927	0.000297889	0.000789526
	TUBB4B	63581.8	23328.6	0.366907	0.36918	3.1764e-41	7.93675e-40		CREBRF	295.474	1002.96	3.3944	3.3457	5.26761e-20	5.82999e-19		PRDM6	95.6647	28.3126	0.295956	0.321415	1.68653e-05	5.45093e-05
	EMC3-AS1	943.201	188.173	0.199505	0.204348	3.18418e-41	7.94105e-40		DAGLB	1270.02	2799.82	2.20454	2.18899	5.31054e-20	5.87255e-19		SLC16A7	881.92	272.752	0.309271	0.321484	2.47392e-12	1.63261e-11
	RBL1	1605.62	412.633	0.256994	0.260245	3.46457e-41	8.62388e-40		ZNF746	1568.72	3415.23	2.17708	2.16269	5.3911e-20	5.95659e-19		PIGW	716.397	227.496	0.317556	0.321795	1.33916e-20	1.53133e-19
	ATAD3B	2325.25	654.388	0.281427	0.284916	3.94458e-41	9.80007e-40		ZNF623	1407.8	3164.21	2.24762	2.23439	5.45606e-20	6.02329e-19		AXIN2	76.4905	22.2403	0.290759	0.32213	0.000155854	0.000434809
	KLHL24	734.883	2778.09	3.78032	3.74247	4.25683e-41	1.05558e-39		EZH1	873.583	2044.93	2.34086	2.31653	7.98892e-20	8.77508e-19		FANCG	1918.99	611.166	0.318483	0.322232	9.58684e-34	1.95211e-32
	STX6	3196.48	8951.41	2.8004	2.78164	1.92006e-40	4.75225e-39		PIK3CD	4869.49	10310	2.11727	2.10578	8.12608e-20	8.91825e-19		CACYBP	10596.9	3383.12	0.319256	0.322664	5.15608e-36	1.1308e-34
	TMEM68	961.584	3229.31	3.35832	3.32594	2.72482e-40	6.73133e-39		MAPK13	2112.04	4367.55	2.06793	2.05703	9.5147e-20	1.04074e-18		ZBTB12	204.223	62.4415	0.305751	0.322763	3.72103e-09	1.84894e-08
	EME1	705.107	72.3622	0.102626	0.113272	2.81975e-40	6.95272e-39		NLRX1	1145.02	2740.12	2.39308	2.37334	9.54986e-20	1.04371e-18		SNORD22	36.4456	8.41336	0.230847	0.322894	0.00266451	0.00589896
	GALE	3578.73	10419.2	2.91144	2.88648	3.52443e-40	8.67395e-39		YPEL2	177.587	593.226	3.34047	3.25149	9.68472e-20	1.05756e-18		N4BP3	53.574	14.2661	0.266287	0.32295	0.000542012	0.00136867
	MMP24-AS1	1977.86	5708.61	2.88626	2.86227	4.24095e-40	1.04178e-38		ERAP2	2516.2	5212.62	2.07162	2.06157	1.09301e-19	1.19058e-18		C5orf30	575.325	177.836	0.309105	0.32298	1.28745e-15	1.07573e-14
	LFNG	2745.31	839.905	0.305942	0.30862	5.85997e-40	1.43679e-38		HGSNAT	2756.98	5703.29	2.06867	2.05835	1.32267e-19	1.43596e-18		USP13	8079.24	2583.48	0.319768	0.322985	8.13861e-37	1.84039e-35
	BHLHE40	4102.1	11176.1	2.72447	2.70628	1.14678e-39	2.8065e-38		GRAMD4	973.406	2335.96	2.39978	2.3809	1.4654e-19	1.58828e-18		CEP128	422.181	133.077	0.315212	0.323171	5.17635e-15	4.14266e-14
	DIAPH3	2930.59	910.512	0.310692	0.314494	1.29597e-39	3.16571e-38		SORCS2	662.255	1806.19	2.72734	2.70042	1.64462e-19	1.77372e-18		JDP2	1464.8	469.426	0.320471	0.323449	3.0444e-28	4.98877e-27
	DFNB31	424.347	1591.18	3.74971	3.68869	1.38524e-39	3.37746e-38		HIST2H2BE	92.7207	404.183	4.35915	4.11781	1.93519e-19	2.08025e-18		STX11	48.2781	13.2491	0.274432	0.323497	0.00104739	0.00251624
	ACTBL2	118.957	695.197	5.8441	5.66702	1.50914e-39	3.67271e-38		LOC146880	211.402	680.33	3.21818	3.1709	2.28033e-19	2.44724e-18		SNAI1	663.429	211.123	0.31823	0.324942	5.47154e-19	5.7357e-18
	PGAP1	363.921	2082.08	5.72125	5.57803	1.87576e-39	4.55645e-38		CORO1B	4523.24	9435.76	2.08606	2.07358	2.34233e-19	2.51173e-18		MNS1	269.387	85.0549	0.315735	0.324997	4.34155e-10	2.37542e-09
	DSN1	1477.48	368.913	0.24969	0.254475	2.56896e-39	6.22878e-38		RAB27B	404.807	1184.86	2.92697	2.89351	2.54838e-19	2.72597e-18		CASP8AP2	1432.85	459.674	0.320812	0.325016	7.09322e-25	1.0051e-23
	RNF26	6118.11	2152.24	0.351781	0.354548	3.6073e-39	8.73021e-38		HEXA	3776.83	7816.62	2.06962	2.05765	2.5783e-19	2.75573e-18		DGCR5	25.8805	5.90389	0.228121	0.325182	0.00757022	0.0151625
	PHPT1	3203.75	9772.06	3.05019	3.01931	4.19301e-39	1.0129e-37		HDAC9	231.241	836.832	3.61887	3.55796	2.74534e-19	2.92948e-18		ZMYND19	1954.69	629.88	0.32224	0.325442	5.81477e-31	1.0574e-29
	PARPBP	1131.6	254.309	0.224734	0.231273	5.08028e-39	1.22497e-37		HES6	310.233	879.492	2.83494	2.77681	2.92202e-19	3.11294e-18		DKC1	10030.6	3256.36	0.324643	0.32699	1.22407e-49	3.84334e-48
	MCC	1134.09	4239.57	3.7383	3.69237	6.80631e-39	1.63814e-37		CLP1	770.863	1798.28	2.33282	2.30904	3.11521e-19	3.31605e-18		TRABD2A	305.699	92.8689	0.303792	0.327208	7.42049e-10	3.97856e-09
	FIGNL1	1473.06	307.327	0.208631	0.21291	8.99691e-39	2.16141e-37		MOAP1	1177.45	2547.99	2.16399	2.15124	3.2809e-19	3.48328e-18		ATP10A	37.8095	8.7353	0.231035	0.328131	0.00300016	0.00657094
	POLA2	3095.21	961.694	0.310704	0.313829	1.06052e-38	2.54311e-37		PLCD3	3702.35	7380.68	1.99351	1.98455	3.66549e-19	3.88287e-18		TYRO3	2444.7	793.998	0.324783	0.328318	2.50978e-34	5.21596e-33
	SRSF7	7037.67	2451.77	0.348379	0.351016	1.10232e-38	2.63852e-37		GPR108	1725.18	3664.97	2.12439	2.10928	4.15269e-19	4.38124e-18		DOK3	129.027	39.3378	0.304881	0.328342	1.19131e-06	4.49377e-06
	MAMDC4	133.923	845.127	6.31053	6.10247	1.15495e-38	2.75944e-37		RUSC2	3031.33	6298.01	2.07764	2.06722	4.23471e-19	4.46417e-18		SAMD11	149.937	46.3098	0.308862	0.328579	9.67828e-07	3.69763e-06
	MYH16	225.466	1018.31	4.51646	4.40255	1.30679e-38	3.11654e-37		TRIM8	4391.86	8792.07	2.0019	1.9914	4.78359e-19	5.03065e-18		G2E3	1535.3	495.508	0.322744	0.329427	2.42589e-23	3.21806e-22
	BTBD10	2161.4	6125.36	2.83398	2.81258	1.6348e-38	3.89172e-37		GPR155	134.133	481.505	3.58976	3.48938	5.13483e-19	5.39137e-18		PLCD4	179.982	55.3159	0.30734	0.329447	1.32418e-07	5.56758e-07
	SIK1	1121.36	3602.15	3.21229	3.17786	1.76677e-38	4.19825e-37		ZBTB4	3846.34	8222.03	2.13762	2.12465	5.51863e-19	5.78043e-18		FGF12	257.701	82.3407	0.319521	0.329487	2.30565e-10	1.29586e-09
	SIAE	745.355	2434.36	3.26604	3.2254	1.92947e-38	4.57656e-37		DDIT3	210.194	659.341	3.13682	3.05433	5.5363e-19	5.79431e-18		SLC8A1	53.5973	14.1637	0.264262	0.330058	0.000737569	0.00182207
	SLC25A10	2106.27	633.457	0.300748	0.304035	3.25091e-38	7.69697e-37		TRIM5	1222.23	2763.92	2.26137	2.23917	5.75647e-19	6.01993e-18		LNP1	293.674	92.2102	0.313988	0.330174	3.80266e-11	2.30075e-10
	MARCKSL1	6863.32	2408.21	0.350882	0.353205	3.93486e-38	9.29948e-37		TLL2	1981.82	4414.45	2.22747	2.21271	5.89566e-19	6.15074e-18		CDC7	1134.23	371.261	0.327324	0.330435	7.04309e-25	1.00016e-23
	PLCD1	495.472	1798.29	3.62945	3.57156	4.04931e-38	9.55273e-37		HMGCL	842.57	1928.6	2.28895	2.26618	6.35749e-19	6.62728e-18		SMCO4	363.521	115.789	0.318522	0.330549	2.79731e-12	1.84046e-11
	CENPJ	803.197	141.358	0.175994	0.179179	4.60943e-38	1.08545e-36		SVIL	3167.72	7241.04	2.28588	2.2689	6.46411e-19	6.73306e-18		CD3EAP	5490.93	1801.05	0.328004	0.330605	3.90911e-43	1.0424e-41
	HAT1	3119.22	955.967	0.306476	0.310695	5.61994e-38	1.32104e-36		MAN2B2	3338.38	6721.13	2.01329	2.00357	6.70216e-19	6.9644e-18		RFX8	35.2214	8.41336	0.23887	0.330627	0.0033092	0.00717815
	KDM4B	2417.04	7367.93	3.04833	3.02146	6.87796e-38	1.61385e-36		WBP1	168.669	585.049	3.46862	3.37461	6.89656e-19	7.16071e-18		POLR3G	1189.26	384.262	0.323112	0.330697	7.09984e-23	9.1856e-22
	MTFR2	514.124	63.7656	0.124028	0.129917	8.25663e-38	1.93388e-36		SLFN5	687.171	1810.89	2.63528	2.61119	7.51618e-19	7.79789e-18		LOC730101	546.923	174.734	0.319485	0.331039	7.84974e-16	6.66948e-15
	CSNK1G1	2198.41	7079.99	3.22051	3.18892	1.30467e-37	3.05036e-36		EGR2	2.61133	114.911	44.0048	20.1995	7.96651e-19	8.25201e-18		FANCC	1501.76	491.696	0.327413	0.331251	1.63755e-29	2.79172e-28
	PCBP4	2211.86	6128.38	2.77069	2.74872	1.37794e-37	3.21593e-36		ZNF621	1107.95	2618.12	2.36304	2.34631	9.58586e-19	9.90589e-18		NRM	782.852	251.932	0.321813	0.331283	5.35485e-18	5.25177e-17
	CNRIP1	2500.01	745.025	0.298009	0.301165	1.39249e-37	3.2441e-36		ZNF469	102.983	414.959	4.02939	3.90344	9.61758e-19	9.93084e-18		CBR3	488.553	159.575	0.326628	0.331897	1.53723e-15	1.27628e-14
	MAP3K12	604.073	1999.53	3.31008	3.26807	1.45756e-37	3.38967e-36		DUSP1	2605.4	5291.03	2.03079	2.01908	9.79499e-19	1.0106e-17		ARL6IP6	1047.73	344.038	0.328365	0.331906	1.85843e-20	2.10853e-19
	MRTO4	7277.22	2398.56	0.329598	0.332611	1.92476e-37	4.46825e-36		CTIF	1358.08	2939.02	2.1641	2.14922	1.04291e-18	1.07349e-17		CA2	328.4	106.139	0.323202	0.33218	3.29859e-12	2.15834e-11
	PLEKHF1	703.078	2267.82	3.22555	3.18825	2.03657e-37	4.71942e-36		RPS6KA1	3349.71	6850.78	2.04518	2.03263	1.08199e-18	1.11197e-17		CCDC109B	752.281	243.299	0.323415	0.33249	4.57908e-16	3.96259e-15
	MOSPD1	335.345	1320.34	3.93724	3.88891	2.15136e-37	4.97665e-36		PCDHB2	348.375	923.776	2.65167	2.61808	1.13603e-18	1.16567e-17		MRTO4	7277.22	2398.56	0.329598	0.332611	1.92476e-37	4.46825e-36
	RIN1	3530.32	9316.95	2.63913	2.6217	4.41534e-37	1.01958e-35		NDRG1	7048.22	14600.1	2.07146	2.0592	1.16065e-18	1.18907e-17		TOX2	1582.6	520.397	0.328824	0.332723	3.17123e-27	5.00855e-26
	C17orf53	601.435	90.3958	0.1503	0.158777	4.51351e-37	1.04041e-35		SERINC5	1327.08	3067.27	2.31128	2.29471	1.24141e-18	1.26983e-17		TIFA	759.975	248.851	0.327447	0.332767	1.38463e-20	1.58055e-19
	YPEL5	2013.45	5836.44	2.89873	2.87411	4.6063e-37	1.05993e-35		CFLAR	2279	4992.72	2.19074	2.17666	1.3912e-18	1.41751e-17		HMGB1	32847.7	10861.5	0.330663	0.332999	7.45776e-49	2.30838e-47
	KLLN	50.8894	451.744	8.87698	8.13722	4.77229e-37	1.0962e-35		SCRIB	13607.4	27392.5	2.01306	2.00323	1.59624e-18	1.62264e-17		FANCM	570.093	184.713	0.324004	0.333352	4.41838e-15	3.55343e-14
	PARP2	1806.82	495.566	0.274276	0.277348	4.78593e-37	1.09741e-35		SPTLC3	598.545	1498.45	2.50349	2.47906	1.62925e-18	1.65491e-17		BCL2L12	2331.92	771.355	0.330781	0.333877	4.02851e-29	6.82345e-28
	C10orf54	1346.74	3965.74	2.94469	2.91441	5.23849e-37	1.19908e-35		TEP1	1020.89	3177.88	3.11285	3.05559	1.81271e-18	1.83983e-17		SNRPA1	2678.2	884.613	0.330301	0.334141	9.71515e-28	1.55692e-26
	TNFRSF10B	13222.5	33605.5	2.54154	2.52725	5.31863e-37	1.2153e-35		VWCE	5.45886	123.749	22.6693	15.7161	1.89338e-18	1.92022e-17		GPSM2	2108.59	697.574	0.330826	0.334833	3.37852e-33	6.73287e-32
	SYNCRIP	16565.5	6420.58	0.387587	0.389994	5.83237e-37	1.33037e-35		LIF	2675.52	5539.62	2.07049	2.0599	1.91385e-18	1.93798e-17		WNT10B	265.794	87.3811	0.328755	0.335225	2.78072e-09	1.39869e-08
	VRK1	1277.76	313.29	0.245188	0.25076	5.89824e-37	1.34306e-35		SLC25A45	131.708	466.456	3.5416	3.42481	1.91832e-18	1.941e-17		SRSF12	98.3459	28.6493	0.291312	0.335372	3.71343e-05	0.000114212
	ZNF441	98.6287	610.684	6.19175	5.95912	6.37722e-37	1.4496e-35		PDE6G	10.941	146.238	13.3661	10.9441	1.97335e-18	1.99514e-17		LOC441666	103.173	31.2463	0.302854	0.335678	2.26922e-05	7.19391e-05
	HNRNPDL	12538.7	4443.86	0.35441	0.357371	6.56271e-37	1.48918e-35		LINC00958	4570.84	8958.96	1.96003	1.95151	2.08685e-18	2.10827e-17		DOCK10	1690.65	555.638	0.328654	0.33572	2.03018e-23	2.70409e-22
	PTTG1	4202.4	1213.06	0.28866	0.292679	7.90121e-37	1.7898e-35		PDCD4	2987.28	6356.01	2.12769	2.11311	2.17391e-18	2.19452e-17		CCDC85C	3264.34	1086.08	0.33271	0.335798	8.08035e-33	1.57669e-31
	USP13	8079.24	2583.48	0.319768	0.322985	8.13861e-37	1.84039e-35		LINC00657	13564.8	28324.6	2.08809	2.07646	2.17765e-18	2.1966e-17		ZNF695	154.012	48.5485	0.315225	0.335877	2.93887e-07	1.19351e-06
	ZSWIM8	3361.16	9806.87	2.9177	2.89478	8.56493e-37	1.93346e-35		MFGE8	3039.67	6017.36	1.97961	1.96957	2.31945e-18	2.33605e-17		PAX5	559.242	183.169	0.327531	0.335913	6.12088e-16	5.23795e-15
	AUNIP	472.459	55.7914	0.118087	0.127388	8.86842e-37	1.99852e-35		ARL8A	2302.89	4956.33	2.15222	2.13487	2.42684e-18	2.44045e-17		NCAPH2	2894.29	965.914	0.333731	0.336124	3.11158e-31	5.72191e-30
	CDCA7L	5206.49	1841.05	0.353606	0.355894	9.711e-37	2.18464e-35		S1PR3	198.951	611.816	3.07522	3.00309	2.70512e-18	2.71195e-17		SLBP	5307.57	1764.42	0.332434	0.336974	2.93695e-28	4.81873e-27
	PROCR	2349.85	6888.44	2.93143	2.90203	1.12384e-36	2.52392e-35		ADCK3	1625.06	3381.54	2.08088	2.06652	2.78851e-18	2.79128e-17		REEP4	2859.13	956.528	0.334552	0.336977	5.14381e-35	1.09331e-33
	S100A2	10925.8	28132	2.57482	2.55922	1.17307e-36	2.62997e-35		DCAKD	749.636	1786.25	2.38282	2.35172	2.87618e-18	2.87464e-17		EBP	2194.37	732.537	0.333826	0.337401	1.46299e-31	2.72862e-30
	TOE1	1083.05	255.363	0.235782	0.241167	1.35739e-36	3.038e-35		ERO1LB	698.431	1624.96	2.32658	2.31199	2.95249e-18	2.94866e-17		MGAT3	416.709	138.117	0.331447	0.338997	2.16659e-12	1.43486e-11
	CYGB	12.3514	291.496	23.6002	18.0927	1.6079e-36	3.59253e-35		TRPM6	8.46937	144.292	17.0369	11.7477	2.97849e-18	2.97236e-17		CBX3	7273.73	2437.91	0.335166	0.339064	2.9699e-34	6.16243e-33
	EVI2A	1491.96	4392.92	2.9444	2.91702	2.19124e-36	4.88756e-35		KLF9	352.57	953.413	2.70418	2.68199	2.99292e-18	2.98449e-17		MTERFD1	1770.4	589.358	0.332896	0.339205	8.66512e-25	1.22387e-23
	SOX9	3471.07	1095.8	0.315695	0.318514	2.30072e-36	5.12302e-35		NTN4	534.18	1281.41	2.39885	2.38105	3.36775e-18	3.35315e-17		MANEAL	1707.09	572.962	0.335638	0.340345	1.5383e-29	2.62937e-28
	MAZ	12669.4	4955.8	0.391162	0.393418	2.33669e-36	5.19428e-35		SPRYD4	853.035	1987.34	2.32973	2.30433	3.42545e-18	3.40801e-17		FOXA2	82.2288	25.5472	0.310684	0.340727	9.04392e-05	0.000262206
	FHL2	1994.76	5626.12	2.82045	2.79477	2.57801e-36	5.721e-35		MYPOP	1174.85	2630.76	2.23923	2.22057	3.43904e-18	3.41634e-17		MYH14	35.6439	9.73745	0.273187	0.340829	0.00412123	0.00875961
	PPRC1	8703.65	3165.74	0.363726	0.366277	3.0425e-36	6.74035e-35		AGTRAP	1652.97	3534.21	2.13809	2.12112	3.66806e-18	3.63833e-17		PAICS	19207.2	6504.9	0.33867	0.341124	2.04235e-44	5.60597e-43
	SDC4	7214.01	18452.3	2.55785	2.5427	3.11076e-36	6.87993e-35		PDE2A	114.722	439.796	3.83357	3.69769	3.74463e-18	3.70866e-17		NRGN	749.679	250.103	0.333613	0.341149	2.69293e-18	2.70181e-17
	NUP85	2799.24	890.473	0.318112	0.320663	3.83846e-36	8.47503e-35		ATG2A	2646.46	5677.53	2.14533	2.13198	3.93723e-18	3.89352e-17		TEAD4	2008.42	679.138	0.338146	0.341641	2.88454e-31	5.31933e-30
	RRP7A	7314.55	2735.09	0.373924	0.376217	3.89349e-36	8.58206e-35		MGST2	750.843	1990.78	2.65139	2.60368	4.08177e-18	4.0334e-17		BATF3	124.649	40.2375	0.322807	0.342023	4.33989e-06	1.52461e-05
	EMP1	6438.4	2418.19	0.375588	0.378138	3.9187e-36	8.62312e-35		FRMD8	2789.03	5604.15	2.00936	1.99953	4.51813e-18	4.45451e-17		RPA2	2844.47	966.596	0.339816	0.343201	9.9505e-31	1.77738e-29
	MIB2	878.224	2626.72	2.99095	2.96385	4.63449e-36	1.01811e-34		ABCD1	1611.27	3339.26	2.07244	2.05826	4.94769e-18	4.86702e-17		SLC43A1	529.492	179.321	0.338665	0.343392	1.56829e-15	1.30125e-14
	CACYBP	10596.9	3383.12	0.319256	0.322664	5.15608e-36	1.1308e-34		KIFAP3	1175.92	2510.55	2.13497	2.12276	5.36089e-18	5.25375e-17		TMEM200B	946.91	319.516	0.33743	0.343618	1.77441e-20	2.01844e-19
	WDR66	1908.46	5541.1	2.90344	2.87368	6.90526e-36	1.51188e-34		JAG1	405.695	1048.45	2.58434	2.55762	6.21734e-18	6.07489e-17		TMEM97	3110.26	1060.01	0.340812	0.343823	9.37077e-35	1.97571e-33
	SLC35D1	969.943	2962.79	3.0546	3.02866	6.91941e-36	1.51245e-34		DSEL	341.852	1166.51	3.41232	3.35312	6.24517e-18	6.09754e-17		PAGR1	2148.97	731.52	0.340406	0.343846	4.10315e-31	7.52416e-30
	PARP10	1428.49	4147.56	2.90346	2.8752	7.33686e-36	1.60103e-34		RDH10	3022.4	6015.97	1.99046	1.98142	6.46577e-18	6.30353e-17		FAM203A	424.473	142.968	0.336812	0.344216	5.30113e-11	3.1751e-10
	GAS2L3	2159.48	453.499	0.210004	0.215448	9.38791e-36	2.04519e-34		WWP1	4334.59	8580.84	1.97962	1.97143	7.42666e-18	7.21344e-17		NMU	148.41	47.6999	0.321406	0.344419	1.18187e-06	4.46457e-06
	CHRNA5	770.158	158.47	0.205764	0.211438	1.27641e-35	2.77608e-34		SLFN12	619.988	1470.73	2.37219	2.35822	7.51868e-18	7.292e-17		KCNQ2	41.3622	11.1276	0.269027	0.344431	0.00258937	0.00575499
	MVP	10850	26948.6	2.48374	2.46998	1.35936e-35	2.95158e-34		JUND	2377.99	4743.62	1.9948	1.9845	7.79892e-18	7.5582e-17		GNAO1	35.574	9.68627	0.272285	0.344847	0.00406438	0.00865143
	FAM167A	6092.4	15699.6	2.57691	2.56163	1.46607e-35	3.17482e-34		ITFG1	1550.52	3286.28	2.11946	2.10716	8.52043e-18	8.23914e-17		DHFR	10292	3532.64	0.343242	0.345486	1.22029e-44	3.37787e-43
	LDB1	4271.9	11068	2.59088	2.57417	1.46702e-35	3.17482e-34		PLXNA3	477.645	1251.97	2.62114	2.58894	8.85749e-18	8.55875e-17		TTLL7	88.1833	27.3616	0.310281	0.345564	6.52691e-05	0.000193867
	C21orf58	708.407	117.45	0.165795	0.176052	1.49899e-35	3.23866e-34		LOC100129550	319.345	845.678	2.64817	2.61993	9.10542e-18	8.79183e-17		CCDC15	209.516	69.4647	0.331549	0.345731	1.34266e-08	6.30089e-08
	INPP5D	22.1648	341.486	15.4067	14.1724	1.59414e-35	3.43856e-34		SCPEP1	1373.75	2941.06	2.1409	2.12338	9.58079e-18	9.23041e-17		BRIX1	2356.97	801.411	0.340017	0.345819	3.72784e-24	5.11085e-23
	C17orf96	871.587	195.094	0.223837	0.229145	1.59854e-35	3.44239e-34		TRIM22	10.8944	571.856	52.4906	23.8475	9.6137e-18	9.2553e-17		TUBB	150519	51737.7	0.343728	0.346011	1.19609e-46	3.50344e-45
	TAB3	1012.99	3287.05	3.24491	3.21678	1.70194e-35	3.65903e-34		PARP3	580.405	1362.07	2.34675	2.32514	1.14008e-17	1.09597e-16		SHROOM1	727.581	247.834	0.340628	0.346061	2.68057e-18	2.69147e-17
	DPYSL2	3291.83	1127.35	0.342469	0.346191	2.21627e-35	4.75699e-34		SP140	2852.4	5664.93	1.98602	1.97542	1.17518e-17	1.12805e-16		DPYSL2	3291.83	1127.35	0.342469	0.346191	2.21627e-35	4.75699e-34
	ATXN1	671.336	2608.89	3.88612	3.83057	2.4271e-35	5.20097e-34		LCE1B	0	86.8033	Inf	33.4881	1.22995e-17	1.17976e-16		IFNLR1	178.645	58.0301	0.324834	0.346462	1.4361e-07	6.00729e-07
	SPATA25	5.15282	247.9	48.1097	32.8062	2.61089e-35	5.58569e-34		ADAMTS6	458.823	1180.38	2.57262	2.54636	1.38097e-17	1.32268e-16		RAD54B	1961.24	672.437	0.342863	0.346868	2.14006e-30	3.77117e-29
	FLRT2	268.552	1151.64	4.28835	4.21913	2.87668e-35	6.14427e-34		MR1	450.058	1121.47	2.49183	2.45576	1.49601e-17	1.42973e-16		PGP	1599.75	546.208	0.341434	0.347031	1.21711e-23	1.63778e-22
	RND3	1155.96	3622.21	3.1335	3.10127	3.63556e-35	7.75251e-34		MUC19	0.635371	95.3553	150.078	29.5932	1.51568e-17	1.44747e-16		SMC1A	15929.9	5483.89	0.344252	0.347423	2.09229e-32	4.01088e-31
	NCL	79498.8	32021.1	0.402787	0.405037	4.64197e-35	9.8825e-34		COL18A1	8644.86	17975	2.07927	2.06714	1.60116e-17	1.52798e-16		DBNDD2	67.3824	20.3895	0.302594	0.347459	0.000357242	0.000933048
	REEP4	2859.13	956.528	0.334552	0.336977	5.14381e-35	1.09331e-33		LBX2	256.097	723.041	2.82331	2.76201	1.63098e-17	1.55418e-16		HAUS3	805.785	274.684	0.34089	0.347546	6.79546e-20	7.47672e-19
	SSRP1	19674.2	7871.9	0.400113	0.402307	6.21333e-35	1.31849e-33		KIAA1462	4433.05	9855.39	2.22316	2.20723	1.65205e-17	1.57312e-16		TIMM10	1930.6	662.853	0.34334	0.34756	7.99941e-24	1.08423e-22
	CLN8	944.695	2908.8	3.07909	3.0477	7.82084e-35	1.65693e-33		PRKCE	6017.92	11578.9	1.92407	1.91655	1.72653e-17	1.64284e-16		CEP72	262.93	87.6155	0.333228	0.347619	3.62468e-09	1.80311e-08
	SASS6	682.247	119.03	0.174468	0.182356	8.12838e-35	1.7193e-33		PCNP	4432.41	8548.44	1.92862	1.92008	1.74592e-17	1.66008e-16		IMMP1L	204.22	68.3454	0.334666	0.347737	2.50854e-08	1.144e-07
	FMNL3	4241.64	1246.79	0.29394	0.297131	8.9073e-35	1.88102e-33		NUDT14	286.495	781.02	2.72612	2.674	1.82907e-17	1.73788e-16		LRRC8C	1211.5	417.366	0.344504	0.348018	5.47171e-24	7.47819e-23
	TMEM97	3110.26	1060.01	0.340812	0.343823	9.37077e-35	1.97571e-33		MAST3	1190.24	2663.89	2.2381	2.22336	1.99704e-17	1.89336e-16		SCML2	374.918	128.007	0.341426	0.348044	4.42204e-12	2.86907e-11
	BORA	875.276	198.335	0.226597	0.231144	1.05192e-34	2.21427e-33		TMOD2	347.042	951.275	2.7411	2.70692	2.17304e-17	2.05873e-16		CDC42EP1	7759.6	2684.22	0.345923	0.348371	2.80041e-42	7.21767e-41
	RNF185	2633.68	6998.28	2.65722	2.63739	1.22314e-34	2.57055e-33		GSK3B	3175.61	6563.5	2.06685	2.05538	2.23561e-17	2.11495e-16		TMEM163	245.559	83.0869	0.338359	0.348445	2.3432e-09	1.18821e-08
	PPFIBP1	2458.8	6777.56	2.75645	2.73737	1.336e-34	2.80325e-33		LRRC8E	1507.63	3201.85	2.12377	2.1105	2.28589e-17	2.15784e-16		HES4	423.865	140.993	0.332637	0.348699	1.91609e-10	1.0865e-09
	FKBP4	10218.7	3831.57	0.374957	0.377617	1.44807e-34	3.03354e-33		RAB5B	4491.75	8563.38	1.90647	1.8985	2.49333e-17	2.35026e-16		SLC16A1-AS1	139.026	45.5124	0.327366	0.348913	1.72919e-06	6.39919e-06
	TMEM194A	3669.74	1155.53	0.31488	0.318085	1.49637e-34	3.1297e-33		RPL23AP82	375.067	1108.79	2.95624	2.87871	2.49904e-17	2.35395e-16		ELOVL6	2289.97	791.094	0.345461	0.349119	3.80513e-32	7.23086e-31
	MYO19	4814.77	1795.85	0.372987	0.375438	1.59321e-34	3.32693e-33		AMOTL2	6659.47	13142.8	1.97355	1.9641	2.50225e-17	2.35528e-16		URB2	2746.29	949.161	0.345615	0.349192	1.13464e-30	2.02121e-29
	CAPN1	7943.25	19567.4	2.4634	2.44962	1.62146e-34	3.38055e-33		ABCC10	717.349	1708.74	2.38202	2.36025	2.54578e-17	2.39453e-16		CARHSP1	2651.64	919.905	0.346919	0.349488	1.6045e-32	3.09849e-31
	CTSD	29718.6	74733.5	2.51471	2.49981	1.84012e-34	3.83032e-33		SMG6	2565.45	5242.77	2.0436	2.03298	2.68791e-17	2.52278e-16		NOP16	3188.98	1101.53	0.345418	0.349727	1.32847e-25	1.96538e-24
	TYRO3	2444.7	793.998	0.324783	0.328318	2.50978e-34	5.21596e-33		FCGRT	1937.98	3872.23	1.99808	1.98621	2.7031e-17	2.53522e-16		NSMCE4A	1386.87	476.999	0.343939	0.349794	1.9749e-22	2.50071e-21
	CBX3	7273.73	2437.91	0.335166	0.339064	2.9699e-34	6.16243e-33		GNAI1	1568.3	3264.48	2.08154	2.07164	2.85451e-17	2.67531e-16		EMG1	3384.3	1178.5	0.348226	0.350588	4.16805e-30	7.23769e-29
	DDIT4	15717.1	40541.2	2.57944	2.56249	2.97809e-34	6.16965e-33		MANBA	546.128	1280.68	2.34501	2.32688	2.90537e-17	2.72103e-16		C9orf40	1041.21	361.539	0.347229	0.350992	1.93463e-21	2.3196e-20
	SET	36987.6	15260.7	0.41259	0.41473	3.36457e-34	6.9593e-33		BAK1	3356.11	6456.75	1.92388	1.91466	3.30133e-17	3.08304e-16		SRSF7	7037.67	2451.77	0.348379	0.351016	1.10232e-38	2.63852e-37
	GAA	2851.85	7385.11	2.58959	2.57385	4.16263e-34	8.59641e-33		GNPDA1	7037.94	13217	1.87796	1.87016	3.55979e-17	3.31025e-16		SPATA33	680.734	236.012	0.346702	0.351328	1.95446e-17	1.85433e-16
	FAM83D	5574.37	2133.38	0.382712	0.385277	4.17581e-34	8.61006e-33		KREMEN2	25.8339	186.476	7.21825	6.49413	3.64993e-17	3.38926e-16		IRX3	651.616	224.592	0.344669	0.351397	1.89137e-16	1.67549e-15
	SUV39H2	973.649	229.984	0.236208	0.24337	4.37814e-34	9.01305e-33		TUBA1A	2421.44	5224.05	2.15742	2.1396	3.84134e-17	3.56194e-16		PNMA2	73.6896	22.6794	0.30777	0.351912	0.000245324	0.000661469
	LRR1	1021.82	236.788	0.231731	0.237701	5.29819e-34	1.089e-32		ULK1	1923.6	4015.4	2.08744	2.07457	3.90648e-17	3.61979e-16		LPAL2	40.0915	11.6542	0.290691	0.351957	0.00344519	0.00743863
	NIPAL3	2092.78	5675.42	2.7119	2.69157	5.66991e-34	1.16358e-32		ATP6AP1	8426.23	15831.2	1.87881	1.87116	3.92095e-17	3.63063e-16		PTGS1	606.708	211.569	0.348716	0.352108	1.21916e-15	1.02258e-14
	ACTL6A	5807.4	2118.55	0.364802	0.368016	6.19998e-34	1.27037e-32		CPQ	963.084	2054.35	2.1331	2.11847	4.4563e-17	4.1176e-16		RCC1	7773.16	2719.36	0.34984	0.352172	1.11412e-41	2.8215e-40
	UCK2	8950.64	3508.86	0.392023	0.394547	6.22671e-34	1.27385e-32		BCL6	691.056	1537.33	2.2246	2.20396	4.61593e-17	4.26208e-16		STMN1	16996.9	5931.24	0.348961	0.352276	9.76919e-32	1.83776e-30
	SCD	27958.4	11152.9	0.398909	0.401244	6.83025e-34	1.39514e-32		LOC102723769	44.0468	286.959	6.51487	6.04627	4.79376e-17	4.42005e-16		WDR4	1412.03	491.366	0.347985	0.352822	5.21384e-18	5.11788e-17
	MIR3189	10.9643	257.996	23.5306	19.0896	7.01232e-34	1.4301e-32		P4HTM	550.623	1271.89	2.30991	2.28835	4.85415e-17	4.47258e-16		MARCKSL1	6863.32	2408.21	0.350882	0.353205	3.93486e-38	9.29948e-37
	FANCG	1918.99	611.166	0.318483	0.322232	9.58684e-34	1.95211e-32		CPEB4	564.917	1455.2	2.57596	2.55175	4.93689e-17	4.54561e-16		PGBD5	38.2087	10.3301	0.270361	0.353309	0.00423055	0.00897015
	UBE2H	3520.76	9029.17	2.56455	2.54838	1.04617e-33	2.12695e-32		FAM212A	11.6229	139.134	11.9707	9.59732	5.05457e-17	4.64743e-16		GJB2	1039.67	362.724	0.348882	0.353969	2.25119e-22	2.83958e-21
	EXOSC8	1909.83	488.786	0.255931	0.262057	1.18771e-33	2.41095e-32		SYTL2	1020.7	2148.1	2.10453	2.0897	5.17941e-17	4.75888e-16		NET1	2746.91	965.381	0.351443	0.354028	1.15057e-32	2.22517e-31
	MYC	15179.1	5942.01	0.391459	0.394005	1.24966e-33	2.53279e-32		TSPYL1	6231.89	11745.4	1.88472	1.8773	5.35195e-17	4.90708e-16		DTYMK	3473.62	1217.8	0.350584	0.354278	2.00303e-30	3.53923e-29
	RASSF5	875.709	205.578	0.234756	0.239975	1.28419e-33	2.59875e-32		PTPRE	872.802	1963.83	2.25003	2.23763	5.43121e-17	4.97626e-16		TNS1	295.257	101.238	0.34288	0.354476	1.33035e-09	6.92573e-09
	POC1A	1631.95	495.142	0.303405	0.306418	1.35024e-33	2.72819e-32		HIST1H2BD	135.044	509.694	3.77427	3.58152	5.45444e-17	4.99405e-16		RNF26	6118.11	2152.24	0.351781	0.354548	3.6073e-39	8.73021e-38
	ABCB6	1915.75	5023.04	2.62198	2.60301	1.53557e-33	3.09788e-32		ENC1	2888.17	5981.66	2.07109	2.05966	5.98959e-17	5.4802e-16		DEPDC4	39.2898	10.7033	0.272419	0.355065	0.0046213	0.00971683
	AVPI1	840.773	2721.02	3.23633	3.18408	1.73502e-33	3.49486e-32		KCNQ3	108.372	409.07	3.77468	3.6817	6.42437e-17	5.86688e-16		TRAF2	3270.51	1153.28	0.352631	0.355147	3.91236e-33	7.74956e-32
	ATAD5	561.088	60.9342	0.1086	0.115032	1.74237e-33	3.50429e-32		LINC00663	13.5523	144.051	10.6292	8.85462	6.42565e-17	5.86688e-16		IGFLR1	254.87	84.9822	0.333434	0.355539	7.05633e-08	3.06735e-07
	DUSP14	1786.63	4980.1	2.78742	2.76044	1.9767e-33	3.96946e-32		TOM1L2	1355.61	2836.15	2.09215	2.07948	7.24206e-17	6.59849e-16		CDCA7L	5206.49	1841.05	0.353606	0.355894	9.711e-37	2.18464e-35
	SLC43A3	8105.54	3045.92	0.375783	0.378696	2.03e-33	4.07026e-32		DUSP5	2007.72	3931.03	1.95796	1.94841	7.26476e-17	6.61457e-16		HIST1H2AM	35.3378	9.5839	0.271208	0.356157	0.00555873	0.0114741
	GATS	197.61	848.574	4.29419	4.18527	2.06516e-33	4.13443e-32		BBS1	681.339	1510.35	2.21674	2.19674	7.40256e-17	6.73535e-16		RNF138	1403.12	490.014	0.349232	0.356228	5.76721e-19	6.02635e-18
	ZFP90	939.915	2673.16	2.84405	2.82061	2.46413e-33	4.92562e-32		APLP2	22880	42378.5	1.85221	1.84517	8.06155e-17	7.29944e-16		C11orf84	2541.5	899.427	0.353896	0.35651	6.42318e-31	1.16158e-29
	RAP2B	2736.84	7046.44	2.57467	2.55623	2.52234e-33	5.03431e-32		DUSP3	5709.14	10694.7	1.87326	1.86546	8.1688e-17	7.39144e-16		KPNB1	39145.8	13879.2	0.354551	0.35688	1.52817e-43	4.11694e-42
	GPSM2	2108.59	697.574	0.330826	0.334833	3.37852e-33	6.73287e-32		HIC1	42.4666	240.643	5.66663	5.13064	8.35106e-17	7.54072e-16		OLFML2A	406.683	141.592	0.348164	0.357305	2.15873e-12	1.43038e-11
	IVNS1ABP	4927.21	1873.82	0.3803	0.383195	3.46565e-33	6.896e-32		GJA3	555.809	1358.76	2.44465	2.42661	9.55701e-17	8.60591e-16		HNRNPDL	12538.7	4443.86	0.35441	0.357371	6.56271e-37	1.48918e-35
	TEAD3	853.065	2529.96	2.96573	2.92977	3.86359e-33	7.67617e-32		NR3C1	2876.22	6166.45	2.14395	2.13075	1.12644e-16	1.01156e-15		USP37	1210.59	425.304	0.351321	0.357526	5.80694e-18	5.68238e-17
	ASCC3	5817.3	16908.6	2.9066	2.88123	3.87436e-33	7.68591e-32		COQ10B	945.536	2042.89	2.16056	2.14799	1.1856e-16	1.06322e-15		BDH1	571.397	198.364	0.347157	0.357582	3.63363e-15	2.94401e-14
	TRAF2	3270.51	1153.28	0.352631	0.355147	3.91236e-33	7.74956e-32		MEF2D	6855.33	13011.9	1.89807	1.8903	1.19091e-16	1.06725e-15		SFMBT1	1086.45	385.44	0.35477	0.358967	4.02184e-22	4.99128e-21
	MIS18A	943.018	217.1	0.230218	0.233033	4.02395e-33	7.95855e-32		PLEKHM2	4923.39	9226.78	1.87407	1.86635	1.19205e-16	1.06754e-15		ALMS1	1561.21	553.34	0.35443	0.360808	1.35293e-18	1.37959e-17
	CCDC90B	1310.54	4097.05	3.12622	3.08448	4.45251e-33	8.79286e-32		ITPRIP	3500.79	6795.22	1.94105	1.93171	1.19321e-16	1.06785e-15		TFDP1	11055.8	3966.3	0.358752	0.361066	2.76058e-42	7.14314e-41
	KIAA1217	2803.75	7666.13	2.73424	2.71457	4.59393e-33	9.05848e-32		SDC1	10597.7	19492.4	1.8393	1.83233	1.21132e-16	1.08332e-15		C1QL1	1278.98	454.949	0.355713	0.361167	8.02517e-22	9.81996e-21
	SMPD1	1413.83	3843.61	2.71857	2.69625	4.86643e-33	9.58138e-32		SBK1	41.9743	233.927	5.57309	5.17508	1.33306e-16	1.19057e-15		TAF5	980.445	350.36	0.357348	0.361173	1.02542e-20	1.17771e-19
	GEN1	1484.81	423.161	0.284994	0.290568	5.09824e-33	1.00227e-31		GLI4	508.921	1241.93	2.44032	2.40036	1.37816e-16	1.22917e-15		SSX2IP	384.093	136.369	0.355041	0.362054	6.76256e-12	4.33605e-11
	PLXNB2	18308	48309.8	2.63872	2.62022	5.25523e-33	1.03159e-31		PLEKHA8	763.229	1709.48	2.2398	2.2249	1.7454e-16	1.54932e-15		RAB27A	985.129	351.816	0.357127	0.362251	5.92209e-21	6.88003e-20
	HNRNPD	26661.8	10424.3	0.390983	0.39346	5.59077e-33	1.09581e-31		FAM198B	0	77.1467	Inf	30.3102	1.92406e-16	1.70329e-15		ST3GAL1	5031.52	1809.51	0.359634	0.362697	1.68639e-28	2.7914e-27
	RBBP7	8194.43	3053.99	0.37269	0.375603	6.39031e-33	1.25065e-31		RHBDF1	1209.29	2531.32	2.09324	2.07863	1.94291e-16	1.71882e-15		C10orf2	3037.19	1090.95	0.359198	0.36287	8.56972e-31	1.54337e-29
	ING5	1300.53	370.069	0.284552	0.289246	6.50694e-33	1.27157e-31		CSPG4	17.9534	183.344	10.2122	8.83634	2.02047e-16	1.78262e-15		TBXAS1	68.1109	22.5622	0.331257	0.362879	0.000794578	0.00195443
	CCDC85C	3264.34	1086.08	0.33271	0.335798	8.08035e-33	1.57669e-31		SLC37A1	259.63	694.201	2.67381	2.63512	2.03282e-16	1.7911e-15		MGC12916	68.2074	22.5622	0.330788	0.363167	0.0006715	0.00167211
	SH3BP1	1389.05	404.3	0.291063	0.295275	8.37653e-33	1.63205e-31		VPS28	3589.21	6917.91	1.92742	1.91751	2.20275e-16	1.93821e-15		SMCHD1	4766.94	1710.67	0.358861	0.363371	1.45253e-22	1.85361e-21
	C1orf21	509.819	78.522	0.154019	0.162939	8.5866e-33	1.66958e-31		NOP14-AS1	428.815	1029.9	2.40174	2.37107	2.21529e-16	1.94794e-15		SH2D4A	2562.57	928.369	0.36228	0.364797	4.81465e-28	7.83083e-27
	CCDC92	1071.6	3270.1	3.0516	3.00943	8.59463e-33	1.66958e-31		MARCH2	636.46	1542.06	2.42287	2.3873	2.26304e-16	1.98859e-15		BRI3BP	1101.57	396.772	0.360188	0.365374	4.15261e-19	4.38124e-18
	BVES	343.113	1290.69	3.76171	3.72067	9.26985e-33	1.79808e-31		PCDHGA10	509.972	1205.26	2.36337	2.34611	2.37945e-16	2.08948e-15		HIP1	2009.94	727.267	0.361835	0.365452	1.19883e-18	1.22724e-17
	TOB1	678.402	2026.16	2.98667	2.95835	1.08012e-32	2.09202e-31		SLC30A1	1917.41	4626.24	2.41275	2.38997	2.72725e-16	2.39329e-15		PPRC1	8703.65	3165.74	0.363726	0.366277	3.0425e-36	6.74035e-35
	NET1	2746.91	965.381	0.351443	0.354028	1.15057e-32	2.22517e-31		LOC100132891	294.449	769.965	2.61494	2.56784	2.78334e-16	2.43924e-15		CSRP2	403.38	142.946	0.354371	0.366949	1.66069e-11	1.03639e-10
	CARHSP1	2651.64	919.905	0.346919	0.349488	1.6045e-32	3.09849e-31		ZBTB46	249.324	681.164	2.73204	2.68121	3.03912e-16	2.65806e-15		NUP107	3514.01	1275.53	0.362985	0.367084	6.3604e-31	1.15342e-29
	JPH1	630.2	117.64	0.186671	0.193668	1.62165e-32	3.12699e-31		CD68	1672.93	3369.63	2.01421	2.00176	3.3385e-16	2.91406e-15		ATP8B3	477.289	173.029	0.362524	0.367155	2.02915e-12	1.34998e-11
	BNC1	6853.71	17016	2.48274	2.46857	1.62836e-32	3.13531e-31		NPC2	2782.52	5641.26	2.02739	2.01314	3.38187e-16	2.94996e-15		ADAMTS15	930.687	335.669	0.360668	0.367172	9.64352e-17	8.67188e-16
	DYRK3	1359.57	3827.67	2.81536	2.7933	1.63886e-32	3.1509e-31		DUSP11	980.904	2188.49	2.23109	2.20734	3.99913e-16	3.47219e-15		SNAP25	48.5841	15.0123	0.308996	0.36731	0.00242922	0.00543967
	ELL3	65.3366	467.767	7.15934	6.76722	1.74424e-32	3.34858e-31		ARSD	840.275	1804.19	2.14714	2.1297	4.13125e-16	3.58452e-15		ACTL6A	5807.4	2118.55	0.364802	0.368016	6.19998e-34	1.27037e-32
	SMC1A	15929.9	5483.89	0.344252	0.347423	2.09229e-32	4.01088e-31		SPTB	84.7703	340.373	4.01524	3.81295	4.47029e-16	3.87343e-15		SCLT1	771.967	279.264	0.361756	0.368046	7.47427e-18	7.25431e-17
	CHMP1B	2110.58	5725.09	2.71256	2.68863	2.19175e-32	4.1954e-31		KRBA1	489.81	1197.78	2.44541	2.42202	4.71506e-16	4.07756e-15		SRSF2	18428.4	6741.96	0.365847	0.36815	1.42172e-41	3.59354e-40
	F11R	3730.98	9758.31	2.61548	2.59771	3.14922e-32	6.01937e-31		TGFBRAP1	4866.83	9631.65	1.97904	1.96879	4.79157e-16	4.14099e-15		MMS22L	1851.84	672.882	0.363358	0.36819	2.07431e-21	2.47125e-20
	FAM19A2	5.55199	230.869	41.5831	25.3826	3.48128e-32	6.64438e-31		BLOC1S3	1450.05	2894.01	1.9958	1.9843	5.10296e-16	4.39559e-15		FOS	63.9029	20.3895	0.31907	0.369069	0.000900659	0.00219066
	TAF3	955.556	2667.6	2.79167	2.7658	3.53942e-32	6.74551e-31		TMEM92	358.092	879.266	2.45542	2.42601	5.50823e-16	4.73845e-15		TUBB4B	63581.8	23328.6	0.366907	0.36918	3.1764e-41	7.93675e-40
	GRIN2C	4.51745	222.272	49.2031	31.2073	3.79828e-32	7.22832e-31		SGSH	1353.43	2877.01	2.12572	2.11153	5.52473e-16	4.74953e-15		ZCCHC18	38.8207	11.5519	0.297569	0.369435	0.00513662	0.0106905
	ELOVL6	2289.97	791.094	0.345461	0.349119	3.80513e-32	7.23086e-31		CHP1	5249.27	9809.09	1.86866	1.86025	5.64877e-16	4.85297e-15		UBR7	2468.52	904.732	0.366508	0.369632	4.48543e-29	7.57777e-28
	BAX	5300.35	13178.4	2.48632	2.47003	4.07929e-32	7.74061e-31		SLC26A11	489.311	1137.61	2.32493	2.30218	7.32468e-16	6.23956e-15		TOP3A	2135.9	782.416	0.366316	0.36973	1.58662e-25	2.34201e-24
	SCARA3	13944.3	5764.03	0.41336	0.415707	4.11388e-32	7.79494e-31		GBA	5113.55	9960.5	1.94786	1.93763	7.68678e-16	6.54376e-15		RNF219	1322.88	483.569	0.365542	0.37052	6.03217e-23	7.85082e-22
	SLC1A5	20663.8	8479.89	0.410374	0.412617	4.21804e-32	7.98076e-31		C1RL	599.13	1341.9	2.23975	2.21585	7.77546e-16	6.61495e-15		HAUS6	2854.62	1048.44	0.367278	0.371649	9.44121e-27	1.47159e-25
	NFIC	15520.7	6282.71	0.404796	0.407157	4.96475e-32	9.38001e-31		C14orf28	103.665	370.406	3.5731	3.48162	7.9643e-16	6.75804e-15		ACD	1521.59	558.594	0.367112	0.372033	1.55254e-21	1.86661e-20
	YWHAH	9282.53	3573.75	0.384997	0.387698	5.96489e-32	1.12534e-30		RIT1	1531.03	3023.76	1.97498	1.96598	8.05551e-16	6.83101e-15		KCNMB4	29.716	8.04024	0.270569	0.372496	0.011263	0.0217368
	ZGRF1	522.207	80.7607	0.154653	0.165005	6.97539e-32	1.31408e-30		DNASE1L1	2579.25	5044.39	1.95576	1.9434	8.13159e-16	6.89106e-15		PTBP1	37209.5	13801.8	0.370922	0.373085	1.42246e-42	3.73232e-41
	STMN1	16996.9	5931.24	0.348961	0.352276	9.76919e-32	1.83776e-30		TMEM184C	1706.19	3478.99	2.03904	2.02943	8.18308e-16	6.93021e-15		SERPIND1	58.2277	18.897	0.324537	0.373725	0.00230481	0.00517792
	MYOF	23882.2	61690.2	2.5831	2.56537	1.15036e-31	2.16093e-30		C11orf45	366.472	895.543	2.44369	2.41719	8.84453e-16	7.48555e-15		SNORD47	80.4458	26.1399	0.324937	0.373781	0.000659825	0.00164492
	SIRT2	1671.86	4796.52	2.86898	2.83577	1.20256e-31	2.25575e-30		LOC100996255	71.6903	301.05	4.19931	4.01361	8.99488e-16	7.60788e-15		LOC389602	40.6337	12.3493	0.303917	0.374124	0.00533564	0.0110607
	FAM46A	471.198	1553.9	3.29776	3.26631	1.29498e-31	2.42562e-30		TNFSF4	22.4209	178.999	7.98357	6.6535	9.13584e-16	7.71713e-15		GNL3	6080.61	2253.94	0.370676	0.374382	1.18717e-28	1.97755e-27
	VPS37D	165.469	751.697	4.54283	4.38091	1.36429e-31	2.55181e-30		MIEF2	657.787	1432.29	2.17744	2.15627	9.59207e-16	8.09207e-15		MYO19	4814.77	1795.85	0.372987	0.375438	1.59321e-34	3.32693e-33
	SMC3	7504.06	2931.42	0.390644	0.393757	1.41491e-31	2.64271e-30		IGDCC4	23.9744	178.881	7.46136	6.40715	1.00497e-15	8.46723e-15		MMD	1771.79	656.079	0.370292	0.375549	1.23853e-24	1.73434e-23
	EBP	2194.37	732.537	0.333826	0.337401	1.46299e-31	2.72862e-30		LGALS3	458.946	1149.69	2.50507	2.45955	1.05156e-15	8.85407e-15		RBBP7	8194.43	3053.99	0.37269	0.375603	6.39031e-33	1.25065e-31
	IGFBP7	3930.87	10481	2.66632	2.64338	1.50856e-31	2.80961e-30		SLC25A15	1842.18	3583.36	1.94518	1.93395	1.12574e-15	9.46042e-15		NEDD1	1297.94	482.23	0.371535	0.376021	1.63645e-22	2.08425e-21
	STAT3	6935.75	17783	2.56396	2.54671	1.57526e-31	2.92966e-30		CERCAM	5049.94	9440.85	1.8695	1.86096	1.17771e-15	9.89084e-15		RRP7A	7314.55	2735.09	0.373924	0.376217	3.89349e-36	8.58206e-35
	TMBIM1	5155.06	12553.9	2.43527	2.4206	1.68509e-31	3.12948e-30		TUFT1	1954.07	3744.77	1.91639	1.90635	1.20435e-15	1.0108e-14		PPAT	2292.29	853.74	0.37244	0.376411	1.75369e-26	2.69496e-25
	NOP56	11118.4	4305.17	0.387211	0.389668	1.83694e-31	3.40667e-30		SPTSSA	1152.76	2464.24	2.13768	2.12317	1.2403e-15	1.03964e-14		GPR3	151.754	54.9279	0.361955	0.376823	3.97551e-06	1.40338e-05
	C3	6173.83	15416	2.49698	2.48224	2.39624e-31	4.43762e-30		FAM102A	2055.85	4063.4	1.97651	1.96553	1.26638e-15	1.06083e-14		LGI2	42.2338	13.1467	0.311284	0.37704	0.00518174	0.0107758
	FIG4	663.389	1952.29	2.9429	2.91301	2.48564e-31	4.59668e-30		RPS19	25054.6	47389.3	1.89144	1.88256	1.28024e-15	1.07175e-14		TDP1	2113.35	787.51	0.372635	0.377141	4.3823e-23	5.73201e-22
	LOC100294145	669.011	1984.68	2.96659	2.93512	2.49534e-31	4.60811e-30		MLF2	11460.5	21596.6	1.88445	1.87558	1.28516e-15	1.0745e-14		CKS1B	6855.85	2562.68	0.373795	0.377385	1.11435e-26	1.73075e-25
	TEAD4	2008.42	679.138	0.338146	0.341641	2.88454e-31	5.31933e-30		FAM172A	700.447	1494.51	2.13365	2.11834	1.34587e-15	1.12239e-14		CHAC1	1281.18	479.705	0.374425	0.377573	6.63983e-22	8.15528e-21
	ARHGAP42	191.779	820.854	4.28022	4.20193	2.95503e-31	5.44167e-30		SCD5	1240.49	2531.36	2.04061	2.0239	1.37844e-15	1.14882e-14		FKBP4	10218.7	3831.57	0.374957	0.377617	1.44807e-34	3.03354e-33
	NCAPH2	2894.29	965.914	0.333731	0.336124	3.11158e-31	5.72191e-30		JAG2	770.71	1691.72	2.19501	2.17944	1.47645e-15	1.22894e-14		EMP1	6438.4	2418.19	0.375588	0.378138	3.9187e-36	8.62312e-35
	FOSL1	26109.7	10953.1	0.419504	0.421791	3.66989e-31	6.73911e-30		DCTN5	4892.66	9088.6	1.8576	1.85013	1.52933e-15	1.27053e-14		LRRC20	2230.52	835.502	0.374577	0.378314	3.32141e-27	5.23943e-26
	PAGR1	2148.97	731.52	0.340406	0.343846	4.10315e-31	7.52416e-30		PID1	1660.43	3305.74	1.99089	1.97662	1.58848e-15	1.31716e-14		ANKRD9	879.79	326.028	0.370574	0.378326	6.14377e-17	5.61735e-16
	SYNJ2	1444.56	391.921	0.271308	0.275817	4.15685e-31	7.61197e-30		VPS8	1092.01	2247.05	2.05773	2.04732	1.59104e-15	1.31845e-14		HYLS1	913.641	341.639	0.373932	0.378448	2.35591e-17	2.22233e-16
	CKS2	5058.35	1956.68	0.386822	0.389146	4.85224e-31	8.87296e-30		FSTL3	1513.16	2975.12	1.96616	1.95373	1.60396e-15	1.32832e-14		SLC43A3	8105.54	3045.92	0.375783	0.378696	2.03e-33	4.07026e-32
	MAN2B1	4249.07	10376.5	2.44207	2.42652	5.02096e-31	9.16637e-30		C18orf8	1015.33	2095.66	2.06401	2.04636	1.66855e-15	1.38093e-14		RBBP8	2535.51	950.867	0.37502	0.378723	6.34469e-28	1.0243e-26
	SLC39A8	1385.84	410.219	0.296007	0.300722	5.0267e-31	9.16637e-30		TRIP6	3726.18	7007.06	1.88049	1.8709	1.70365e-15	1.40909e-14		TMEM201	2829.39	1064.56	0.376252	0.3791	1.2419e-29	2.12831e-28
	LAMC3	1.9294	205.629	106.577	46.7487	5.498e-31	1.00119e-29		ZNF654	442.986	1031.9	2.32943	2.31133	1.71471e-15	1.41734e-14		CEP85	2175.03	825.149	0.379373	0.38185	5.86155e-26	8.84162e-25
	ZMYND19	1954.69	629.88	0.32224	0.325442	5.81477e-31	1.0574e-29		ARHGAP27	1263.69	2558.52	2.02464	2.01408	1.80756e-15	1.4922e-14		USP2-AS1	98.3692	35.1823	0.357655	0.38225	0.000120768	0.000343294
	RAD18	1436.53	413.505	0.287849	0.294571	6.17334e-31	1.12105e-29		TUSC2	764.18	1611.28	2.10851	2.09119	1.81605e-15	1.49733e-14		CTDSPL2	2137.33	806.121	0.377162	0.382467	9.88125e-22	1.20349e-20
	NUP107	3514.01	1275.53	0.362985	0.367084	6.3604e-31	1.15342e-29		EPN3	0.964698	79.4581	82.3658	22.4317	1.99549e-15	1.64424e-14		BCAT1	12377.9	4690.61	0.378949	0.382469	6.89634e-26	1.03786e-24
	PTK2B	322.894	1120.15	3.46909	3.40699	6.37724e-31	1.15487e-29		IFI30	931.688	1989.74	2.13563	2.11444	2.01829e-15	1.66093e-14		HAUS1	1302.96	491.368	0.377118	0.382751	3.40758e-20	3.83624e-19
	C11orf84	2541.5	899.427	0.353896	0.35651	6.42318e-31	1.16158e-29		MAPK11	1345.83	2667.65	1.98216	1.96879	2.09915e-15	1.72639e-14		IVNS1ABP	4927.21	1873.82	0.3803	0.383195	3.46565e-33	6.896e-32
	ZFPM1	478.683	1628.15	3.40132	3.36592	7.58562e-31	1.36991e-29		OS9	5703.34	10324.7	1.81029	1.80349	2.4364e-15	2.00124e-14		WNT7B	2051.12	779.6	0.380084	0.383235	6.16881e-25	8.80788e-24
	CHDH	302.496	24.8009	0.0819877	0.090369	8.49768e-31	1.53251e-29		DLGAP1-AS1	178.01	518.685	2.9138	2.83992	2.55294e-15	2.09434e-14		PRPS2	3714.19	1413.95	0.380689	0.383746	1.0903e-30	1.94486e-29
	C10orf2	3037.19	1090.95	0.359198	0.36287	8.56972e-31	1.54337e-29		FAM110B	470.952	1085.33	2.30454	2.27368	2.60313e-15	2.13284e-14		EEF1E1	387.193	144.219	0.372474	0.384089	1.17227e-10	6.80041e-10
	ANP32B	28138.8	11735.5	0.417058	0.419361	8.84165e-31	1.59016e-29		TPRG1L	1653.82	3373.16	2.03962	2.02432	2.63592e-15	2.15835e-14		NTMT1	3067.69	1170.6	0.38159	0.38428	9.20155e-28	1.47823e-26
	TMEM8B	136.861	635.916	4.64645	4.49786	9.25273e-31	1.66181e-29		LCE1E	0	69.5159	Inf	27.3433	2.66614e-15	2.18173e-14		EXOSC9	1960.8	743.146	0.379002	0.38452	1.34975e-20	1.54209e-19
	OIP5	790.736	182.372	0.230635	0.236211	9.49728e-31	1.7034e-29		CYR61	17876.8	32818.9	1.83584	1.82826	3.0232e-15	2.46468e-14		PMP22	837.973	317.841	0.379297	0.384587	3.6548e-17	3.39138e-16
	RGS20	1074.74	3052.65	2.84037	2.80629	9.57824e-31	1.71557e-29		PAK3	790.187	2059	2.60571	2.57516	3.10018e-15	2.52272e-14		ARHGDIB	173.768	63.0342	0.362748	0.384591	1.16728e-05	3.87605e-05
	TXNIP	4876.77	11731	2.40548	2.39107	9.83557e-31	1.75925e-29		VPS41	1997.21	3970.26	1.9879	1.97948	3.29519e-15	2.67975e-14		IFRD2	2942.79	1123.38	0.381741	0.385046	5.083e-28	8.24681e-27
	RPA2	2844.47	966.596	0.339816	0.343201	9.9505e-31	1.77738e-29		ICOSLG	890.502	2082.57	2.33864	2.31856	3.4206e-15	2.78e-14		PPIL6	49.7385	16.6583	0.334918	0.385098	0.00343524	0.00741961
	PRPS2	3714.19	1413.95	0.380689	0.383746	1.0903e-30	1.94486e-29		IRGQ	1827.59	3818.31	2.08926	2.07412	3.43154e-15	2.78717e-14		FAM86A	1287.82	488.602	0.379402	0.385192	4.00046e-19	4.22744e-18
	URB2	2746.29	949.161	0.345615	0.349192	1.13464e-30	2.02121e-29		SNX29	664.959	1603.52	2.41145	2.38919	3.671e-15	2.97244e-14		FAM83D	5574.37	2133.38	0.382712	0.385277	4.17581e-34	8.61006e-33
	NEURL1B	404.847	53.7062	0.132658	0.140648	1.16987e-30	2.08113e-29		VWA7	71.4541	296.069	4.14348	3.96454	3.75368e-15	3.03564e-14		AFF2	114.37	42.1395	0.368449	0.385279	0.00020284	0.00055456
	PIM2	642.994	1885.53	2.93243	2.90329	1.42608e-30	2.53346e-29		AP3S1	2022.12	3959.62	1.95815	1.94572	3.83826e-15	3.1002e-14		GRK6	1798.24	688.048	0.382624	0.385404	3.92767e-23	5.1528e-22
	POLE3	9717.83	3799.82	0.391016	0.393819	1.81646e-30	3.22261e-29		SARS	9110.25	17016.1	1.8678	1.85897	3.98526e-15	3.21498e-14		ABCE1	8129.43	3109.65	0.382517	0.385984	2.34199e-30	4.12146e-29
	MVB12B	799.817	2407.34	3.00987	2.98441	1.90392e-30	3.37321e-29		TOLLIP	2370.55	4500.87	1.89866	1.88866	4.07513e-15	3.28545e-14		TUBA3FP	65.7824	22.2551	0.338314	0.386571	0.00131987	0.00311652
	RTKN2	380.643	40.1352	0.10544	0.115742	1.99464e-30	3.52916e-29		TSPAN31	565.486	1269.45	2.24488	2.22148	4.19091e-15	3.37671e-14		DLEU2	181.283	66.597	0.367364	0.387158	1.18529e-06	4.47617e-06
	DTYMK	3473.62	1217.8	0.350584	0.354278	2.00303e-30	3.53923e-29		FAM84A	154.844	559.456	3.61303	3.5248	4.68838e-15	3.76364e-14		NUP50	6727.17	2588.4	0.384767	0.387577	9.95646e-30	1.71526e-28
	RCC2	17075	7176.33	0.420283	0.422477	2.08518e-30	3.67942e-29		WDFY4	3.88207	96.5919	24.8815	14.191	4.75417e-15	3.81411e-14		YWHAH	9282.53	3573.75	0.384997	0.387698	5.96489e-32	1.12534e-30
	RAD54B	1961.24	672.437	0.342863	0.346868	2.14006e-30	3.77117e-29		KCNH1	112.44	379.097	3.37153	3.27294	4.97895e-15	3.992e-14		TMCC1-AS1	381.175	142.573	0.374036	0.387745	1.92823e-10	1.09266e-09
	ABCE1	8129.43	3109.65	0.382517	0.385984	2.34199e-30	4.12146e-29		FAM3A	3069.2	5981.17	1.94877	1.93624	5.16424e-15	4.1355e-14		IRX5	160.878	59.303	0.36862	0.387876	8.31712e-06	2.82584e-05
	TMEM129	1134.96	3060.47	2.69655	2.6716	2.44261e-30	4.29276e-29		CSF1	3465.26	6463.34	1.86518	1.85658	6.36466e-15	5.08125e-14		PALD1	349.46	133.486	0.381979	0.387917	8.79932e-10	4.67192e-09
	ALS2CL	209.775	837.922	3.99438	3.90774	2.58991e-30	4.54553e-29		ZNF195	654.451	1414.85	2.16189	2.14826	6.74908e-15	5.38159e-14		PDGFRB	641.045	244.542	0.381475	0.387973	1.71288e-14	1.3286e-13
	CDCA4	6118.72	2463.35	0.402592	0.40504	2.73728e-30	4.79775e-29		ADAMTS13	15.0093	156.114	10.4012	7.87121	7.33061e-15	5.83108e-14		DPY19L2P1	240.176	89.43	0.372351	0.387974	1.02593e-07	4.36686e-07
	TSPAN10	50.4437	373.427	7.40285	6.92979	2.82413e-30	4.94336e-29		IRF9	918.139	1904.05	2.07382	2.05456	7.39333e-15	5.8774e-14		WHSC1	14888.4	5741.1	0.38561	0.388547	1.33994e-28	2.22637e-27
	PERP	3808.94	9117.39	2.39368	2.38036	3.46534e-30	6.05764e-29		RNF123	1591.57	3079.31	1.93475	1.92688	8.02662e-15	6.37311e-14		SLC25A19	534.046	202.725	0.379601	0.388753	9.20808e-12	5.84682e-11
	CAV2	2721.19	6640.71	2.44037	2.42673	3.68894e-30	6.4399e-29		PAPLN	14.8696	134.145	9.02139	7.50864	8.28299e-15	6.57268e-14		C1QTNF6	1287.86	496.327	0.38539	0.389008	6.12319e-21	7.10735e-20
	MIR22HG	505.491	1556.85	3.07987	3.037	3.7265e-30	6.49681e-29		FLCN	2224.62	4299.37	1.93263	1.92309	8.40098e-15	6.65823e-14		CKS2	5058.35	1956.68	0.386822	0.389146	4.85224e-31	8.87296e-30
	RRAGC	1643.8	4149.49	2.52433	2.50795	3.93951e-30	6.85904e-29		FAM21C	2612.03	4808.88	1.84105	1.83334	8.59263e-15	6.80601e-14		NOP56	11118.4	4305.17	0.387211	0.389668	1.83694e-31	3.40667e-30
	PDE4A	615.111	124.919	0.203084	0.20751	4.03844e-30	7.02195e-29		MAP2K4	1597.16	3155.81	1.97589	1.96616	8.82553e-15	6.98625e-14		KCNJ14	85.6918	30.6536	0.35772	0.389926	0.000691081	0.00171793
	EMG1	3384.3	1178.5	0.348226	0.350588	4.16805e-30	7.23769e-29		POLL	1437.92	2773.86	1.92908	1.91742	9.54957e-15	7.55027e-14		SYNCRIP	16565.5	6420.58	0.387587	0.389994	5.83237e-37	1.33037e-35
	CASP10	188.153	767.302	4.07808	3.98318	5.57526e-30	9.66845e-29		NKX2-5	583.482	1300.88	2.22951	2.19919	1.02894e-14	8.12538e-14		APITD1	152.904	55.5866	0.363538	0.390632	1.36886e-05	4.4868e-05
	MYLK	8805.76	26692.8	3.03129	2.99671	6.69486e-30	1.15947e-28		HIST1H2BG	21.4329	162.048	7.56071	6.36154	1.13103e-14	8.91012e-14		LSM11	253.333	94.3829	0.372564	0.391131	3.90055e-07	1.56608e-06
	LYNX1	74.6543	461.949	6.18785	5.88201	6.99146e-30	1.20924e-28		SIPA1L2	1209.18	2513.01	2.07827	2.06505	1.21712e-14	9.57675e-14		CCSAP	1053.09	407.204	0.386675	0.391202	7.86744e-18	7.61896e-17
	PDXP	1057.96	270.872	0.256033	0.259503	8.51074e-30	1.47007e-28		ZNF767P	294.03	729.962	2.48261	2.45516	1.25112e-14	9.83249e-14		OSBPL6	1344.83	522.365	0.388424	0.392712	3.2458e-21	3.81483e-20
	SIGLEC15	1570.99	494.287	0.314634	0.320182	9.94209e-30	1.71504e-28		LINC00294	443.781	1030.48	2.32204	2.28939	1.37171e-14	1.07543e-13		SMAGP	1750.58	682.159	0.389677	0.393261	1.21555e-19	1.32076e-18
	NUP50	6727.17	2588.4	0.384767	0.387577	9.95646e-30	1.71526e-28		PRCP	2992.29	5520.15	1.84479	1.83611	1.40258e-14	1.09833e-13		MAZ	12669.4	4955.8	0.391162	0.393418	2.33669e-36	5.19428e-35
	PRKAB1	1095.66	2997.26	2.73558	2.70868	1.1451e-29	1.97015e-28		IGF1R	3288.62	7128.94	2.16776	2.15092	1.43346e-14	1.12049e-13		HNRNPD	26661.8	10424.3	0.390983	0.39346	5.59077e-33	1.09581e-31
	PSAP	31880.4	71847.9	2.25367	2.24306	1.19542e-29	2.05402e-28		IFITM10	56.325	252.026	4.4745	4.16673	1.43317e-14	1.12049e-13		BAZ1B	10685.3	4173.49	0.390581	0.393518	4.66322e-28	7.59397e-27
	TSR1	8591.06	3580.23	0.41674	0.419137	1.22753e-29	2.10643e-28		FBXO2	31.5523	189.19	5.99608	5.5623	1.45231e-14	1.13455e-13		SMIM10	399.238	154.315	0.386523	0.393635	1.39911e-10	8.06276e-10
	TMEM201	2829.39	1064.56	0.376252	0.3791	1.2419e-29	2.12831e-28		NUDT18	250.356	659.392	2.63382	2.57592	1.47646e-14	1.15205e-13		SMC3	7504.06	2931.42	0.390644	0.393757	1.41491e-31	2.64271e-30
	STIP1	20693.5	8385.32	0.405215	0.407847	1.40823e-29	2.41019e-28		GRAMD2	3.85879	89.2104	23.1187	13.9931	1.49713e-14	1.16748e-13		GPX8	5285.34	2061.39	0.390021	0.393758	4.06314e-27	6.39408e-26
	MANEAL	1707.09	572.962	0.335638	0.340345	1.5383e-29	2.62937e-28		PPP1R3C	108.745	368.08	3.38481	3.27068	1.55369e-14	1.20942e-13		POLE3	9717.83	3799.82	0.391016	0.393819	1.81646e-30	3.22261e-29
	TIPIN	929.995	238.756	0.256728	0.262802	1.59532e-29	2.72327e-28		TMEM64	2566.11	4819.27	1.87804	1.8706	1.59201e-14	1.23851e-13		MYC	15179.1	5942.01	0.391459	0.394005	1.24966e-33	2.53279e-32
	FANCC	1501.76	491.696	0.327413	0.331251	1.63755e-29	2.79172e-28		SNX2	2661.1	5488.29	2.06241	2.04753	1.61751e-14	1.2576e-13		TSEN54	691.575	269.343	0.389464	0.394169	4.62569e-15	3.71559e-14
	MBD5	792.306	2226.56	2.81023	2.78805	1.7591e-29	2.99504e-28		DMBT1	1095.93	2180.21	1.98938	1.97541	1.71924e-14	1.33274e-13		C3orf80	28.5384	8.94003	0.313263	0.394452	0.017603	0.0325164
	LIN9	755.601	182.218	0.241156	0.248162	2.21898e-29	3.77313e-28		RNF144B	473.69	1059.27	2.2362	2.22013	1.81769e-14	1.40823e-13		UCK2	8950.64	3508.86	0.392023	0.394547	6.22671e-34	1.27385e-32
	PIDD1	1012.56	2688.03	2.65468	2.6307	2.31985e-29	3.93953e-28		PGF	855.224	1817.5	2.12518	2.10034	1.88124e-14	1.45574e-13		NUP54	2338.34	913.804	0.390791	0.394629	8.65977e-26	1.29432e-24
	BOP1	14730.1	6315.66	0.428759	0.431075	3.81865e-29	6.47638e-28		RHBDD1	1482.96	2828.02	1.90701	1.89783	1.8902e-14	1.46181e-13		FGF1	308.803	118.233	0.382875	0.395036	3.41464e-09	1.70316e-08
	BCL2L12	2331.92	771.355	0.330781	0.333877	4.02851e-29	6.82345e-28		SEC61A1	24124.4	41823.5	1.73366	1.72812	1.89844e-14	1.46732e-13		BAG2	2772.09	1083.56	0.390883	0.395145	7.98594e-26	1.19634e-24
	CEP78	1495.44	448.584	0.299968	0.306832	4.16295e-29	7.04205e-28		BDNF	2203.07	4117.72	1.86909	1.8606	1.96329e-14	1.51564e-13		ZNF85	110.508	40.8302	0.369479	0.395272	0.000108637	0.000311124
	UBR7	2468.52	904.732	0.366508	0.369632	4.48543e-29	7.57777e-28		EHD2	3679.62	6632.26	1.80243	1.79522	1.97792e-14	1.52604e-13		MYEOV	94.0414	34.2825	0.364547	0.396548	0.000250858	0.000675125
	CAMK2N1	5730.98	2332.73	0.407038	0.409252	4.5535e-29	7.68286e-28		PLCL2	286.402	713.34	2.49069	2.44633	2.06324e-14	1.58999e-13		NREP	1400.69	551.767	0.393926	0.396593	3.13587e-19	3.33534e-18
	EPHA2	13821.9	31801.4	2.3008	2.28897	5.42778e-29	9.14619e-28		CEP85L	483.889	1292.98	2.67206	2.63485	2.14066e-14	1.64869e-13		LYAR	1588.22	625.044	0.39355	0.397032	4.94037e-20	5.48172e-19
	PLCXD2	94.3741	570.7	6.04722	5.8582	5.59887e-29	9.42237e-28		TNFRSF10A	1507.39	3147.55	2.08808	2.07558	2.19342e-14	1.68832e-13		LCTL	181.28	68.4114	0.37738	0.397852	2.6247e-06	9.48004e-06
	IL1RAP	777.932	2203.87	2.83298	2.81263	5.82903e-29	9.78708e-28		ZC3H6	108.345	358.144	3.30557	3.19938	2.24758e-14	1.72799e-13		NKX6-1	119.283	45.2416	0.37928	0.397954	8.43921e-05	0.000246035
	UNC5B-AS1	6.53997	214.635	32.8189	20.6789	5.83054e-29	9.78708e-28		CHMP3	522.204	1144.73	2.19211	2.17559	2.28107e-14	1.7527e-13		AKAP5	275.351	106.615	0.387196	0.398704	6.02073e-08	2.63643e-07
	EMX1	12.0454	235.873	19.582	14.704	7.86358e-29	1.31828e-27		LINC01164	0	63.3413	Inf	24.9099	2.67903e-14	2.05246e-13		PUS7	1251.33	493.884	0.394688	0.398887	4.18213e-20	4.67207e-19
	TGFBR1	2158.81	5962.52	2.76194	2.74016	8.33677e-29	1.39582e-27		CPT2	956.59	1910.94	1.99766	1.98523	2.81327e-14	2.15153e-13		MST4	517.893	200.501	0.387147	0.398935	1.05749e-11	6.692e-11
	OPTN	2037.86	5227.92	2.5654	2.54322	9.66416e-29	1.616e-27		GNAQ	4062.39	7718.46	1.89998	1.89144	2.81852e-14	2.15429e-13		FGFR4	1784.4	707.64	0.39657	0.399635	6.91477e-23	8.955e-22
	ALDH4A1	594.593	1731.72	2.91244	2.87519	1.03099e-28	1.72178e-27		MBD6	3121.16	6025.69	1.9306	1.92002	2.88289e-14	2.19835e-13		MB21D1	619.512	241.433	0.389716	0.399642	2.92328e-13	2.05777e-12
	C18orf54	1301.01	385.747	0.296498	0.300585	1.06729e-28	1.78013e-27		ROM1	77.6148	326.401	4.20539	3.9125	3.05792e-14	2.3291e-13		TRMT61A	2220.51	879.485	0.396074	0.400171	1.45402e-24	2.02526e-23
	GNL3	6080.61	2253.94	0.370676	0.374382	1.18717e-28	1.97755e-27		PCGF1	536.405	1200.64	2.23831	2.21437	3.423e-14	2.60112e-13		PDS5B	3266.54	1294.13	0.396178	0.400222	1.68635e-25	2.48083e-24
	AHSA1	8905.03	3612.53	0.405673	0.408255	1.19369e-28	1.98589e-27		LOC100129034	9468.97	17701.7	1.86944	1.86095	3.51478e-14	2.66932e-13		RFC1	4349.86	1726.52	0.396914	0.400387	1.85791e-27	2.95932e-26
	WHSC1	14888.4	5741.1	0.38561	0.388547	1.33994e-28	2.22637e-27		AP5Z1	1337.4	2666.51	1.99379	1.98139	3.64733e-14	2.76838e-13		SALL2	59.6416	21.1869	0.355238	0.400413	0.00255174	0.00568003
	TRAIP	468.836	81.9676	0.174832	0.1808	1.67115e-28	2.77318e-27		PPP1R15A	1549.71	3050.68	1.96855	1.9544	3.8044e-14	2.88592e-13		HIVEP3	1250.69	495.347	0.39606	0.400423	1.62794e-17	1.55241e-16
	CLSTN3	1191.64	3064.33	2.57152	2.5525	1.67813e-28	2.78123e-27		APBB3	108.864	372.146	3.41844	3.30092	3.83481e-14	2.90731e-13		ODC1	11723.1	4662.78	0.397741	0.400877	1.38894e-26	2.14704e-25
	ST3GAL1	5031.52	1809.51	0.359634	0.362697	1.68639e-28	2.7914e-27		BCAS3	303.271	738.748	2.43594	2.39514	3.86197e-14	2.92621e-13		ARHGEF26	751.872	295.856	0.393493	0.400961	3.93613e-13	2.74418e-12
	APAF1	1805.41	4818.76	2.66906	2.6498	1.96246e-28	3.24426e-27		TRIM32	2971.85	5401.84	1.81767	1.80958	3.89306e-14	2.94805e-13		SCD	27958.4	11152.9	0.398909	0.401244	6.83025e-34	1.39514e-32
	SLC39A11	487.002	1466.26	3.01078	2.9716	2.31936e-28	3.82944e-27		ABAT	16.1171	138.644	8.60228	7.27984	3.89938e-14	2.95113e-13		EEPD1	219.016	85.8011	0.391757	0.401474	7.31136e-07	2.84227e-06
	FAM214B	1434.75	3637.33	2.53517	2.51455	2.44027e-28	4.02399e-27		TCP11L2	73.3137	284.129	3.87553	3.73647	4.31545e-14	3.26225e-13		DDX39B	45.7366	14.8588	0.324877	0.401683	0.00814903	0.0161958
	ABCA7	402.755	1344.94	3.33937	3.29373	2.5716e-28	4.23522e-27		PMEPA1	4184.52	7621.45	1.82134	1.81376	4.32767e-14	3.2696e-13		SSRP1	19674.2	7871.9	0.400113	0.402307	6.21333e-35	1.31849e-33
	CRISPLD2	190.248	781.048	4.10541	4.01319	2.79269e-28	4.59356e-27		MARVELD1	7384.76	12934	1.75145	1.74516	4.35009e-14	3.28464e-13		FZD7	1353.86	539.71	0.398645	0.402387	1.38331e-16	1.23293e-15
	TMEM109	8485.23	3660.32	0.431375	0.43368	2.92591e-28	4.80664e-27		CPEB2	929.483	2429.8	2.61414	2.57887	4.53478e-14	3.41621e-13		SH3GL3	126.176	48.2266	0.382218	0.40266	8.09089e-05	0.000236513
	SLBP	5307.57	1764.42	0.332434	0.336974	2.93695e-28	4.81873e-27		CTTNBP2NL	2495.36	4646.28	1.86197	1.85451	4.576e-14	3.44529e-13		TUBGCP3	2751.77	1100.29	0.399849	0.402793	9.89863e-24	1.33611e-22
	JDP2	1464.8	469.426	0.320471	0.323449	3.0444e-28	4.98877e-27		ATP6V1H	4942.58	8973.21	1.81549	1.80736	4.82477e-14	3.62633e-13		CHTF18	1477.55	591.58	0.40038	0.403053	1.95073e-20	2.20942e-19
	METRNL	1010.41	2724.44	2.69636	2.66697	3.47784e-28	5.69193e-27		APOBEC3D	7.08221	100.762	14.2275	10.4258	4.85398e-14	3.64619e-13		HSH2D	43.5278	14.6392	0.336318	0.403396	0.00783491	0.0156376
	GBE1	1674.82	4123.82	2.46225	2.44509	3.78191e-28	6.18185e-27		ULBP2	224.545	607.486	2.70541	2.63491	5.07927e-14	3.80887e-13		CHAC2	330.259	127.78	0.38691	0.403467	1.12309e-08	5.3297e-08
	PPM1A	1548.21	3900.49	2.51935	2.50443	3.84089e-28	6.27042e-27		DYNLL1-AS1	1156.2	2258.63	1.9535	1.93916	5.52848e-14	4.13625e-13		PDSS1	704.831	279.483	0.396526	0.40348	8.87264e-13	6.0568e-12
	SQSTM1	38998.2	90293.5	2.31532	2.30252	4.10353e-28	6.69086e-27		C9orf169	21.3631	149.75	7.00976	6.07487	5.61167e-14	4.19131e-13		PSMG1	2587.59	1036.84	0.400699	0.403968	5.16943e-21	6.02166e-20
	BAZ1B	10685.3	4173.49	0.390581	0.393518	4.66322e-28	7.59397e-27		RAD52	637.206	1324.74	2.07898	2.06508	5.6821e-14	4.24149e-13		CHCHD4	1163.62	466.032	0.400503	0.404085	1.34605e-16	1.20136e-15
	SH2D4A	2562.57	928.369	0.36228	0.364797	4.81465e-28	7.83083e-27		JOSD2	752.943	1699.71	2.25743	2.22704	6.04664e-14	4.50334e-13		RELT	1035.09	414.447	0.400397	0.404671	2.67423e-17	2.51354e-16
	FUS	27758.6	12044.6	0.433904	0.436132	5.0131e-28	8.14349e-27		TTC29	0.964698	69.2963	71.8321	19.6621	6.51321e-14	4.83981e-13		NCL	79498.8	32021.1	0.402787	0.405037	4.64197e-35	9.8825e-34
	IFRD2	2942.79	1123.38	0.381741	0.385046	5.083e-28	8.24681e-27		FOSB	284.193	695.869	2.44858	2.4127	6.5284e-14	4.84708e-13		CDCA4	6118.72	2463.35	0.402592	0.40504	2.73728e-30	4.79775e-29
	MYBBP1A	9872.45	4314.24	0.436998	0.439264	5.33588e-28	8.64637e-27		POU3F2	10.2824	122.344	11.8984	9.30755	6.76026e-14	5.01485e-13		DCTPP1	3485.11	1400.31	0.401797	0.405298	2.40072e-22	3.02236e-21
	TLE4	1756.55	4341.29	2.47148	2.456	5.62064e-28	9.09655e-27		ECE1	9405.66	17172	1.82571	1.81804	7.73e-14	5.71479e-13		FOXA3	38.2552	12.1957	0.318799	0.405334	0.0126336	0.024095
	U2SURP	9707.36	4138.43	0.426318	0.428894	6.204e-28	1.00283e-26		FAM21A	4330.7	7810.01	1.80341	1.7952	7.93097e-14	5.86006e-13		TPBGL	193.116	75.6394	0.391679	0.405419	1.53914e-06	5.7364e-06
	RBBP8	2535.51	950.867	0.37502	0.378723	6.34469e-28	1.0243e-26		LOC100862671	688.494	1414.86	2.055	2.04187	8.2237e-14	6.06608e-13		UTP20	5400.56	2165.37	0.400952	0.405432	1.27909e-18	1.30633e-17
	DISP2	543.803	1619.12	2.97739	2.94539	8.71778e-28	1.40569e-26		SNN	1172.33	2262.15	1.92963	1.91975	8.8639e-14	6.51995e-13		RASSF1	444.413	174.683	0.393065	0.406086	3.9122e-10	2.15311e-09
	EI24	9925.93	23034.6	2.32065	2.30704	8.74007e-28	1.40755e-26		FTH1	131932	260883	1.9774	1.96478	8.91992e-14	6.55747e-13		MLKL	507.893	204.546	0.402734	0.4065	1.91098e-11	1.1858e-10
	BACE1	2580.21	6282.32	2.43481	2.41866	8.99729e-28	1.44719e-26		FAM63A	1041.38	2047.57	1.9662	1.9509	8.96701e-14	6.58839e-13		IL18R1	137.24	53.4354	0.389358	0.406547	4.57648e-05	0.0001388
	NTMT1	3067.69	1170.6	0.38159	0.38428	9.20155e-28	1.47823e-26		KIAA1432	1164.26	2659.02	2.28386	2.26478	9.06204e-14	6.65447e-13		NFIC	15520.7	6282.71	0.404796	0.407157	4.96475e-32	9.38001e-31
	EBI3	57.9251	376.244	6.49535	6.08733	9.61101e-28	1.54212e-26		MIR1204	31.7618	180.199	5.67344	5.06692	9.13004e-14	6.70065e-13		C19orf40	238.43	95.1655	0.399134	0.407299	3.10722e-07	1.2568e-06
	SNRPA1	2678.2	884.613	0.330301	0.334141	9.71515e-28	1.55692e-26		FBXO25	553.693	1244.62	2.24785	2.21636	9.17614e-14	6.73071e-13		STIP1	20693.5	8385.32	0.405215	0.407847	1.40823e-29	2.41019e-28
	KIAA1211	364.213	1181.99	3.24532	3.1989	1.19249e-27	1.90871e-26		CD83	234.238	622.095	2.65582	2.58598	9.66257e-14	7.08354e-13		AHSA1	8905.03	3612.53	0.405673	0.408255	1.19369e-28	1.98589e-27
	IMPA2	333.975	40.7791	0.122102	0.134302	1.2407e-27	1.98345e-26		KDM4A	3321.37	6016.14	1.81134	1.80413	1.00399e-13	7.356e-13		CEBPZ	3006.2	1211.83	0.40311	0.408308	1.10012e-21	1.33492e-20
	FBXO44	570.948	1624.03	2.84445	2.81312	1.27845e-27	2.04131e-26		CDIP1	89.78	330.16	3.67743	3.46905	1.01477e-13	7.43089e-13		KIAA1804	1642.92	662.209	0.403069	0.408969	2.00592e-16	1.77097e-15
	BEND3	942.513	246.751	0.261802	0.265709	1.33845e-27	2.1345e-26		HSD11B1L	117.78	382.849	3.25056	3.12473	1.04289e-13	7.63253e-13		TGFB2	1988.91	807.744	0.406123	0.408977	1.29761e-21	1.5673e-20
	RFC1	4349.86	1726.52	0.396914	0.400387	1.85791e-27	2.95932e-26		GYG1	3969.15	7580.71	1.90991	1.89872	1.0476e-13	7.65843e-13		CAMK2N1	5730.98	2332.73	0.407038	0.409252	4.5535e-29	7.68286e-28
	PTPRM	5879.54	14177.8	2.41139	2.39684	2.0459e-27	3.25479e-26		MMP15	704.262	1448.55	2.05683	2.0424	1.06049e-13	7.74399e-13		MTFP1	2312.66	940.083	0.406494	0.409722	3.2722e-22	4.0764e-21
	SUPT16H	15954.5	7158.44	0.448679	0.450954	2.06995e-27	3.28907e-26		GXYLT1	2017.54	4160.11	2.06198	2.05016	1.06594e-13	7.77949e-13		DUT	4256.09	1734.51	0.407536	0.409966	2.41894e-26	3.70423e-25
	KLHL12	2470.21	5758.44	2.33116	2.31769	2.32639e-27	3.69205e-26		HIST1H2AC	116.668	448.073	3.84057	3.60988	1.10147e-13	8.02978e-13		LOC101448202	30.0221	9.63508	0.320934	0.410017	0.019448	0.0356279
	PTDSS1	14673.4	6481.47	0.441717	0.443858	2.57254e-27	4.07776e-26		POLD4	1231.84	2655.21	2.15549	2.13102	1.18703e-13	8.64389e-13		TELO2	3197.23	1304.26	0.407935	0.410357	5.55367e-25	7.9556e-24
	KCTD11	784.748	2165.63	2.75965	2.72978	2.78785e-27	4.41371e-26		CHST14	1948.43	3567.63	1.83103	1.82223	1.22457e-13	8.91234e-13		TBC1D4	1193.2	485.953	0.407267	0.410641	5.26403e-16	4.53136e-15
	ODF2	6836.53	2874.08	0.420401	0.422615	3.00204e-27	4.74706e-26		SWT1	192.361	541.065	2.81277	2.7468	1.38151e-13	1.00267e-12		GK	324.421	127.678	0.393557	0.410774	5.51296e-08	2.41813e-07
	TOX2	1582.6	520.397	0.328824	0.332723	3.17123e-27	5.00855e-26		ZBTB7C	18.4922	146.838	7.9405	6.51416	1.42825e-13	1.03602e-12		IL17D	41.5485	14.6904	0.353572	0.411438	0.0103835	0.0201588
	LRRC20	2230.52	835.502	0.374577	0.378314	3.32141e-27	5.23943e-26		DSG2	9472.25	17497.1	1.8472	1.83895	1.50037e-13	1.08712e-12		C14orf80	1287.08	525.437	0.408239	0.411494	6.50892e-19	6.77434e-18
	SHANK2	495.159	1867.09	3.77068	3.70655	3.53752e-27	5.57362e-26		CATSPERD	0.658653	66.0555	100.289	19.2713	1.54227e-13	1.11686e-12		POP7	1374.12	559.918	0.407472	0.412122	4.21177e-18	4.15872e-17
	GPX8	5285.34	2061.39	0.390021	0.393758	4.06314e-27	6.39408e-26		MTA2	8781.24	15216.3	1.73282	1.72657	1.56075e-13	1.12962e-12		SLC1A5	20663.8	8479.89	0.410374	0.412617	4.21804e-32	7.98076e-31
	ZFP36L1	14432.5	32567.8	2.25657	2.24489	4.85456e-27	7.63035e-26		VAMP8	945.144	1936.4	2.04878	2.02818	1.63624e-13	1.18165e-12		TREX1	575.671	234.534	0.40741	0.412646	4.03547e-12	2.62998e-11
	CKAP5	14332.8	6166.96	0.430268	0.432839	5.11487e-27	8.02986e-26		ASS1	381.917	937.654	2.45513	2.4042	1.68018e-13	1.21205e-12		CCDC77	899.231	365.928	0.406935	0.412656	5.0783e-16	4.38011e-15
	NXT1	1350.89	391.834	0.290056	0.294494	6.36923e-27	9.98711e-26		SPNS1	3561.53	6343.54	1.78113	1.7731	1.73459e-13	1.24992e-12		AOC2	35.6938	12.0785	0.338393	0.412687	0.0185565	0.0341283
	ATP6AP2	2776.55	6506.17	2.34326	2.32866	6.94358e-27	1.08747e-25		NR4A3	18.0232	137.503	7.62921	6.69999	1.84422e-13	1.32527e-12		FAM213B	1409.96	579.692	0.41114	0.413248	1.15287e-17	1.10745e-16
	RBM38	2437.93	5839.61	2.39532	2.37817	7.23364e-27	1.13154e-25		ATP6V0C	11908.1	21194.2	1.77982	1.77237	1.93112e-13	1.38392e-12		NOP58	4379.17	1793.53	0.40956	0.413266	1.31734e-24	1.84273e-23
	ANGPTL2	399.641	1224.2	3.06326	3.01389	7.62477e-27	1.1913e-25		PRICKLE3	684.017	1413.37	2.06628	2.04553	1.94532e-13	1.39333e-12		SNRPD1	4287.59	1757.37	0.409873	0.413713	7.99461e-22	9.79172e-21
	CAV1	22703.6	49244.3	2.169	2.15927	8.28321e-27	1.29264e-25		CYHR1	1776.55	3307.59	1.86181	1.85043	2.00432e-13	1.43481e-12		RAD51D	797.722	325.032	0.407451	0.413948	4.68188e-14	3.52298e-13
	HAUS6	2854.62	1048.44	0.367278	0.371649	9.44121e-27	1.47159e-25		CYP4F3	0	58.3884	Inf	22.859	2.03101e-13	1.45312e-12		SET	36987.6	15260.7	0.41259	0.41473	3.36457e-34	6.9593e-33
	WBP11	7394.36	3238.77	0.438005	0.440317	1.03525e-26	1.61172e-25		PAQR7	1737.82	3206.86	1.84534	1.83635	2.03249e-13	1.45338e-12		SCARA3	13944.3	5764.03	0.41336	0.415707	4.11388e-32	7.79494e-31
	CCDC18	588.778	127.312	0.21623	0.220385	1.04989e-26	1.63256e-25		LOC389906	856.003	1809.57	2.11398	2.09852	2.0395e-13	1.4576e-12		FANCL	592.796	240.907	0.40639	0.416304	5.07679e-11	3.0519e-10
	CKS1B	6855.85	2562.68	0.373795	0.377385	1.11435e-26	1.73075e-25		CADM1	32.5868	179.738	5.51567	5.0944	2.10868e-13	1.50458e-12		POLD2	9783.03	4046.02	0.413575	0.4165	6.13941e-25	8.77547e-24
	PVT1	808.809	2155.16	2.66461	2.63548	1.17783e-26	1.82717e-25		OPLAH	735.159	1571.04	2.137	2.11885	2.17459e-13	1.54991e-12		UBA2	5642.38	2330.22	0.412985	0.416539	7.1381e-26	1.07301e-24
	UNC5B	1459.99	4772.49	3.26885	3.22173	1.27404e-26	1.97408e-25		ZNF862	92.5611	328.412	3.54805	3.44032	2.19548e-13	1.56395e-12		MAST1	384.345	156.824	0.40803	0.416651	1.96898e-09	1.00703e-08
	RIF1	4232.5	1063.09	0.251174	0.257736	1.28309e-26	1.98575e-25		ARMCX3	1689.35	3134.55	1.85547	1.84739	2.26224e-13	1.61063e-12		ARHGAP19	2155.63	892.748	0.414148	0.416697	1.08352e-21	1.31722e-20
	ODC1	11723.1	4662.78	0.397741	0.400877	1.38894e-26	2.14704e-25		SNX1	4197.08	7381.61	1.75875	1.7515	2.32768e-13	1.65542e-12		WDR90	877.562	359.995	0.410221	0.417121	1.07482e-12	7.27645e-12
	MND1	529.359	90.4469	0.170861	0.180595	1.51593e-26	2.34058e-25		CORO2A	327.814	769.204	2.34646	2.31436	2.43424e-13	1.72933e-12		EFHD1	590.298	241.163	0.408544	0.417188	1.43446e-10	8.24828e-10
	AMZ2	2858.66	7139.31	2.49743	2.47659	1.60014e-26	2.46768e-25		PCGF3	2034.23	3727.52	1.8324	1.82462	2.54905e-13	1.80599e-12		JADE1	4446.64	1844.34	0.414772	0.418243	4.87146e-26	7.38218e-25
	PRPF19	11096	4961.6	0.447152	0.449317	1.6363e-26	2.52048e-25		CALR	71998	126890	1.76242	1.75563	2.55538e-13	1.8095e-12		CAMK4	524.373	217.085	0.41399	0.418387	1.97144e-09	1.00789e-08
	MTURN	107.664	502.773	4.66985	4.51224	1.73347e-26	2.66703e-25		MTHFR	764.174	1692.35	2.21461	2.19374	2.5746e-13	1.82212e-12		ZNF551	479.934	196.674	0.409794	0.418479	3.26245e-09	1.63222e-08
	PPAT	2292.29	853.74	0.37244	0.376411	1.75369e-26	2.69496e-25		SLC27A1	542.579	1150.62	2.12065	2.10421	2.68089e-13	1.89427e-12		SOGA3	295.138	120.508	0.408311	0.418553	8.54607e-08	3.67599e-07
	ZNF114	470.599	1385.13	2.94332	2.90108	1.93515e-26	2.97033e-25		LINC00963	1376.67	2616.24	1.90041	1.88714	2.75387e-13	1.94374e-12		TSR1	8591.06	3580.23	0.41674	0.419137	1.22753e-29	2.10643e-28
	SHC1	30606.1	66086.8	2.15927	2.14943	1.99289e-26	3.05538e-25		CGRRF1	197.374	519.278	2.63094	2.5763	2.75272e-13	1.94374e-12		CHRFAM7A	59.3855	21.4577	0.361329	0.419157	0.00438482	0.00927022
	DUT	4256.09	1734.51	0.407536	0.409966	2.41894e-26	3.70423e-25		EEF2	187557	317644	1.69358	1.68836	2.84084e-13	2.00297e-12		ANP32B	28138.8	11735.5	0.417058	0.419361	8.84165e-31	1.59016e-29
	FBN2	4189.01	13876.5	3.3126	3.25935	2.52909e-26	3.86838e-25		CLCN7	5001.85	8665.54	1.73247	1.7266	2.85888e-13	2.0146e-12		CHEK1	2242.51	932.021	0.415616	0.419522	1.26136e-22	1.61437e-21
	SPIN4	609.872	139.844	0.229301	0.23765	2.89901e-26	4.42902e-25		TRIM26	3461.01	6177.73	1.78495	1.7764	2.98038e-13	2.09534e-12		FOXF2	1905.15	790.239	0.41479	0.419683	4.51933e-20	5.04017e-19
	TTLL12	11604.6	5262.72	0.453504	0.455751	3.12196e-26	4.76409e-25		EXT2	4213.67	7350.56	1.74446	1.73796	3.02763e-13	2.12665e-12		ILF2	20546.3	8562.33	0.416734	0.420042	2.42719e-22	3.05276e-21
	P4HA2	2035.05	4769.03	2.34344	2.32734	4.02068e-26	6.12837e-25		GLTP	2631.52	4717.02	1.7925	1.7838	3.20111e-13	2.24609e-12		PLCH1	837.101	344.398	0.411417	0.420417	8.57109e-14	6.30811e-13
	INPP1	619.056	1745.92	2.8203	2.7796	4.03622e-26	6.14492e-25		CPE	798.154	1588.56	1.99029	1.97665	3.21716e-13	2.25615e-12		FARSB	5292.74	2206.58	0.416907	0.420523	1.59845e-22	2.03783e-21
	YBX3	10453.7	27233.9	2.6052	2.58141	4.07559e-26	6.19764e-25		LITAF	12303.1	21412.2	1.74039	1.73376	3.33619e-13	2.33712e-12		MARCH3	68.4669	26.2934	0.384031	0.42055	0.00235223	0.00527631
	CSPG5	275.701	28.2614	0.102508	0.112497	4.12737e-26	6.2691e-25		HBP1	650.263	1341.71	2.06333	2.05118	3.77322e-13	2.63622e-12		ABHD11	514.992	214.978	0.41744	0.420815	2.67711e-10	1.49792e-09
	DHRS7	944.894	2417.27	2.55825	2.53396	4.18251e-26	6.34549e-25		RNF169	1480.33	2972.94	2.0083	1.99608	3.82595e-13	2.66879e-12		CDH2	1031.52	428.304	0.415216	0.421039	2.81817e-15	2.30183e-14
	JADE1	4446.64	1844.34	0.414772	0.418243	4.87146e-26	7.38218e-25		IDS	2993.83	5611.42	1.87433	1.86502	3.94984e-13	2.75228e-12		C6orf147	111.991	45.3952	0.405345	0.421117	0.000296337	0.000785571
	GNG4	968.702	286.631	0.295891	0.299194	5.21033e-26	7.88658e-25		SPATA20	2455.31	4413.27	1.79744	1.78884	4.00376e-13	2.78836e-12		UCHL5	3251.67	1357.55	0.417494	0.421233	3.33486e-22	4.15051e-21
	RALGAPB	3128.29	8103.85	2.5905	2.57052	5.70706e-26	8.62847e-25		BCL10	1173.78	2223.17	1.89403	1.88452	4.20864e-13	2.92949e-12		THBS1	115351	48236.8	0.418174	0.421414	1.17417e-22	1.50572e-21
	C19orf48	7734.86	3240.27	0.418918	0.42162	5.7419e-26	8.67112e-25		SLC16A5	368.285	836.357	2.27095	2.25038	4.29977e-13	2.98975e-12		C19orf48	7734.86	3240.27	0.418918	0.42162	5.7419e-26	8.67112e-25
	CEP85	2175.03	825.149	0.379373	0.38185	5.86155e-26	8.84162e-25		ZNF503	1486.74	2779.82	1.86975	1.8627	4.44844e-13	3.0882e-12		FOSL1	26109.7	10953.1	0.419504	0.421791	3.66989e-31	6.73911e-30
	C17orf80	1366.95	3315.9	2.42576	2.41108	5.93969e-26	8.94918e-25		PORCN	549.904	1218.59	2.216	2.18198	4.56902e-13	3.16855e-12		FGF5	988.133	409.437	0.414354	0.421917	7.71641e-15	6.13052e-14
	BCAT1	12377.9	4690.61	0.378949	0.382469	6.89634e-26	1.03786e-24		FAM127A	3816.67	7026.84	1.84109	1.83057	4.84702e-13	3.35778e-12		EIF4A3	6407.35	2689.42	0.41974	0.421962	8.24443e-26	1.23365e-24
	UBA2	5642.38	2330.22	0.412985	0.416539	7.1381e-26	1.07301e-24		IER5L	2509.78	5186.05	2.06634	2.04839	5.46563e-13	3.78032e-12		ZNF700	564.168	234.805	0.416196	0.422066	9.52756e-12	6.04674e-11
	MEGF6	54.6085	351.837	6.4429	6.06331	7.30053e-26	1.09617e-24		NACC2	6456.39	12386.7	1.91851	1.90786	5.64287e-13	3.89879e-12		UPP1	4560.46	1912.19	0.419297	0.422238	2.49401e-24	3.45545e-23
	FAM222A	393.62	60.561	0.153857	0.159012	7.49386e-26	1.12391e-24		RIPK4	1103.9	2111.12	1.91242	1.89887	5.82348e-13	4.02146e-12		RCC2	17075	7176.33	0.420283	0.422477	2.08518e-30	3.67942e-29
	BAG2	2772.09	1083.56	0.390883	0.395145	7.98594e-26	1.19634e-24		PFKFB2	914.677	2165.07	2.36704	2.34242	5.89926e-13	4.07164e-12		ODF2	6836.53	2874.08	0.420401	0.422615	3.00204e-27	4.74706e-26
	EIF4A3	6407.35	2689.42	0.41974	0.421962	8.24443e-26	1.23365e-24		ZNF687	2611.63	4727.67	1.81024	1.80271	6.26042e-13	4.31864e-12		GUCY1B3	370.51	155.2	0.418881	0.422792	2.0529e-08	9.45433e-08
	NUP54	2338.34	913.804	0.390791	0.394629	8.65977e-26	1.29432e-24		CASP1	5.52871	91.3104	16.5157	10.4076	6.36738e-13	4.39011e-12		GGA2	4041.18	1699.93	0.420651	0.423157	1.008e-24	1.41758e-23
	FANCE	630.919	155.178	0.245956	0.253723	8.73876e-26	1.30464e-24		CCDC13	4.54073	83.5772	18.4061	11.1507	6.69902e-13	4.60664e-12		SCARNA22	41.9743	14.5368	0.346326	0.423252	0.0125949	0.0240352
	CNTRL	1431.04	439.278	0.306964	0.313015	9.09491e-26	1.35626e-24		TG	11.0574	113.653	10.2784	7.69279	6.98614e-13	4.80155e-12		POC5	479.607	198.467	0.413811	0.423468	4.26292e-10	2.33729e-09
	ARRDC4	392.139	1175.14	2.99673	2.96329	9.7307e-26	1.44942e-24		R3HDM2	1199.78	2300.35	1.91731	1.90435	7.51106e-13	5.15151e-12		LZTS1	3808.94	1605.56	0.421524	0.423908	1.77706e-21	2.13264e-20
	SGK1	248.992	865.262	3.47507	3.38819	1.00622e-25	1.49709e-24		CD24	5414.2	9743.28	1.79958	1.79117	7.76407e-13	5.31947e-12		NIF3L1	1490.35	623.83	0.41858	0.424182	8.33102e-17	7.52781e-16
	HAGH	1056.99	2837.4	2.68441	2.65107	1.11068e-25	1.65064e-24		NFKBIZ	2036.59	4030.67	1.97913	1.9693	8.88322e-13	6.06086e-12		PPAN	346.306	144.987	0.418667	0.424593	1.4685e-08	6.86435e-08
	MXD1	289.818	945.869	3.26366	3.22048	1.13354e-25	1.68271e-24		ISG15	506.333	1116.02	2.20412	2.17397	8.91624e-13	6.08022e-12		CHN1	753.588	314.103	0.41681	0.425	9.00981e-13	6.14084e-12
	C19orf82	97.1217	484.204	4.98554	4.73835	1.20592e-25	1.78812e-24		ZBTB22	545.653	1134.96	2.08	2.05791	9.3137e-13	6.34136e-12		SOX18	304.468	125.849	0.413339	0.425166	9.44068e-08	4.03285e-07
	RINL	16.1171	216.449	13.4298	11.6323	1.29443e-25	1.91719e-24		CEBPZOS	1823.38	3329.17	1.82582	1.81885	9.73631e-13	6.62221e-12		ZNF273	173.822	70.3282	0.404599	0.425397	1.45047e-05	4.73356e-05
	NOP16	3188.98	1101.53	0.345418	0.349727	1.32847e-25	1.96538e-24		BBS7	706.947	1446.91	2.0467	2.0379	1.07021e-12	7.24895e-12		ARMC4	159.421	62.098	0.389522	0.425623	0.000211349	0.00057554
	MYO6	2509.51	6663.52	2.65531	2.63358	1.52871e-25	2.25908e-24		TOM1	1460.93	2684.15	1.83729	1.82704	1.12439e-12	7.60416e-12		SLC35F2	3122.82	1320.15	0.422742	0.42578	4.68567e-24	6.41061e-23
	TOP3A	2135.9	782.416	0.366316	0.36973	1.58662e-25	2.34201e-24		EHHADH	864.535	1678.36	1.94135	1.93042	1.20602e-12	8.15201e-12		EFHB	75.0302	28.8029	0.383884	0.425808	0.00184679	0.00423542
	FANCB	300.433	33.2655	0.110725	0.121481	1.62973e-25	2.40293e-24		HDAC4	1309.97	2864.15	2.18643	2.16648	1.29509e-12	8.74504e-12		CES1	41.7148	15.4878	0.371278	0.426782	0.0122542	0.0234843
	TCAIM	969.883	2488.97	2.56626	2.54516	1.65114e-25	2.43176e-24		ABL2	10053.8	20807.9	2.06966	2.05268	1.36477e-12	9.20603e-12		SESTD1	1036.04	434.201	0.419099	0.426989	1.32828e-14	1.04264e-13
	PDS5B	3266.54	1294.13	0.396178	0.400222	1.68635e-25	2.48083e-24		FAM104A	2622.84	4683.06	1.7855	1.77699	1.39878e-12	9.42089e-12		CRABP2	1080.86	457.209	0.423005	0.427091	3.09934e-16	2.70892e-15
	ZER1	1626.85	3858.6	2.37183	2.35419	1.72608e-25	2.53643e-24		MAGED2	2946.51	5415.52	1.83794	1.8275	1.40142e-12	9.43381e-12		ZNF799	157.871	63.7804	0.404003	0.427148	3.07579e-05	9.55882e-05
	MARCH8	1897.59	4577.71	2.41239	2.39847	1.77404e-25	2.60398e-24		KLC4	390.223	907.446	2.32545	2.28074	1.42689e-12	9.59539e-12		HAUS2	2364.35	1000.26	0.423061	0.427208	1.98408e-21	2.37022e-20
	SMOC1	6.07095	180.455	29.7243	22.4555	1.80921e-25	2.65262e-24		C20orf194	634.515	1433.09	2.25855	2.23885	1.4361e-12	9.65242e-12		NUP43	3218.97	1365.42	0.424178	0.427347	2.68945e-24	3.70273e-23
	LEF1	699.572	181.589	0.259572	0.267743	2.15661e-25	3.15844e-24		BBS2	774.961	1515.79	1.95595	1.94595	1.44841e-12	9.73015e-12		CHST4	36.0896	12.6712	0.351104	0.427618	0.0203239	0.0370254
	PTGES3	27329.4	11622.3	0.425267	0.428032	2.21182e-25	3.23569e-24		MAP3K10	361.549	815.309	2.25505	2.2182	1.64361e-12	1.09963e-11		BRICD5	28.8212	9.5839	0.33253	0.42784	0.0273694	0.0482624
	ZFHX2	189.024	732.653	3.87597	3.78131	2.23337e-25	3.26356e-24		ZNFX1	7747.67	14801.6	1.91046	1.89932	1.75545e-12	1.17325e-11		PTGES3	27329.4	11622.3	0.425267	0.428032	2.21182e-25	3.23569e-24
	BCL2L1	10066.9	22185.7	2.20381	2.19201	2.29005e-25	3.34266e-24		C6orf120	1719.92	3098.52	1.80156	1.79495	1.95067e-12	1.30042e-11		MIR100HG	246.666	102.577	0.415852	0.428076	5.0674e-07	2.00506e-06
	TMCC2	371.695	1170.14	3.14812	3.09862	2.37416e-25	3.46157e-24		PIP4K2C	1902.08	3398.59	1.78678	1.7779	1.96445e-12	1.30894e-11		U2SURP	9707.36	4138.43	0.426318	0.428894	6.204e-28	1.00283e-26
	CCDC88C	1298.24	397.891	0.306484	0.311616	2.49192e-25	3.62923e-24		ARMCX1	566.643	1148	2.02597	2.00949	2.00623e-12	1.33609e-11		BCOR	2398.61	1020.4	0.425412	0.429102	3.63718e-18	3.61043e-17
	GLIPR2	351.336	1112.76	3.16723	3.10735	2.51343e-25	3.65649e-24		RASL11A	103.429	322.757	3.12057	3.03303	2.01239e-12	1.33951e-11		SH3PXD2B	3607.66	1537.16	0.426082	0.429529	1.34246e-18	1.36998e-17
	SAE1	12105.8	5333.06	0.440538	0.442973	2.58724e-25	3.75968e-24		SGMS1	1128.19	2100.98	1.86226	1.85305	2.04897e-12	1.36247e-11		TTF2	2457.77	1046.73	0.425888	0.429552	3.48458e-20	3.91619e-19
	BLVRB	3884.48	9221.51	2.37394	2.35621	2.64552e-25	3.84011e-24		RSPH3	420.142	920.25	2.19033	2.17763	2.12541e-12	1.41044e-11		CBX5	26556.8	11313	0.425994	0.429562	9.23483e-20	1.01097e-18
	BMP1	1652.3	3911.71	2.36744	2.35294	2.83723e-25	4.11383e-24		AMDHD2	1241.57	2280.79	1.83702	1.82853	2.1271e-12	1.41085e-11		CHRAC1	3819.27	1628.22	0.426317	0.429583	1.72125e-22	2.18799e-21
	METTL1	1117.98	350.125	0.313176	0.315953	2.88299e-25	4.17555e-24		AQP11	155.05	429.342	2.76905	2.71228	2.18265e-12	1.44476e-11		FAM86B1	92.1086	36.9967	0.401664	0.429792	0.000982319	0.00237035
	C5orf34	333.339	42.118	0.126352	0.142564	3.08047e-25	4.45664e-24		KCNB1	0.964698	61.3073	63.5507	17.1106	2.20777e-12	1.45992e-11		CTDSPL	1929.45	824.198	0.427167	0.429825	5.59586e-20	6.17242e-19
	RNASEH2B	1202.63	377.444	0.313848	0.319903	3.25792e-25	4.70816e-24		TECPR2	1059.83	2147.58	2.02635	2.01331	2.26317e-12	1.4958e-11		CEP152	571.031	238.719	0.418049	0.430113	3.7482e-10	2.06807e-09
	SLC12A6	1018.83	2707.75	2.6577	2.63239	3.96603e-25	5.72517e-24		SGK2	2595.54	4533.87	1.74679	1.73968	2.35034e-12	1.55263e-11		NPAT	1244.41	528.539	0.424732	0.430274	2.27278e-15	1.86801e-14
	TCOF1	11781	5242.53	0.444999	0.447208	4.05105e-25	5.84145e-24		ZDHHC9	1938.66	3462.7	1.78613	1.77691	2.57186e-12	1.69554e-11		ABI3BP	33.7378	12.5028	0.370589	0.430928	0.0248968	0.0443381
	RFX5	3474.72	7666.07	2.20624	2.19444	4.10231e-25	5.90886e-24		LPCAT3	1143.05	2108.85	1.84493	1.83491	2.85176e-12	1.87346e-11		PCNT	3626.22	1547.78	0.426829	0.431027	6.10625e-16	5.22885e-15
	FAM127B	2390.66	5614.82	2.34865	2.3315	4.47588e-25	6.43986e-24		RBCK1	9779.86	16855.7	1.72351	1.71668	2.9105e-12	1.91013e-11		BOP1	14730.1	6315.66	0.428759	0.431075	3.81865e-29	6.47638e-28
	RMI1	1017.52	298.191	0.293057	0.301575	4.95064e-25	7.11512e-24		YAP1	8522.32	15598.6	1.83032	1.82154	3.09504e-12	2.02921e-11		TLE3	3117.13	1332.35	0.427428	0.431357	3.21859e-22	4.01726e-21
	XPO5	6284.62	2759.97	0.439162	0.441704	5.20723e-25	7.47568e-24		SPATA7	153.959	504.779	3.27866	3.12593	3.11998e-12	2.04454e-11		HSD17B2	60.1605	22.5771	0.37528	0.431431	0.00532237	0.0110376
	WWC1	6855.86	14931.3	2.17789	2.16705	5.22794e-25	7.4972e-24		AMN1	334.913	836.33	2.49716	2.45435	3.12498e-12	2.04679e-11		HNRNPU-AS1	842.331	354.319	0.420641	0.431536	8.71041e-12	5.54965e-11
	TELO2	3197.23	1304.26	0.407935	0.410357	5.55367e-25	7.9556e-24		ELFN2	6155.16	12622.5	2.05071	2.03411	3.35084e-12	2.19034e-11		PCGF6	1118.78	477.921	0.427179	0.432596	1.41655e-15	1.17982e-14
	EFHD2	14673.6	6408.68	0.436749	0.43941	6.10369e-25	8.73395e-24		FTL	169250	315223	1.86247	1.85209	3.57396e-12	2.33269e-11		TNS4	75.0069	29.6515	0.395317	0.432691	0.00205346	0.00467024
	POLD2	9783.03	4046.02	0.413575	0.4165	6.13941e-25	8.77547e-24		LOC100505592	387.635	889.04	2.2935	2.25031	4.15313e-12	2.70397e-11		SCN1B	1167.82	500.805	0.428838	0.432698	1.81169e-16	1.60599e-15
	WNT7B	2051.12	779.6	0.380084	0.383235	6.16881e-25	8.80788e-24		AFF1	7752.98	15488.2	1.99771	1.98304	4.52584e-12	2.93496e-11		GPR63	176.087	72.4497	0.411442	0.432741	3.22905e-05	0.000100161
	CST3	5720.46	13101.3	2.29026	2.27557	6.32078e-25	9.01502e-24		KIAA0319L	2693.28	4828.68	1.79286	1.78512	4.55256e-12	2.95082e-11		CKAP5	14332.8	6166.96	0.430268	0.432839	5.11487e-27	8.02986e-26
	CYB5D2	324.468	1037.88	3.19872	3.12884	6.42858e-25	9.15881e-24		PGBD2	227.559	556.172	2.44408	2.3959	4.62571e-12	2.99675e-11		AMD1	5177.87	2223.07	0.429341	0.433158	1.85324e-22	2.35349e-21
	CALM2	15363.9	6929.51	0.451024	0.453461	6.46841e-25	9.20553e-24		RNF122	483.749	1030.69	2.13063	2.10581	4.85803e-12	3.14415e-11		JPH2	49.9514	17.9461	0.359271	0.433426	0.011523	0.022177
	MTHFD1	12463.4	5679.19	0.45567	0.457964	6.55551e-25	9.31936e-24		TBCEL	830.119	1624.17	1.95655	1.9464	4.93087e-12	3.18972e-11		TMEM109	8485.23	3660.32	0.431375	0.43368	2.92591e-28	4.80664e-27
	CDC7	1134.23	371.261	0.327324	0.330435	7.04309e-25	1.00016e-23		ARHGEF17	2672.39	5217.53	1.95238	1.9401	4.9847e-12	3.22295e-11		FN3KRP	2009.35	866.74	0.431353	0.433832	2.265e-19	2.43278e-18
	CASP8AP2	1432.85	459.674	0.320812	0.325016	7.09322e-25	1.0051e-23		GRAMD1B	7211.23	12510.9	1.73491	1.72838	5.39151e-12	3.47739e-11		ACOX2	146.434	60.8978	0.415871	0.433915	7.18491e-05	0.000212113
	RQCD1	4937.76	2157.09	0.436857	0.43926	7.08934e-25	1.0051e-23		CEBPB	2550.26	4866.4	1.9082	1.89582	6.12027e-12	3.93582e-11		CRNDE	400.892	170.344	0.424913	0.433938	2.73781e-09	1.3787e-08
	SHROOM3	1404.23	3681.32	2.62159	2.60055	7.65271e-25	1.08321e-23		MMAA	337.784	762.715	2.258	2.21989	6.1183e-12	3.93582e-11		CWF19L1	2634.82	1133.17	0.430073	0.434021	1.07997e-19	1.17735e-18
	ESYT2	4275.51	9746.66	2.27965	2.26682	8.63061e-25	1.22031e-23		SLC31A2	431.003	924.25	2.14441	2.11407	6.30079e-12	4.0479e-11		PFAS	6610.94	2851.01	0.431256	0.434211	7.81963e-21	9.04438e-20
	MTERFD1	1770.4	589.358	0.332896	0.339205	8.66512e-25	1.22387e-23		PIP5K1A	10095.8	16699.5	1.65411	1.649	6.37986e-12	4.09669e-11		PHLPP1	2210.13	952.095	0.430788	0.434235	1.81216e-20	2.0596e-19
	GRWD1	6157.65	2729.76	0.443312	0.445982	8.99119e-25	1.26855e-23		SPG11	1981.89	3865.32	1.95032	1.93984	6.39227e-12	4.10265e-11		TUB	2708.88	1166.29	0.430542	0.43431	5.81224e-16	4.98687e-15
	WBSCR27	19.081	222.016	11.6354	9.97293	9.44622e-25	1.33132e-23		VANGL2	1303.06	2507.36	1.92421	1.91319	6.60635e-12	4.23797e-11		TMEM240	91.8991	37.421	0.407197	0.434488	0.000870347	0.0021241
	HNRNPU	59833.8	28508.2	0.476457	0.478508	9.84148e-25	1.38553e-23		ETHE1	1892.66	3346.2	1.76799	1.75879	6.98397e-12	4.47364e-11		RRP9	2195.71	947.259	0.431414	0.434589	3.01705e-21	3.56197e-20
	GGA2	4041.18	1699.93	0.420651	0.423157	1.008e-24	1.41758e-23		ARFGAP1	5366.28	9173.36	1.70944	1.70332	7.33847e-12	4.69382e-11		SNRNP40	4601.92	1986.55	0.43168	0.434784	4.40417e-21	5.14855e-20
	TMCC3	1927.62	4448.61	2.30782	2.29496	1.0345e-24	1.45329e-23		HIST1H2BJ	23.2459	137.774	5.9268	5.28584	7.6158e-12	4.86408e-11		C1orf159	790.193	339.415	0.429535	0.434908	1.04429e-12	7.07708e-12
	SNRPB	12902.2	5622.39	0.435771	0.43822	1.13679e-24	1.59529e-23		SLAMF7	9.03489	94.1781	10.4238	7.99651	7.62981e-12	4.87066e-11		CKLF	461.075	198.847	0.431267	0.435087	1.76796e-09	9.08472e-09
	CTNNAL1	12179	5409.89	0.444196	0.446939	1.1788e-24	1.65246e-23		PTRH1	1205.07	2191.49	1.81857	1.808	8.00122e-12	5.10278e-11		FAM57A	1576.85	682.825	0.433032	0.43553	5.90868e-18	5.77762e-17
	MMD	1771.79	656.079	0.370292	0.375549	1.23853e-24	1.73434e-23		NCEH1	19068	32452.5	1.70193	1.69608	8.03166e-12	5.11969e-11		PRIM2	1011.8	435.408	0.430331	0.435838	8.27339e-14	6.09929e-13
	NOP58	4379.17	1793.53	0.40956	0.413266	1.31734e-24	1.84273e-23		METTL8	1301.18	2344.56	1.80187	1.79208	8.99363e-12	5.72175e-11		FUS	27758.6	12044.6	0.433904	0.436132	5.0131e-28	8.14349e-27
	CPM	869.219	252.026	0.289946	0.293871	1.39394e-24	1.9478e-23		GLS2	0	48.5485	Inf	19.1149	9.77127e-12	6.19241e-11		FOXA1	215.986	88.8158	0.411211	0.436219	1.14796e-05	3.82158e-05
	HDGF	35609	16526.1	0.464099	0.466261	1.40275e-24	1.95801e-23		TSNARE1	445.377	939.87	2.11028	2.081	1.01239e-11	6.40966e-11		PRELID2	359.22	154.417	0.429868	0.436419	1.75285e-08	8.12969e-08
	TCP11L1	622.479	1666.42	2.67707	2.65245	1.45212e-24	2.02477e-23		ACOX1	1802.66	3231.14	1.79243	1.78351	1.0621e-11	6.71792e-11		MDGA1	71.524	29.0076	0.405565	0.436436	0.00279008	0.00614888
	TRMT61A	2220.51	879.485	0.396074	0.400171	1.45402e-24	2.02526e-23		OSBPL7	301.298	673.995	2.23697	2.21469	1.09238e-11	6.90276e-11		ELMSAN1	8547.19	3703.93	0.43335	0.436564	7.45975e-20	8.20071e-19
	COL7A1	1351.46	4767.77	3.52786	3.45968	1.53906e-24	2.14144e-23		ANXA8L1	52.067	206.39	3.96393	3.7346	1.12786e-11	7.11322e-11		ZNF714	639.302	273.352	0.427579	0.436715	1.05701e-07	4.49186e-07
	KCTD12	1270.52	336.028	0.26448	0.270855	1.65852e-24	2.3052e-23		TMEM253	5.81147	80.6947	13.8854	9.38849	1.12777e-11	7.11322e-11		GCNT2	254.334	109.585	0.430871	0.436731	1.44113e-06	5.38799e-06
	HSPE1	4056.7	1767.91	0.435799	0.438243	1.82032e-24	2.52741e-23		KCTD18	583.632	1150.14	1.97066	1.95708	1.17188e-11	7.38372e-11		ZNF511	2667.74	1151.85	0.43177	0.436751	4.95196e-16	4.27396e-15
	POLR3K	1281.74	395.44	0.308517	0.310736	2.12286e-24	2.94435e-23		ACBD4	264.38	610.675	2.30984	2.27181	1.18993e-11	7.49024e-11		PNPT1	3128.4	1355.06	0.433148	0.437062	6.03235e-22	7.43006e-21
	UPP1	4560.46	1912.19	0.419297	0.422238	2.49401e-24	3.45545e-23		PLK2	22463.7	36920.2	1.64355	1.63859	1.19715e-11	7.53212e-11		DPF1	435.83	186.951	0.428954	0.437125	1.1786e-09	6.17502e-09
	ANKRD20A12P	43.7175	371.641	8.50097	7.92086	2.53605e-24	3.50628e-23		C4orf3	2469.57	4309.69	1.74512	1.73669	1.41125e-11	8.85786e-11		LAS1L	3872.03	1681.27	0.434209	0.437156	6.18658e-24	8.42005e-23
	HSPH1	14902.1	6940.27	0.465724	0.468134	2.53381e-24	3.50628e-23		HIC2	517.201	1187.79	2.29657	2.26887	1.51686e-11	9.50708e-11		ARL4A	577.95	248.815	0.430513	0.43725	1.9623e-10	1.11078e-09
	PTPN22	60.583	358.737	5.92141	5.51731	2.55673e-24	3.53115e-23		EME2	76.9164	289.923	3.76932	3.63141	1.52395e-11	9.54233e-11		WRAP53	1451.86	630.933	0.434568	0.437293	7.7763e-17	7.07049e-16
	DDX12P	334.52	46.3758	0.138634	0.154679	2.63189e-24	3.6273e-23		ATF3	83.1004	270.309	3.2528	3.1281	1.5667e-11	9.80069e-11		TTI1	2431.66	1054.56	0.43368	0.437293	3.1099e-21	3.66168e-20
	ICMT	9281.26	4304.4	0.463773	0.465982	2.62944e-24	3.6273e-23		KIF26B	375.803	2467.28	6.56536	5.6443	1.59011e-11	9.94236e-11		CHD1	2989.5	1295.88	0.433476	0.437332	6.95104e-18	6.76654e-17
	NUP43	3218.97	1365.42	0.424178	0.427347	2.68945e-24	3.70273e-23		USP20	1286.81	2338.68	1.81742	1.80776	1.61587e-11	1.00986e-10		GFI1	80.1131	31.4147	0.392129	0.437448	0.0022114	0.0049843
	ALYREF	6008.82	2628.75	0.437482	0.439711	2.71549e-24	3.73465e-23		RPL23AP53	445.83	914.791	2.05188	2.03515	1.65266e-11	1.03187e-10		SNRPB	12902.2	5622.39	0.435771	0.43822	1.13679e-24	1.59529e-23
	ANKRD29	300.66	942.884	3.13605	3.0757	3.17637e-24	4.36393e-23		C10orf11	149.378	403.678	2.70239	2.63291	1.70139e-11	1.06128e-10		HSPE1	4056.7	1767.91	0.435799	0.438243	1.82032e-24	2.52741e-23
	NTRK3	254.012	24.2743	0.0955636	0.110199	3.32693e-24	4.56599e-23		RHOC	14153	25457.2	1.79871	1.78937	1.71374e-11	1.06848e-10		TTYH2	563.121	241.638	0.429106	0.439109	1.3659e-10	7.87831e-10
	BRIX1	2356.97	801.411	0.340017	0.345819	3.72784e-24	5.11085e-23		APP	49445.8	80668.7	1.63146	1.62674	1.72865e-11	1.07726e-10		RQCD1	4937.76	2157.09	0.436857	0.43926	7.08934e-25	1.0051e-23
	KSR1	253.918	971.963	3.82786	3.7467	3.83235e-24	5.24864e-23		SLC9A9	56.1853	214.057	3.80984	3.63532	1.81236e-11	1.12782e-10		MYBBP1A	9872.45	4314.24	0.436998	0.439264	5.33588e-28	8.64637e-27
	SLC35F2	3122.82	1320.15	0.422742	0.42578	4.68567e-24	6.41061e-23		C6orf226	50.8429	204.085	4.01404	3.73042	1.89245e-11	1.17709e-10		EFHD2	14673.6	6408.68	0.436749	0.43941	6.10369e-25	8.73395e-24
	LRRC8C	1211.5	417.366	0.344504	0.348018	5.47171e-24	7.47819e-23		HDAC5	253.486	608.087	2.3989	2.35962	1.90746e-11	1.18475e-10		ALYREF	6008.82	2628.75	0.437482	0.439711	2.71549e-24	3.73465e-23
	GNPNAT1	4315.14	1914.32	0.443628	0.446154	5.59642e-24	7.64065e-23		TMEM173	920.404	1705.91	1.85344	1.84229	1.91262e-11	1.18626e-10		PGAM5	5514.38	2413.09	0.4376	0.439775	1.28611e-23	1.72708e-22
	HNRNPA2B1	53636.6	25493.6	0.475302	0.477441	6.13874e-24	8.37235e-23		CHMP2A	2107.01	3968.75	1.88359	1.8688	2.11618e-11	1.31003e-10		SPTBN2	2300.49	1002.3	0.435692	0.43996	2.5548e-14	1.95958e-13
	BTBD19	41.9743	314.167	7.48475	6.8955	6.18238e-24	8.42005e-23		MRPL49	3920.26	6777.24	1.72878	1.72017	2.11733e-11	1.31012e-10		PCOLCE	120.344	51.1455	0.424993	0.440184	0.000319577	0.000842404
	LAS1L	3872.03	1681.27	0.434209	0.437156	6.18658e-24	8.42005e-23		PDP1	1547.87	2802.6	1.81062	1.80447	2.22405e-11	1.37356e-10		WBP11	7394.36	3238.77	0.438005	0.440317	1.03525e-26	1.61172e-25
	ANKRD32	674.264	164.199	0.243524	0.255177	6.22224e-24	8.45979e-23		CES4A	174.081	448.467	2.57619	2.52542	2.30458e-11	1.42129e-10		PATZ1	2041.83	893.406	0.437553	0.440458	2.40001e-19	2.57147e-18
	PCDHGB6	139.592	556.259	3.9849	3.88564	6.59366e-24	8.95548e-23		ALOX5	0	47.2608	Inf	18.2952	2.41124e-11	1.48357e-10		HOMER1	588.482	254.616	0.432667	0.4407	4.00856e-11	2.41973e-10
	PHYH	618.005	1629.46	2.63665	2.60781	7.41704e-24	1.00633e-22		LYPLA2	4156.98	7186.05	1.72867	1.72054	2.44284e-11	1.50231e-10		SNHG4	592.966	255.619	0.431084	0.441148	4.46409e-09	2.20393e-08
	TIMM10	1930.6	662.853	0.34334	0.34756	7.99941e-24	1.08423e-22		ABTB2	1590.77	3079.76	1.93602	1.92387	2.44648e-11	1.50384e-10		ZNF324B	397.216	171.156	0.43089	0.441703	1.38802e-08	6.49743e-08
	TMEM117	227.815	810.006	3.55554	3.45137	8.63226e-24	1.16879e-22		PLBD2	3194.49	5783.05	1.81032	1.80153	2.70015e-11	1.65356e-10		XPO5	6284.62	2759.97	0.439162	0.441704	5.20723e-25	7.47568e-24
	LINC00883	223.843	750.52	3.35288	3.28512	8.7262e-24	1.18029e-22		ATG4D	934.871	1738.21	1.8593	1.84762	2.82053e-11	1.72566e-10		PITX1	3438.69	1510.08	0.439144	0.441807	4.97872e-23	6.49267e-22
	WBP2	4314.46	9717.33	2.25227	2.23717	9.84827e-24	1.33069e-22		HSPB8	2881.7	5038.71	1.74852	1.73924	2.86103e-11	1.74881e-10		PRKAR1B	1132.47	497.856	0.439618	0.442507	1.01381e-14	8.01077e-14
	TUBGCP3	2751.77	1100.29	0.399849	0.402793	9.89863e-24	1.33611e-22		ZKSCAN1	1673.61	3461.62	2.06836	2.05182	2.87944e-11	1.75924e-10		SAP30	668.512	289.148	0.432525	0.442623	1.43795e-10	8.2611e-10
	COBLL1	1010.48	2456.94	2.43147	2.41346	1.1155e-23	1.50415e-22		STX12	1402.46	2510.35	1.78996	1.77914	3.12574e-11	1.90705e-10		SAE1	12105.8	5333.06	0.440538	0.442973	2.58724e-25	3.75968e-24
	PLA2G6	157.522	623.778	3.95994	3.87404	1.17127e-23	1.57772e-22		CRAT	1578.84	2850.7	1.80557	1.7934	3.19399e-11	1.94507e-10		TRERF1	1400.8	615.978	0.439733	0.443468	1.81733e-13	1.30666e-12
	PGP	1599.75	546.208	0.341434	0.347031	1.21711e-23	1.63778e-22		AMZ2P1	156.131	405.369	2.59633	2.54719	3.27143e-11	1.99037e-10		BAHCC1	1563.12	684.046	0.437616	0.443695	5.07788e-12	3.28158e-11
	HNRNPF	31421	15218.5	0.484341	0.48639	1.24808e-23	1.67773e-22		FOXN3	1272.22	2524.5	1.98433	1.96865	3.28439e-11	1.99733e-10		PTDSS1	14673.4	6481.47	0.441717	0.443858	2.57254e-27	4.07776e-26
	PGAM5	5514.38	2413.09	0.4376	0.439775	1.28611e-23	1.72708e-22		MARCO	16.8922	122.205	7.23442	5.83813	3.30682e-11	2.01004e-10		CDR2	1369.17	603.111	0.440493	0.443876	6.9513e-17	6.33798e-16
	RAVER1	9812.99	4556.78	0.464362	0.466477	1.46493e-23	1.96519e-22		TM4SF19	337.338	735.369	2.17992	2.14849	3.34414e-11	2.03084e-10		TOMM34	3635.72	1600.14	0.440115	0.444166	1.42774e-18	1.4536e-17
	GEM	886.55	2161.65	2.43828	2.41853	1.48284e-23	1.98719e-22		GID4	983.532	1804.87	1.83509	1.82637	3.42044e-11	2.07524e-10		PREX1	5153.93	2273.89	0.441196	0.444264	4.30898e-21	5.04177e-20
	MAD1L1	2313.8	5178.99	2.2383	2.22387	1.518e-23	2.03222e-22		EDEM2	1405.4	2678.37	1.90577	1.88817	3.60772e-11	2.18584e-10		LRRN4	4278.83	1885.04	0.440551	0.444344	6.46504e-18	6.30353e-17
	PPM1G	11414.8	5054.84	0.44283	0.445561	1.51993e-23	2.03273e-22		ARHGEF37	110.202	333.16	3.02318	2.88698	3.78838e-11	2.29317e-10		TMEM121	394.039	169.05	0.429018	0.444657	1.37152e-07	5.75924e-07
	ATG16L2	132.134	546.324	4.13463	4.0161	1.62086e-23	2.1655e-22		ZSCAN31	462.27	946.375	2.04724	2.02334	3.86618e-11	2.3381e-10		THAP10	188.385	81.9676	0.435106	0.445163	1.87363e-05	6.02441e-05
	SRPK1	6525.71	2978.43	0.456414	0.459096	1.70363e-23	2.27376e-22		KCNN4	1220.52	2175.82	1.78269	1.7725	3.87544e-11	2.34262e-10		PPM1G	11414.8	5054.84	0.44283	0.445561	1.51993e-23	2.03273e-22
	CCT5	23890.3	10880.1	0.45542	0.457917	1.80006e-23	2.40002e-22		BCL2L13	4832.74	7981.71	1.65159	1.64585	3.8778e-11	2.34296e-10		CCDC19	46.7745	17.6241	0.376789	0.445663	0.0142923	0.0269212
	DOCK10	1690.65	555.638	0.328654	0.33572	2.03018e-23	2.70409e-22		LHFPL2	3882.36	6613.67	1.70352	1.69794	4.29038e-11	2.58747e-10		MPP7	35.8102	12.5689	0.350985	0.44586	0.0273827	0.0482793
	KDM6B	1532.68	4099.54	2.67476	2.64929	2.08174e-23	2.76994e-22		CD46	6006.27	10194	1.69722	1.69177	4.51219e-11	2.71999e-10		GRWD1	6157.65	2729.76	0.443312	0.445982	8.99119e-25	1.26855e-23
	TCF3	7867.94	3672.08	0.466715	0.468939	2.27397e-23	3.02265e-22		BBS9	254.334	579.919	2.28015	2.24432	4.59285e-11	2.76734e-10		GNPNAT1	4315.14	1914.32	0.443628	0.446154	5.59642e-24	7.64065e-23
	SRA1	1430.14	3488.92	2.43957	2.41528	2.33023e-23	3.09429e-22		MYO9B	4280.89	8068.23	1.88471	1.87319	5.08261e-11	3.054e-10		NUDC	12693.1	5635.51	0.443982	0.446527	4.56497e-23	5.96499e-22
	G2E3	1535.3	495.508	0.322744	0.329427	2.42589e-23	3.21806e-22		LAMTOR4	922.447	1710.98	1.85483	1.83933	5.15448e-11	3.09434e-10		MTSS1	322.266	140.371	0.435575	0.446828	2.01545e-07	8.33227e-07
	MRAS	626.375	1653.46	2.63973	2.60499	2.46948e-23	3.27256e-22		AHNAK2	11028.7	91163.1	8.26596	6.62298	5.16197e-11	3.09742e-10		MEX3D	2283.54	1012.09	0.443209	0.446874	3.28295e-19	3.48328e-18
	GM2A	1689.53	3821.28	2.26174	2.24643	2.69613e-23	3.5657e-22		NR1D1	735.558	1471.09	1.99996	1.97436	5.26404e-11	3.15552e-10		SFXN1	4365.44	1939.88	0.444373	0.446939	3.40585e-23	4.4862e-22
	TRAF3IP2	1434.24	3440.78	2.39903	2.37817	2.69488e-23	3.5657e-22		CSTB	4364.49	7781.97	1.78302	1.77285	5.44214e-11	3.25658e-10		CTNNAL1	12179	5409.89	0.444196	0.446939	1.1788e-24	1.65246e-23
	CDC42BPA	8433.98	22118.8	2.62258	2.59723	3.11964e-23	4.11832e-22		TSPAN1	196.742	491.822	2.49983	2.47123	5.62479e-11	3.36281e-10		PHF13	1986.96	880.473	0.443126	0.447056	5.78489e-19	6.04e-18
	CUL7	2467.74	5722.58	2.31895	2.30476	3.12027e-23	4.11832e-22		SLC22A18	86.6298	270.207	3.11909	3.01211	5.686e-11	3.39785e-10		NRIP1	6125.34	2708.17	0.442126	0.44706	6.03638e-14	4.49825e-13
	TMTC3	1263.58	3801.36	3.00841	2.97274	3.26978e-23	4.3113e-22		PCYT1A	2757.36	4857.86	1.76178	1.75493	5.70333e-11	3.40664e-10		TCOF1	11781	5242.53	0.444999	0.447208	4.05105e-25	5.84145e-24
	SFXN1	4365.44	1939.88	0.444373	0.446939	3.40585e-23	4.4862e-22		ZDHHC24	658.183	1279.75	1.94436	1.92648	5.80646e-11	3.46667e-10		RAD9A	604.516	266.541	0.440917	0.447393	1.11778e-10	6.50162e-10
	TRIM35	1057.89	2576.38	2.4354	2.41847	3.55413e-23	4.67681e-22		PLEKHM3	555.909	1246.44	2.24217	2.21959	5.92006e-11	3.52966e-10		LRRC34	66.278	26.4618	0.399255	0.447512	0.00503128	0.0104946
	ZBTB7B	3870.16	8430.08	2.17822	2.16688	3.58607e-23	4.7141e-22		PRPSAP2	648.706	1239.22	1.9103	1.89617	6.15553e-11	3.66838e-10		FAM166A	70.2964	28.4298	0.404427	0.447563	0.00743793	0.0149294
	S100A3	112.181	475.462	4.23835	4.10344	3.76715e-23	4.94717e-22		GOLGB1	2518.91	4858.41	1.92878	1.9167	6.2935e-11	3.7489e-10		DDX51	1004.03	446.323	0.444531	0.447962	4.51848e-14	3.40786e-13
	GRK6	1798.24	688.048	0.382624	0.385404	3.92767e-23	5.1528e-22		DNAJC21	2300.59	3911.64	1.70027	1.69423	6.31807e-11	3.76182e-10		ZNF670	262.025	113.346	0.432577	0.448014	2.26542e-06	8.26445e-06
	SHISA3	170.153	6.12346	0.035988	0.0560324	3.93701e-23	5.15988e-22		ATP6V1E1	3763.25	6541	1.73813	1.7299	6.32428e-11	3.76381e-10		ARNTL2	2964.83	1315.28	0.443627	0.448061	6.95153e-16	5.93714e-15
	SLC12A7	3066.96	6734.41	2.19579	2.1841	4.17597e-23	5.46759e-22		TMED4	1713.11	2951.33	1.72279	1.7162	6.46137e-11	3.84016e-10		LINC00501	67.2427	27.8371	0.413979	0.44812	0.00446598	0.00942354
	TDP1	2113.35	787.51	0.372635	0.377141	4.3823e-23	5.73201e-22		ZNF540	6.11752	76.9271	12.5749	8.81521	6.81455e-11	4.04272e-10		NUP205	9109.62	4057.96	0.445458	0.448344	1.24448e-22	1.59432e-21
	NUDC	12693.1	5635.51	0.443982	0.446527	4.56497e-23	5.96499e-22		KLHL7	787.941	1470.63	1.86643	1.85354	6.97063e-11	4.13344e-10		ADORA1	2583.97	1152.13	0.445875	0.448661	1.20038e-20	1.37624e-19
	OSTM1	2047.18	4755.14	2.32277	2.31015	4.5987e-23	6.00307e-22		MT1E	1024.52	1844.38	1.80024	1.78958	7.12848e-11	4.22322e-10		LINC00997	431.483	189.666	0.439567	0.448993	8.94505e-09	4.30263e-08
	PITX1	3438.69	1510.08	0.439144	0.441807	4.97872e-23	6.49267e-22		LAMB2	4258.15	7528.03	1.76791	1.75981	7.18069e-11	4.25031e-10		NUP88	3517.92	1568.99	0.445999	0.449041	9.88641e-20	1.07869e-18
	VSIG1	34.2102	265.495	7.7607	7.13621	5.13316e-23	6.68741e-22		PEX16	666.4	1261.36	1.8928	1.87969	7.36749e-11	4.35693e-10		RMI2	264.613	117.15	0.442721	0.449097	1.95664e-06	7.20018e-06
	RNF219	1322.88	483.569	0.365542	0.37052	6.03217e-23	7.85082e-22		CIC	5613.19	9805.84	1.74693	1.73902	7.46974e-11	4.41342e-10		PRPF19	11096	4961.6	0.447152	0.449317	1.6363e-26	2.52048e-25
	TMEM194B	642.083	170.278	0.265197	0.271456	6.09855e-23	7.92933e-22		C10orf32	444.769	893.978	2.00998	1.99073	7.64725e-11	4.51626e-10		BATF2	37.8328	14.6904	0.388297	0.449735	0.0216534	0.039164
	BBS4	1109.84	2693.65	2.42706	2.403	6.38806e-23	8.2975e-22		MBTPS1	8223.95	13316.5	1.61924	1.61424	8.33405e-11	4.90637e-10		RFX2	382.017	168.698	0.441599	0.450496	3.09192e-08	1.39499e-07
	GALNT11	1277.31	2998.68	2.34765	2.33441	6.81545e-23	8.84388e-22		ICA1	31.01	148.886	4.80124	4.38081	8.72251e-11	5.13275e-10		P2RY11	72.655	30.6536	0.421907	0.450718	0.00429442	0.00909671
	CRELD1	373.81	1064.29	2.84713	2.81229	6.83827e-23	8.8647e-22		SH2D2A	56.9604	217.202	3.81321	3.5494	8.75859e-11	5.15045e-10		ZNRF2P1	123.006	51.9066	0.421986	0.450825	0.000403717	0.00104402
	FGFR4	1784.4	707.64	0.39657	0.399635	6.91477e-23	8.955e-22		PRRG1	1669.72	2960.66	1.77315	1.7677	9.00074e-11	5.28697e-10		EFNA3	545.154	242.999	0.445743	0.450837	1.05191e-09	5.55796e-09
	POLR3G	1189.26	384.262	0.323112	0.330697	7.09984e-23	9.1856e-22		FBXL20	761.153	1416.11	1.86048	1.85047	9.12148e-11	5.35549e-10		SUPT16H	15954.5	7158.44	0.448679	0.450954	2.06995e-27	3.28907e-26
	GART	11254.2	5231.92	0.464886	0.467376	7.36629e-23	9.52091e-22		ALOXE3	57.5259	210.516	3.65949	3.46123	9.12711e-11	5.3564e-10		TRIM59	1887	843.491	0.447001	0.451793	4.42004e-17	4.08698e-16
	RHBDF2	1611.77	3742.95	2.32226	2.30442	7.42909e-23	9.59262e-22		CACFD1	433.645	886.266	2.04376	2.02583	9.3536e-11	5.48686e-10		CCDC74B	266.519	119.374	0.447899	0.452122	4.39935e-06	1.54425e-05
	ATP6V0A1	2342.57	5078.13	2.16776	2.15599	9.5306e-23	1.2294e-21		PLSCR3	237.555	592.884	2.49578	2.43997	9.55322e-11	5.59894e-10		NLN	3609.61	1622.75	0.449565	0.452345	8.34411e-22	1.02007e-20
	VKORC1L1	4231.85	1920.29	0.45377	0.456339	9.97363e-23	1.28528e-21		CNNM2	984.497	1776.97	1.80496	1.79324	1.04292e-10	6.09594e-10		CHRNA10	52.0438	20.7626	0.398946	0.452366	0.0107453	0.0208027
	HSPD1	48839.7	22550.3	0.461722	0.464244	1.00477e-22	1.29356e-21		SEC22A	674.064	1291.75	1.91635	1.89799	1.07974e-10	6.29991e-10		AKAP1	3276.4	1473.42	0.449708	0.452383	1.92946e-19	2.0758e-18
	MON2	2053.49	5339.88	2.60039	2.57935	1.04785e-22	1.34769e-21		SEC11C	904.643	1827.58	2.02022	1.99401	1.08866e-10	6.34143e-10		KDM4D	93.0767	39.2866	0.422088	0.452574	0.00137092	0.00322138
	TLR3	159.544	596.71	3.74009	3.67263	1.08482e-22	1.39387e-21		SERPINA1	3033.68	5227.55	1.72317	1.71441	1.12394e-10	6.53452e-10		NUP188	15862.9	7137.89	0.449974	0.452682	9.81582e-22	1.19663e-20
	DNASE2	2422.06	5353.79	2.21043	2.19703	1.10832e-22	1.42267e-21		SERINC2	3122.65	5170.62	1.65584	1.64983	1.1395e-10	6.62204e-10		CTXN1	1218.14	543.56	0.44622	0.452837	7.12127e-14	5.27966e-13
	THBS1	115351	48236.8	0.418174	0.421414	1.17417e-22	1.50572e-21		TRIM4	480.649	947.633	1.97157	1.95395	1.14292e-10	6.63897e-10		GAR1	1464.18	658.99	0.450073	0.452921	6.5537e-15	5.22898e-14
	NUP205	9109.62	4057.96	0.445458	0.448344	1.24448e-22	1.59432e-21		IFT140	985.352	1806.58	1.83344	1.82257	1.17102e-10	6.79617e-10		ZNF69	108.771	45.732	0.420441	0.453182	0.00085378	0.00208711
	CHEK1	2242.51	932.021	0.415616	0.419522	1.26136e-22	1.61437e-21		PDLIM1	4501.06	8112.38	1.80233	1.79121	1.19595e-10	6.93165e-10		DIS3L	2246.99	1010.43	0.449679	0.453229	2.82805e-19	3.01528e-18
	PHF21A	1795.14	4056.43	2.25968	2.24261	1.42555e-22	1.82272e-21		SEMA3C	2901.76	5455.07	1.87992	1.86975	1.20354e-10	6.96945e-10		ANKRD44	248.982	109.058	0.438017	0.453303	3.07948e-05	9.56575e-05
	SLC2A12	83.3598	401.659	4.81837	4.62161	1.45252e-22	1.85361e-21		TYMSOS	77.8976	268.546	3.44742	3.22223	1.2032e-10	6.96945e-10		CALM2	15363.9	6929.51	0.451024	0.453461	6.46841e-25	9.20553e-24
	SMCHD1	4766.94	1710.67	0.358861	0.363371	1.45253e-22	1.85361e-21		NRBP2	1421.13	2464.24	1.734	1.72751	1.22539e-10	7.09284e-10		ADAMTS3	3758.07	1689.53	0.449573	0.453663	4.90698e-16	4.23794e-15
	FARSB	5292.74	2206.58	0.416907	0.420523	1.59845e-22	2.03783e-21		EXOC1	1240.07	2185.98	1.76279	1.75618	1.26048e-10	7.28951e-10		MPHOSPH10	1709.64	764.634	0.447249	0.453795	1.46777e-12	9.85009e-12
	NEDD1	1297.94	482.23	0.371535	0.376021	1.63645e-22	2.08425e-21		LTBR	11109.2	18100.7	1.62934	1.62403	1.272e-10	7.34965e-10		PRPF4	6355.88	2870.93	0.451697	0.453977	1.95558e-22	2.47865e-21
	PI4K2A	3388.94	7332.59	2.16368	2.1508	1.69533e-22	2.15714e-21		RAB40B	293.933	638.235	2.17136	2.14946	1.32269e-10	7.63581e-10		HSPA2	81.2408	34.2825	0.421986	0.454114	0.0025146	0.00561168
	CHRAC1	3819.27	1628.22	0.426317	0.429583	1.72125e-22	2.18799e-21		SLC38A7	972.724	1847.47	1.89927	1.88727	1.37518e-10	7.92835e-10		GLYATL1	40.8433	15.2319	0.372935	0.454328	0.0245112	0.0437466
	AMD1	5177.87	2223.07	0.429341	0.433158	1.85324e-22	2.35349e-21		ASAH1	2046.22	3560.68	1.74013	1.73414	1.40789e-10	8.10978e-10		LINC01116	1315.97	589.87	0.448238	0.454383	1.45456e-14	1.13563e-13
	PLXNB1	1072.91	2911.04	2.71322	2.68429	1.90418e-22	2.41584e-21		PSG5	42.1373	177.367	4.20927	3.84487	1.43235e-10	8.23981e-10		AFAP1L1	2672.52	1207.97	0.451996	0.454667	2.18038e-20	2.46739e-19
	PRPF4	6355.88	2870.93	0.451697	0.453977	1.95558e-22	2.47865e-21		PPAPDC2	356.256	746.46	2.09529	2.07244	1.43539e-10	8.25001e-10		MPP2	984.357	443.996	0.451052	0.454957	6.43163e-14	4.78734e-13
	NSMCE4A	1386.87	476.999	0.343939	0.349794	1.9749e-22	2.50071e-21		GIT1	5009.57	8198.19	1.63651	1.63084	1.48697e-10	8.53902e-10		KIAA0020	2448.8	1104.26	0.450939	0.455034	2.98204e-16	2.60988e-15
	SEC31A	8583.79	17606.3	2.05111	2.04186	2.00648e-22	2.53825e-21		CACNA2D4	2698.95	4545.19	1.68406	1.67745	1.52398e-10	8.74386e-10		PRKAR2B	287.18	125.966	0.43863	0.455085	1.15285e-06	4.36e-06
	RFNG	889.225	2192.92	2.46611	2.44156	2.07501e-22	2.6224e-21		DHFRL1	617.536	1166.2	1.88848	1.87641	1.53236e-10	8.78806e-10		PLCE1	927.464	417.403	0.450047	0.455165	7.38596e-11	4.36589e-10
	DCP1B	754.696	1873.16	2.482	2.45674	2.08629e-22	2.63411e-21		ITGA2	2119.4	3855.45	1.81912	1.81091	1.58156e-10	9.06229e-10		NT5C3A	621.461	275.95	0.444035	0.455509	1.1407e-09	5.99084e-09
	GJB2	1039.67	362.724	0.348882	0.353969	2.25119e-22	2.83958e-21		FAM149B1	821.815	1544.37	1.87922	1.86319	1.60441e-10	9.18919e-10		TTLL12	11604.6	5262.72	0.453504	0.455751	3.12196e-26	4.76409e-25
	FLG-AS1	421.719	1253.7	2.97283	2.93477	2.29117e-22	2.88723e-21		PRKD2	1945.39	3312.92	1.70296	1.69446	1.61947e-10	9.27141e-10		SIVA1	2277.7	1032.09	0.453131	0.455814	3.18728e-19	3.38726e-18
	DCTPP1	3485.11	1400.31	0.401797	0.405298	2.40072e-22	3.02236e-21		LEPREL1	16797.8	27004.3	1.60761	1.60283	1.63277e-10	9.34348e-10		MPP6	879.478	392.062	0.445789	0.455823	3.26995e-11	1.99037e-10
	ILF2	20546.3	8562.33	0.416734	0.420042	2.42719e-22	3.05276e-21		GNPTAB	2446.09	4320.64	1.76635	1.7597	1.65762e-10	9.46913e-10		HSPB11	989.753	445.109	0.449718	0.455905	2.82133e-12	1.8544e-11
	LAMP1	17606.6	35982.7	2.0437	2.03491	2.44941e-22	3.07595e-21		E2F7	2827.29	5361.46	1.89632	1.88464	1.71953e-10	9.81851e-10		TMEM80	323.317	143.473	0.443754	0.455994	2.86481e-07	1.16451e-06
	STRADA	1078.6	2553.19	2.36713	2.34516	2.45033e-22	3.07595e-21		MFSD10	3457.92	5677.34	1.64184	1.63586	1.74993e-10	9.98337e-10		ANXA3	3236.76	1465.85	0.452875	0.456252	5.76529e-18	5.64584e-17
	NETO2	4148.15	1890.96	0.455855	0.458512	2.55836e-22	3.20849e-21		CUL9	908.948	1884.92	2.07374	2.05418	1.74927e-10	9.98337e-10		VKORC1L1	4231.85	1920.29	0.45377	0.456339	9.97363e-23	1.28528e-21
	SLC12A4	2105.54	4773.54	2.26713	2.2527	2.68012e-22	3.35797e-21		PPP2R5B	412.465	835.092	2.02464	2.00647	1.78047e-10	1.01399e-09		CAD	12447.5	5642.91	0.453336	0.456492	4.35325e-19	4.58544e-18
	AGBL5	1519.73	3599.63	2.3686	2.34589	2.72445e-22	3.41025e-21		CTBS	472.01	953.611	2.02032	1.99926	1.78241e-10	1.01466e-09		PYCRL	2526.59	1145.62	0.453427	0.456554	1.38039e-19	1.49738e-18
	CEP170B	5410.15	13767.2	2.5447	2.52129	2.8035e-22	3.50585e-21		COPS7A	4138.62	6872.75	1.66064	1.65415	1.81215e-10	1.03055e-09		TSHZ1	646.324	290.003	0.448697	0.456897	1.29981e-09	6.77215e-09
	STK17A	2087.12	5113.4	2.44998	2.42741	3.05748e-22	3.81981e-21		C9orf78	3646.11	6188.95	1.69741	1.68948	1.81268e-10	1.03055e-09		NUP153	7636.7	3470.25	0.454417	0.457363	4.8789e-19	5.12676e-18
	TLE3	3117.13	1332.35	0.427428	0.431357	3.21859e-22	4.01726e-21		NSD1	6166.98	12296.2	1.99388	1.97681	1.87008e-10	1.06179e-09		BUD13	1369.18	620.545	0.453224	0.457455	5.51383e-14	4.12765e-13
	S100A10	12238.1	27070.3	2.21198	2.19818	3.25242e-22	4.05562e-21		TNFSF14	10.941	91.9906	8.40787	6.80455	1.90025e-10	1.07799e-09		KIAA0101	3342.42	1516.26	0.453641	0.457589	2.07839e-16	1.83002e-15
	MTFP1	2312.66	940.083	0.406494	0.409722	3.2722e-22	4.0764e-21		CRYZL1	671.386	1334.3	1.98738	1.97361	1.96968e-10	1.11448e-09		LIPC	40.0216	15.3342	0.383149	0.45768	0.0233296	0.0418373
	UCHL5	3251.67	1357.55	0.417494	0.421233	3.33486e-22	4.15051e-21		ERGIC3	8408.14	13989.9	1.66385	1.65722	1.97795e-10	1.11867e-09		CCT5	23890.3	10880.1	0.45542	0.457917	1.80006e-23	2.40002e-22
	POU3F1	1.29402	130.128	100.561	32.8431	3.80196e-22	4.72736e-21		MAPKBP1	1476.8	2760.13	1.86899	1.85863	2.05098e-10	1.15798e-09		MTHFD1	12463.4	5679.19	0.45567	0.457964	6.55551e-25	9.31936e-24
	CAT	2526.12	5525.55	2.18736	2.17495	3.89199e-22	4.83471e-21		WDR81	2115.8	3988.22	1.88496	1.87284	2.05865e-10	1.1618e-09		ZFP36L2	2826.17	1288.72	0.455996	0.458358	2.69333e-19	2.87633e-18
	SFMBT1	1086.45	385.44	0.35477	0.358967	4.02184e-22	4.99128e-21		MAMDC2	1421.97	2464.99	1.73351	1.7254	2.11077e-10	1.19019e-09		NETO2	4148.15	1890.96	0.455855	0.458512	2.55836e-22	3.20849e-21
	CENPQ	366.678	68.8357	0.187728	0.200174	4.04269e-22	5.0124e-21		WBP1L	3140.67	5198.71	1.65529	1.64917	2.13039e-10	1.20074e-09		RAD1	1465.61	667.944	0.455745	0.458891	3.72721e-16	3.24039e-15
	NID2	2486.63	5526.35	2.22242	2.21077	4.56672e-22	5.65677e-21		LAMA1	7.4581	82.9697	11.1248	7.6764	2.22412e-10	1.25249e-09		SRPK1	6525.71	2978.43	0.456414	0.459096	1.70363e-23	2.27376e-22
	AGRN	39421.4	104866	2.66014	2.6307	4.57961e-22	5.66738e-21		NXN	4642.59	7541.9	1.6245	1.61883	2.23147e-10	1.25609e-09		COA1	2276.01	1037.81	0.455977	0.459194	1.49457e-15	1.24323e-14
	SLC16A1	8379.44	3969.83	0.473758	0.476381	4.93044e-22	6.09578e-21		NEK6	9264.58	15214.4	1.64221	1.63681	2.2812e-10	1.28298e-09		RASSF7	1569.18	713.245	0.454535	0.459224	7.80493e-16	6.63571e-15
	FAM20C	15426.2	7554.64	0.489727	0.491955	5.16918e-22	6.38491e-21		POM121C	5188.04	8751.42	1.68685	1.68065	2.35862e-10	1.32482e-09		NUDT15	2323.01	1059.33	0.456018	0.459277	8.95859e-17	8.07815e-16
	UGT8	701.914	188.152	0.268055	0.279174	5.35564e-22	6.60899e-21		CCS	730.485	1372.46	1.87884	1.86535	2.3622e-10	1.32625e-09		COL9A2	71.6171	29.4468	0.411169	0.45936	0.00611759	0.0125055
	FAM110A	433.192	97.0459	0.224025	0.233919	5.80799e-22	7.16046e-21		CPPED1	1623.07	2875.39	1.77158	1.76127	2.36707e-10	1.32785e-09		FAM136A	4575.64	2087.84	0.456294	0.459459	9.5585e-19	9.88542e-18
	PNPT1	3128.4	1355.06	0.433148	0.437062	6.03235e-22	7.43006e-21		PTK7	6783.31	11199.2	1.65099	1.64528	2.42984e-10	1.36131e-09		SMAD9	940.936	428.391	0.455282	0.46	2.08307e-12	1.38375e-11
	DHX15	10443.7	5028.87	0.481524	0.48399	6.21226e-22	7.64447e-21		ALDH1A3	2778.35	4728.57	1.70193	1.69492	2.59819e-10	1.45501e-09		DCLRE1A	1799.72	819.707	0.455463	0.46023	8.18161e-17	7.39792e-16
	ERLIN1	8160.87	3907.66	0.478829	0.48096	6.41336e-22	7.88452e-21		ZNF516	1355.16	2581.25	1.90476	1.89201	2.71032e-10	1.51586e-09		PXMP2	753.186	341.142	0.452933	0.460337	8.13752e-11	4.79498e-10
	CHAC1	1281.18	479.705	0.374425	0.377573	6.63983e-22	8.15528e-21		BSDC1	3020.05	4946.02	1.63773	1.63223	2.71954e-10	1.52036e-09		CBX1	7322.49	3351.28	0.45767	0.460498	7.99212e-21	9.22759e-20
	RIOK3	1955.45	4289.56	2.19364	2.18106	7.33119e-22	8.996e-21		PODNL1	15.8809	107.003	6.73783	5.55814	2.75117e-10	1.53673e-09		SIX2	78.5363	33.5362	0.427015	0.460506	0.00330544	0.00717237
	CTSC	7506.96	3480.88	0.463687	0.466401	7.84777e-22	9.62086e-21		HOGA1	312.472	661.279	2.11628	2.08759	2.76771e-10	1.54531e-09		AIF1L	397.944	181.559	0.456243	0.460841	6.49012e-08	2.8344e-07
	SNRPD1	4287.59	1757.37	0.409873	0.413713	7.99461e-22	9.79172e-21		LATS2	2930.74	5081.17	1.73375	1.72675	2.80344e-10	1.56393e-09		SUN2	6176.93	2834.83	0.458938	0.461721	8.37014e-20	9.17841e-19
	C1QL1	1278.98	454.949	0.355713	0.361167	8.02517e-22	9.81996e-21		AP1S1	2542.4	4422.69	1.73958	1.72963	2.80579e-10	1.56457e-09		ZIC2	381.551	170.952	0.448044	0.461761	1.15554e-07	4.89312e-07
	NLN	3609.61	1622.75	0.449565	0.452345	8.34411e-22	1.02007e-20		ADHFE1	23.5985	127.832	5.41694	4.80379	3.02703e-10	1.68507e-09		CEP192	1946.34	886.355	0.455395	0.46179	1.40691e-12	9.46594e-12
	FBXO10	862.303	2096.81	2.43164	2.41503	9.50666e-22	1.16111e-20		PRAF2	989.4	1816.88	1.83634	1.82044	3.06541e-10	1.70571e-09		SEPHS1	4790.32	2204.21	0.460138	0.462373	5.64255e-21	6.5611e-20
	C1orf85	4446.06	9443.36	2.12399	2.11196	9.72534e-22	1.18671e-20		ARL15	354.822	738.976	2.08266	2.06422	3.07033e-10	1.70751e-09		AKAP12	1177.26	537.019	0.45616	0.462701	1.86891e-12	1.24782e-11
	NUP188	15862.9	7137.89	0.449974	0.452682	9.81582e-22	1.19663e-20		GHR	198.671	470.546	2.36847	2.33222	3.07125e-10	1.70751e-09		SIAH2	2348.65	1078.73	0.4593	0.462875	3.92996e-18	3.88927e-17
	CTDSPL2	2137.33	806.121	0.377162	0.382467	9.88125e-22	1.20349e-20		KLHL30	1.31731	53.7062	40.7697	12.33	3.13813e-10	1.74395e-09		ZNF853	463.098	213.01	0.459968	0.463838	1.29076e-08	6.07035e-08
	IFI16	3928.73	8986.36	2.28734	2.27162	1.07924e-21	1.31325e-20		LMF1	202.008	475.309	2.35293	2.3027	3.18833e-10	1.77035e-09		AMH	254.577	114.026	0.447904	0.463965	8.13978e-06	2.77032e-05
	ARHGAP19	2155.63	892.748	0.414148	0.416697	1.08352e-21	1.31722e-20		KIAA1551	926.459	1861.91	2.00971	1.99877	3.22554e-10	1.79025e-09		CLEC2B	63.4305	25.5108	0.402186	0.463985	0.0112428	0.0217016
	FBXO32	581.722	1482.14	2.54784	2.52145	1.0853e-21	1.31816e-20		EPHA5	115.737	337.827	2.91892	2.84839	3.28248e-10	1.82108e-09		MAK16	2675.61	1232.32	0.460575	0.464029	2.56702e-18	2.57943e-17
	CEBPZ	3006.2	1211.83	0.40311	0.408308	1.10012e-21	1.33492e-20		PIP5K1C	4175.16	6784.44	1.62495	1.61964	3.37093e-10	1.86857e-09		ZNF680	241.351	109.227	0.452565	0.464037	5.8636e-06	2.03316e-05
	NUP93	5141.52	2391.47	0.465129	0.467289	1.17273e-21	1.42172e-20		MICALCL	96.3467	281.948	2.9264	2.82269	3.49409e-10	1.93356e-09		CCHCR1	1603.4	739.991	0.461515	0.464051	4.39945e-16	3.81471e-15
	NTPCR	1909.25	4440.55	2.3258	2.30546	1.17828e-21	1.42713e-20		PRKCA	4618.98	8006.75	1.73345	1.72572	3.59545e-10	1.98797e-09		DHRS13	514.45	235.397	0.457572	0.464142	8.35272e-09	4.03402e-08
	NUP35	935.946	259.512	0.277272	0.287768	1.25278e-21	1.51596e-20		WIPI1	363.242	750.79	2.06692	2.03819	3.80701e-10	2.09786e-09		HSPD1	48839.7	22550.3	0.461722	0.464244	1.00477e-22	1.29356e-21
	POLR3GL	660.322	1722.88	2.60915	2.57044	1.29506e-21	1.56567e-20		EID2	696.867	1283.51	1.84182	1.82736	3.85964e-10	2.12507e-09		SNORD44	40.5872	16.234	0.399979	0.464284	0.0260205	0.0461323
	TGFB2	1988.91	807.744	0.406123	0.408977	1.29761e-21	1.5673e-20		PER1	550.127	1057.6	1.92246	1.90354	3.93193e-10	2.16306e-09		PRR7-AS1	111.735	50.0774	0.448179	0.464675	0.00128764	0.003047
	GALNT2	25262.5	50490.7	1.99865	1.99047	1.30732e-21	1.57758e-20		CROT	466.155	907.666	1.94713	1.92956	4.01904e-10	2.20912e-09		CEBPG	1679.64	773.858	0.460727	0.464704	1.67721e-16	1.49082e-15
	FAM81A	440.697	101.677	0.230718	0.240352	1.38151e-21	1.66557e-20		CGNL1	3229.49	5748.11	1.77988	1.77121	4.16145e-10	2.28548e-09		NOL6	6705.04	3100.14	0.46236	0.465005	4.4015e-18	4.34279e-17
	ATP9A	1178.4	3263.38	2.76933	2.73953	1.5164e-21	1.82651e-20		PAPPA-AS1	14.4938	105.532	7.2812	6.0186	4.17762e-10	2.2934e-09		ZNF711	110.79	50.0774	0.452001	0.465103	0.0013701	0.0032205
	ACD	1521.59	558.594	0.367112	0.372033	1.55254e-21	1.86661e-20		THPO	14.6334	106.988	7.3112	5.74011	4.20326e-10	2.30651e-09		KRT18	17265.9	7982.95	0.462353	0.465204	5.07041e-20	5.62125e-19
	SLC25A16	712.07	1736.01	2.43797	2.419	1.55133e-21	1.86661e-20		EDEM1	3749.64	6532.76	1.74223	1.73458	4.20804e-10	2.30816e-09		BNC2	119.05	53.9621	0.453271	0.465785	0.000938903	0.00227523
	RAB1A	7153.22	14900.7	2.08308	2.07253	1.74731e-21	2.09885e-20		ADM2	827.764	1543.33	1.86446	1.85178	4.27139e-10	2.34095e-09		ICMT	9281.26	4304.4	0.463773	0.465982	2.62944e-24	3.6273e-23
	LZTS1	3808.94	1605.56	0.421524	0.423908	1.77706e-21	2.13264e-20		BTBD9	806.028	1527.16	1.89468	1.88295	4.29551e-10	2.35319e-09		BCLAF1	8309.86	3845.63	0.462779	0.466024	3.46131e-20	3.89338e-19
	C9orf40	1041.21	361.539	0.347229	0.350992	1.93463e-21	2.3196e-20		AKIP1	1207.78	2179.53	1.80458	1.78991	4.33578e-10	2.37326e-09		LOC729683	57.1267	24.4278	0.427607	0.46604	0.0117328	0.0225465
	NUDT21	8433.04	3995.24	0.473761	0.476501	1.93796e-21	2.32147e-20		IDUA	215.397	494.125	2.29402	2.25179	4.34992e-10	2.37901e-09		HDGF	35609	16526.1	0.464099	0.466261	1.40275e-24	1.95801e-23
	POMZP3	453.222	1262.72	2.78611	2.76386	1.94812e-21	2.33151e-20		FAM195B	3207.95	5419.47	1.68939	1.68091	4.3682e-10	2.38801e-09		CTSC	7506.96	3480.88	0.463687	0.466401	7.84777e-22	9.62086e-21
	GLI2	455.108	97.1334	0.213429	0.22069	1.96647e-21	2.35132e-20		CD33	60.6761	219.997	3.62576	3.35588	4.42411e-10	2.41757e-09		RAVER1	9812.99	4556.78	0.464362	0.466477	1.46493e-23	1.96519e-22
	HAUS2	2364.35	1000.26	0.423061	0.427208	1.98408e-21	2.37022e-20		CXorf23	243.915	541.737	2.221	2.19684	4.62435e-10	2.52383e-09		MTAP	3139.94	1457.91	0.464312	0.466743	1.58318e-19	1.71311e-18
	CCNK	4315.86	9024.04	2.0909	2.0795	2.04672e-21	2.44282e-20		CYP4F2	0.329327	43.7492	132.844	14.4569	4.90875e-10	2.67014e-09		LTV1	2072.75	957.832	0.462107	0.466749	2.48096e-15	2.03656e-14
	TEX15	156.371	5.05528	0.0323288	0.0502958	2.0492e-21	2.44355e-20		GALC	271.582	584.346	2.15163	2.12851	4.94709e-10	2.68876e-09		RRP1	2548.41	1181.04	0.463442	0.466755	1.91478e-17	1.818e-16
	MMS22L	1851.84	672.882	0.363358	0.36819	2.07431e-21	2.47125e-20		PLEKHB1	119.732	323.847	2.70476	2.61726	5.00869e-10	2.72111e-09		CCDC86	4588.29	2128.1	0.46381	0.466828	9.47903e-18	9.1391e-17
	LCE1F	0	114.436	Inf	44.3547	2.12224e-21	2.52605e-20		STXBP3	1134.76	2009.72	1.77106	1.76583	5.13914e-10	2.78851e-09		PDCD2L	459.612	211.072	0.45924	0.466967	1.22736e-08	5.79301e-08
	AEN	3996.63	8284.73	2.07293	2.06288	2.266e-21	2.6947e-20		S100A6	11753.6	19597.7	1.66738	1.6605	5.16207e-10	2.79747e-09		YDJC	2230.71	1033.19	0.463165	0.467182	3.02828e-17	2.8321e-16
	MBD3	5979.45	2844.68	0.475743	0.477998	2.42309e-21	2.87891e-20		HIPK3	2159.5	4288.3	1.98578	1.97048	5.20192e-10	2.8179e-09		LRRC61	1311.95	608.386	0.463726	0.467229	7.01492e-15	5.58676e-14
	PARP1	29644.5	14877.9	0.501879	0.503917	2.51403e-21	2.98424e-20		SELPLG	44.6322	174.515	3.91006	3.65718	5.45841e-10	2.95562e-09		NUP93	5141.52	2391.47	0.465129	0.467289	1.17273e-21	1.42172e-20
	KITLG	948.637	2417.57	2.54847	2.53013	2.57261e-21	3.05101e-20		ATF6B	5261.26	8401.45	1.59685	1.59208	5.46342e-10	2.95711e-09		GART	11254.2	5231.92	0.464886	0.467376	7.36629e-23	9.52091e-22
	EIF3B	21750.4	10748.2	0.49416	0.49628	2.73782e-21	3.244e-20		SURF1	829.506	1545.26	1.86287	1.8442	5.49042e-10	2.96996e-09		FTSJ2	1740.12	809.354	0.465114	0.467461	2.60167e-15	2.13284e-14
	PTP4A1	9335.67	18751.3	2.00857	2.00033	2.79121e-21	3.30427e-20		LINC00174	79.9967	265.838	3.32311	3.17999	5.50818e-10	2.97642e-09		E2F5	811.27	372.045	0.458596	0.467586	1.47368e-09	7.62446e-09
	CYSTM1	1017.42	2499.97	2.45717	2.428	2.85755e-21	3.37976e-20		DTX2	1182.1	2042.25	1.72764	1.71848	5.51783e-10	2.9804e-09		ERI1	2060.84	955.088	0.463447	0.46807	9.17754e-17	8.26989e-16
	LINC00324	4.87005	139.471	28.6385	17.7295	2.91807e-21	3.44822e-20		GPCPD1	530.747	1021.22	1.92411	1.91499	5.58625e-10	3.01611e-09		HSPH1	14902.1	6940.27	0.465724	0.468134	2.53381e-24	3.50628e-23
	RRP9	2195.71	947.259	0.431414	0.434589	3.01705e-21	3.56197e-20		PLCB4	5461.1	9168.01	1.67878	1.67307	5.62936e-10	3.03814e-09		NANOS1	127.33	57.5397	0.451895	0.468162	0.000554176	0.00139669
	RRM1	10555.1	5185.39	0.491269	0.49337	3.03312e-21	3.57771e-20		MYO5A	2236.16	4482.41	2.00451	1.98778	5.63246e-10	3.03856e-09		RHNO1	2752.77	1282.23	0.465798	0.468424	2.24023e-17	2.11626e-16
	UAP1L1	1754.14	3827.72	2.1821	2.16867	3.04896e-21	3.59316e-20		ARID5B	1215.39	2178.08	1.79208	1.78352	5.83228e-10	3.14376e-09		MYH10	11581.5	5392.76	0.465635	0.468599	1.63997e-19	1.77016e-18
	TTI1	2431.66	1054.56	0.43368	0.437293	3.1099e-21	3.66168e-20		BCAS4	460.181	891.007	1.93621	1.92096	5.90964e-10	3.18415e-09		RHOBTB2	1458.97	679.43	0.465693	0.468918	2.73288e-15	2.23495e-14
	GAMT	3270.71	7572.46	2.31524	2.29614	3.20604e-21	3.77149e-20		GATSL2	1340.79	2361.61	1.76136	1.74807	6.2016e-10	3.33734e-09		TCF3	7867.94	3672.08	0.466715	0.468939	2.27397e-23	3.02265e-22
	OSBPL6	1344.83	522.365	0.388424	0.392712	3.2458e-21	3.81483e-20		LINC00313	3.88207	61.966	15.9621	9.26137	6.90369e-10	3.70907e-09		PHF5A	2815.18	1311.76	0.465961	0.469072	1.71545e-16	1.52377e-15
	REEP2	246.334	769.658	3.12445	3.053	3.34459e-21	3.92741e-20		RPL23AP7	496.649	952.901	1.91866	1.907	7.02609e-10	3.77328e-09		PRADC1	900.515	420.08	0.466489	0.469149	1.64261e-11	1.02608e-10
	ZNF600	61.5244	329.1	5.3491	5.01793	3.52414e-21	4.13455e-20		CERS4	186.805	479.151	2.56497	2.48921	7.20324e-10	3.86683e-09		PMS1	1076.62	495.875	0.460587	0.469169	9.09017e-12	5.77756e-11
	PPP1R10	4013.95	8318.98	2.07252	2.06248	3.93587e-21	4.61346e-20		ZNF252P	921.928	1681.9	1.82433	1.8183	7.31302e-10	3.92255e-09		SRM	11538.3	5390.34	0.467169	0.469844	6.36935e-20	7.01969e-19
	ATP6V1A	4378.7	9478.92	2.16478	2.15321	4.1087e-21	4.81173e-20		SEPT9	13029.2	20502.1	1.57354	1.56915	7.60869e-10	4.07446e-09		LRRC4	71.3144	30.8732	0.432917	0.470086	0.00629474	0.0128216
	PREX1	5153.93	2273.89	0.441196	0.444264	4.30898e-21	5.04177e-20		TCTA	1066.5	1926.69	1.80655	1.79051	7.62555e-10	4.08153e-09		ANAPC1	6180.29	2890.19	0.467646	0.470417	1.182e-19	1.28645e-18
	SNRNP40	4601.92	1986.55	0.43168	0.434784	4.40417e-21	5.14855e-20		ZSCAN30	274.077	598.164	2.18247	2.14998	7.62957e-10	4.08153e-09		OLFML2B	539.073	249.817	0.46342	0.470523	2.14244e-09	1.09318e-08
	WNT4	1.29402	118.877	91.8659	30.5797	4.42517e-21	5.16849e-20		PKD1L2	23.2226	123.625	5.32347	4.7729	7.91225e-10	4.22837e-09		GLMN	414.983	188.54	0.454331	0.47058	4.91198e-07	1.94827e-06
	FAM168A	3073.35	7418.48	2.41381	2.39426	4.44788e-21	5.19038e-20		CCDC148	8.1866	92.0781	11.2474	7.28142	8.00274e-10	4.27498e-09		HPRT1	2258.88	1058.54	0.468615	0.471133	9.74774e-18	9.37746e-17
	RRP7B	490.888	124.034	0.252673	0.262104	4.75369e-21	5.5423e-20		NFAT5	2629.61	5361.3	2.03882	2.01958	8.05057e-10	4.29878e-09		DPH2	2323.9	1090.18	0.469119	0.471214	6.49331e-17	5.92452e-16
	PSMG1	2587.59	1036.84	0.400699	0.403968	5.16943e-21	6.02166e-20		TMEM150A	314.994	656.151	2.08306	2.06755	8.25768e-10	4.40398e-09		BMP6	100.249	45.1905	0.450784	0.471419	0.00224466	0.00505405
	FBXW7	768.924	1912.71	2.48751	2.47092	5.22289e-21	6.07851e-20		TMEM133	59.2657	205.761	3.47184	3.27248	8.25721e-10	4.40398e-09		MRPL17	3799.07	1776.51	0.467617	0.471496	1.21392e-14	9.55733e-14
	SEPHS1	4790.32	2204.21	0.460138	0.462373	5.64255e-21	6.5611e-20		NPEPPS	4669.32	7439.91	1.59336	1.58833	8.33802e-10	4.44502e-09		NUP160	4206.55	1971.47	0.468666	0.471551	3.47896e-17	3.242e-16
	RAB27A	985.129	351.816	0.357127	0.362251	5.92209e-21	6.88003e-20		ZSWIM6	1087.97	1983.54	1.82317	1.81334	8.39641e-10	4.47251e-09		SNORA76C	45.3374	18.8459	0.41568	0.471701	0.0207738	0.0377714
	C1QTNF6	1287.86	496.327	0.38539	0.389008	6.12319e-21	7.10735e-20		MFSD1	2300.34	3769.27	1.63857	1.63331	8.58767e-10	4.57066e-09		SLC3A1	57.6889	25.1229	0.435489	0.47191	0.0118874	0.0228213
	LIPA	2968.88	6362.38	2.14303	2.12986	6.75155e-21	7.82976e-20		DAB2	1620.08	2706.59	1.67066	1.66431	8.71148e-10	4.63092e-09		CSE1L	22372.4	10503.1	0.469467	0.472372	4.54978e-20	5.06981e-19
	TNFAIP1	7020.68	14078.3	2.00526	1.9965	7.2736e-21	8.42772e-20		ZNF264	668.738	1241.59	1.85662	1.84651	8.94676e-10	4.74827e-09		TRA2B	10717.9	5034.98	0.469772	0.472483	9.21165e-21	1.06076e-19
	DDX39A	7379.7	3525.61	0.477744	0.479977	7.44125e-21	8.61435e-20		ATP7A	619.273	1291.77	2.08594	2.07268	9.26146e-10	4.9133e-09		TSEN2	631.132	293.223	0.464599	0.472503	4.86632e-10	2.65036e-09
	PFAS	6610.94	2851.01	0.431256	0.434211	7.81963e-21	9.04438e-20		EID2B	138.221	385.783	2.79106	2.66267	9.28984e-10	4.92636e-09		CACHD1	452.283	211.452	0.467521	0.472593	3.07604e-07	1.24535e-06
	JUP	3192.55	7178.69	2.24858	2.23086	7.92978e-21	9.16369e-20		SLC25A20	654.297	1242.01	1.89824	1.87687	9.72352e-10	5.15009e-09		NTHL1	919.084	431.172	0.469132	0.472844	3.31322e-12	2.16683e-11
	CBX1	7322.49	3351.28	0.45767	0.460498	7.99212e-21	9.22759e-20		PCMTD1	1196.35	2082.46	1.74067	1.73418	9.90939e-10	5.24641e-09		C12orf65	1078.47	506.913	0.470028	0.473128	3.7064e-12	2.41793e-11
	CERS5	1747.76	3986.22	2.28076	2.26137	8.36716e-21	9.6521e-20		DNAL4	579.557	1082.28	1.86743	1.85205	1.01888e-09	5.38997e-09		ZNF92	390.942	181.099	0.463237	0.473197	1.1903e-07	5.03378e-07
	ETV7	8.14004	160.417	19.7071	13.6364	8.60106e-21	9.91318e-20		MAFB	5.78819	70.5692	12.1919	8.25189	1.05022e-09	5.55127e-09		SLC17A3	245.868	112.329	0.456867	0.473205	9.27685e-06	3.12804e-05
	TRA2B	10717.9	5034.98	0.469772	0.472483	9.21165e-21	1.06076e-19		SMEK1	3814.39	6104.56	1.6004	1.59578	1.05277e-09	5.56026e-09		SNHG17	534.765	251.382	0.47008	0.473238	8.57579e-09	4.13413e-08
	THBS3	232.881	736.853	3.16407	3.11443	1.0101e-20	1.16214e-19		CRELD2	1658.3	2927.99	1.76565	1.75305	1.13088e-09	5.94644e-09		GREB1L	417.515	193.638	0.463787	0.47339	1.33168e-06	5.00162e-06
	GNS	10213.2	21974.3	2.15155	2.13962	1.0122e-20	1.16354e-19		ARL2BP	3716.45	6221.42	1.67402	1.66626	1.13448e-09	5.96298e-09		CEP97	831.716	387.956	0.466452	0.473876	8.62909e-08	3.70915e-07
	TAF5	980.445	350.36	0.357348	0.361173	1.02542e-20	1.17771e-19		MCOLN1	1140.87	2024.44	1.77447	1.76023	1.13582e-09	5.9676e-09		PTGIS	1427.5	671.902	0.470686	0.474104	1.57969e-13	1.14207e-12
	SPOCK1	3316.93	7886.48	2.37765	2.35993	1.03816e-20	1.19129e-19		GLTSCR2	9182.11	15616.2	1.70072	1.69242	1.14635e-09	6.01812e-09		WDR74	2242.65	1054.9	0.47038	0.474218	1.26583e-16	1.13129e-15
	ADORA1	2583.97	1152.13	0.445875	0.448661	1.20038e-20	1.37624e-19		DERA	1150.17	2034.69	1.76904	1.75484	1.15047e-09	6.03733e-09		LOX	115.052	51.058	0.443783	0.474561	0.00111367	0.00266276
	ZNF488	419.783	97.3678	0.231948	0.242917	1.21227e-20	1.38865e-19		DNAJC4	801.58	1491.39	1.86056	1.84446	1.16809e-09	6.12489e-09		KLHDC3	4726.78	2232.16	0.472238	0.474884	2.60227e-20	2.9372e-19
	CYBRD1	1500.27	3256.04	2.1703	2.15704	1.32446e-20	1.51583e-19		STEAP2	278.059	619.564	2.22817	2.21143	1.18216e-09	6.19122e-09		SIN3A	5278.11	2494.32	0.472579	0.475042	1.60768e-19	1.73674e-18
	PIGW	716.397	227.496	0.317556	0.321795	1.33916e-20	1.53133e-19		FN3K	452.06	883.18	1.95368	1.93673	1.20424e-09	6.30433e-09		CEP57L1	562.296	262.759	0.467297	0.475113	2.25267e-09	1.14541e-08
	EXOSC9	1960.8	743.146	0.379002	0.38452	1.34975e-20	1.54209e-19		TERF2IP	2061.2	3687.06	1.78879	1.77608	1.21417e-09	6.35376e-09		PKP4	4474.51	2116.95	0.473114	0.475717	3.90418e-19	4.12903e-18
	TIFA	759.975	248.851	0.327447	0.332767	1.38463e-20	1.58055e-19		ARRB1	2078.46	3447.91	1.65888	1.65239	1.22519e-09	6.40885e-09		SNORA16A	43.5744	18.0996	0.415373	0.475765	0.0243933	0.043576
	FAM43A	369.266	1030.93	2.79184	2.74171	1.53245e-20	1.74777e-19		DSTYK	1794.94	3411.54	1.90065	1.88761	1.2536e-09	6.55222e-09		MZT1	1154.07	543.667	0.471087	0.47598	4.63203e-09	2.2834e-08
	CAMK2N2	394.535	86.5622	0.219403	0.230947	1.75157e-20	1.99594e-19		EVC	4195.65	8724.11	2.07932	2.05627	1.25468e-09	6.55525e-09		SLC16A1	8379.44	3969.83	0.473758	0.476381	4.93044e-22	6.09578e-21
	TUBB2B	573.765	153.752	0.26797	0.278039	1.75391e-20	1.99686e-19		HPS1	3176	5146.45	1.62042	1.61439	1.26781e-09	6.62125e-09		NUDT21	8433.04	3995.24	0.473761	0.476501	1.93796e-21	2.32147e-20
	TMEM200B	946.91	319.516	0.33743	0.343618	1.77441e-20	2.01844e-19		ZNF423	1.95268	52.0602	26.6609	10.7901	1.2688e-09	6.62375e-09		RAET1K	107.92	48.395	0.448435	0.476662	0.00173933	0.00400581
	PHLPP1	2210.13	952.095	0.430788	0.434235	1.81216e-20	2.0596e-19		FLNC	31335.7	57517.9	1.83554	1.82325	1.28046e-09	6.68196e-09		EIF1AX	9422.69	4466.4	0.474005	0.47668	3.59319e-20	4.03479e-19
	SMAD6	651.623	200.625	0.307885	0.313353	1.84691e-20	2.09727e-19		CUX1	2517.92	4774.83	1.89634	1.88327	1.29237e-09	6.73923e-09		PDE11A	280.268	129.836	0.463256	0.476868	4.62867e-06	1.62171e-05
	ARL6IP6	1047.73	344.038	0.328365	0.331906	1.85843e-20	2.10853e-19		GRHL3	3.26999	61.2198	18.7217	9.34412	1.29246e-09	6.73923e-09		ATP2B1	1467.18	689.242	0.469773	0.476905	1.89873e-11	1.17988e-10
	CALML4	396.378	87.6667	0.22117	0.229877	1.87993e-20	2.13107e-19		TAPBP	7849.08	12443.8	1.58539	1.58026	1.34412e-09	6.99188e-09		PFKFB4	1300.53	616.104	0.473732	0.477039	2.05705e-13	1.46934e-12
	CHTF18	1477.55	591.58	0.40038	0.403053	1.95073e-20	2.20942e-19		TBCK	718.819	1312.85	1.8264	1.81634	1.34739e-09	7.00335e-09		ID4	714.977	336.87	0.471162	0.477341	4.64081e-10	2.53175e-09
	AFAP1L1	2672.52	1207.97	0.451996	0.454667	2.18038e-20	2.46739e-19		ASB16-AS1	447.946	862.599	1.92568	1.90702	1.42283e-09	7.38079e-09		HNRNPA2B1	53636.6	25493.6	0.475302	0.477441	6.13874e-24	8.37235e-23
	STOM	2403.28	4992.3	2.07729	2.06738	2.20233e-20	2.49008e-19		DBNDD1	1011.22	1775	1.75531	1.74239	1.46706e-09	7.59517e-09		MPHOSPH9	1486.07	701.956	0.472356	0.477719	5.7694e-12	3.71746e-11
	DDX59	800.007	1921.56	2.40193	2.37481	2.4498e-20	2.7675e-19		PDE4C	3.55275	59.237	16.6736	9.29432	1.50516e-09	7.78014e-09		AHCTF1	7586.54	3600.65	0.47461	0.477744	9.13185e-20	1.00053e-18
	KLHDC3	4726.78	2232.16	0.472238	0.474884	2.60227e-20	2.9372e-19		VAT1	16795.4	26123.1	1.55537	1.55109	1.53447e-09	7.9285e-09		CX3CL1	217.16	98.824	0.455074	0.477821	6.73515e-05	0.000199465
	EVI5L	840.581	1941.66	2.3099	2.29423	2.74996e-20	3.10123e-19		DNAJC16	1729.04	3034.16	1.75482	1.74717	1.53613e-09	7.93394e-09		SFXN2	1634.21	776.22	0.474983	0.47794	3.49887e-15	2.83834e-14
	RANGAP1	16398.4	8276.75	0.50473	0.50678	3.21071e-20	3.61771e-19		DKK3	5545.96	8746.66	1.57712	1.57253	1.61064e-09	8.30567e-09		MBD3	5979.45	2844.68	0.475743	0.477998	2.42309e-21	2.87891e-20
	HAUS1	1302.96	491.368	0.377118	0.382751	3.40758e-20	3.83624e-19		KLRC1	8.44608	81.5729	9.65808	6.87895	1.67692e-09	8.63725e-09		NRF1	1025.7	485.163	0.473007	0.478083	1.08298e-12	7.32791e-12
	BCLAF1	8309.86	3845.63	0.462779	0.466024	3.46131e-20	3.89338e-19		SATB1	745.512	1362.63	1.82778	1.81835	1.75874e-09	9.04089e-09		AHRR	320.689	151.417	0.472163	0.478089	3.78468e-06	1.33854e-05
	TTF2	2457.77	1046.73	0.425888	0.429552	3.48458e-20	3.91619e-19		NLGN2	2478.98	4066.98	1.64058	1.63511	1.78377e-09	9.15876e-09		GPRC5B	679.154	323.393	0.47617	0.478291	1.45317e-09	7.53219e-09
	EIF1AX	9422.69	4466.4	0.474005	0.47668	3.59319e-20	4.03479e-19		ZBTB7A	3097.73	5012.11	1.618	1.61222	1.81018e-09	9.2871e-09		SLC7A11	1849.87	870.653	0.470657	0.478323	7.77026e-08	3.36095e-07
	FGB	582.145	169.444	0.291069	0.299038	3.74739e-20	4.20434e-19		PCDHB14	88.5093	266.556	3.01162	2.86882	1.85606e-09	9.51131e-09		CMSS1	1965.32	933.396	0.474934	0.478504	2.34894e-14	1.80379e-13
	C8orf31	731.267	1730.56	2.36652	2.34423	4.02613e-20	4.51319e-19		GLB1	2219.12	3671.71	1.65458	1.647	1.86568e-09	9.55312e-09		HNRNPU	59833.8	28508.2	0.476457	0.478508	9.84148e-25	1.38553e-23
	PNRC1	1131.69	2731.84	2.41394	2.38572	4.0783e-20	4.56776e-19		MSI2	850.484	1682.46	1.97824	1.96425	1.9528e-09	9.9953e-09		STAG1	3500.12	1663.72	0.475333	0.47867	1.42879e-16	1.2726e-15
	SKAP2	1456.26	3149.44	2.16269	2.1508	4.15405e-20	4.64781e-19		SLC35E2B	1683.19	3086.38	1.83365	1.8225	1.9958e-09	1.01994e-08		UNC5C	2634.08	1248.14	0.473843	0.478679	2.14412e-12	1.42141e-11
	ZBTB5	924.629	2156.54	2.33233	2.31748	4.15687e-20	4.64781e-19		SLC47A1	178.765	417.688	2.33652	2.29213	1.99715e-09	1.02024e-08		MAD2L2	2067.4	983.488	0.475713	0.479287	4.70747e-14	3.5402e-13
	PUS7	1251.33	493.884	0.394688	0.398887	4.18213e-20	4.67207e-19		OST4	4797.74	7911.49	1.649	1.64163	2.15527e-09	1.0993e-08		CCDC163P	112.56	51.4675	0.457244	0.479328	0.00178557	0.00410798
	ZNF524	375.101	1016.33	2.70948	2.66906	4.43025e-20	4.94503e-19		WDR47	609.283	1134.01	1.86123	1.85487	2.1633e-09	1.10296e-08		FGF11	490.572	232.515	0.473967	0.47951	2.4432e-08	1.11498e-07
	FOXF2	1905.15	790.239	0.41479	0.419683	4.51933e-20	5.04017e-19		TAX1BP3	1141.02	2170.38	1.90213	1.88343	2.17977e-09	1.11093e-08		DDX39A	7379.7	3525.61	0.477744	0.479977	7.44125e-21	8.61435e-20
	CSE1L	22372.4	10503.1	0.469467	0.472372	4.54978e-20	5.06981e-19		PRKCD	2160.57	3567.15	1.65102	1.64454	2.21592e-09	1.12847e-08		SCLY	145.919	68.6013	0.470133	0.480074	0.000464591	0.00118632
	TRIM2	1047.77	2934.7	2.80088	2.76944	4.7088e-20	5.24254e-19		CPN2	4.18812	61.2346	14.621	8.87337	2.31347e-09	1.17541e-08		ERLIN1	8160.87	3907.66	0.478829	0.48096	6.41336e-22	7.88452e-21
	DNAJB5	501.752	1264.24	2.51964	2.48979	4.74127e-20	5.27421e-19		MFAP3L	341.679	718.951	2.10417	2.09149	2.3151e-09	1.17578e-08		PSMG3	1154.97	552.938	0.478748	0.480997	4.4035e-12	2.85845e-11
	RABL6	13755.9	6930.53	0.503824	0.505887	4.7939e-20	5.32823e-19		LINC00887	0.964698	43.3909	44.9787	12.2928	2.31958e-09	1.1776e-08		MAP3K4	2495.19	1193.88	0.478471	0.48128	3.41109e-16	2.97346e-15
	STARD7	9437.72	4685	0.496412	0.498617	4.83514e-20	5.3695e-19		TMEM127	4420.14	7095.52	1.60527	1.60049	2.37057e-09	1.20162e-08		LPAR1	755.318	356.799	0.472382	0.481368	3.84542e-10	2.11813e-09
	LYAR	1588.22	625.044	0.39355	0.397032	4.94037e-20	5.48172e-19		ANKRD13B	687.796	1258.19	1.8293	1.81896	2.39425e-09	1.21315e-08		GRIN2D	52.3265	22.2551	0.425312	0.481759	0.0182355	0.0335757
	KRT18	17265.9	7982.95	0.462353	0.465204	5.07041e-20	5.62125e-19		OSBPL3	1609.32	2758.18	1.71388	1.70578	2.40713e-09	1.21921e-08		RRS1	5258.85	2519.53	0.479102	0.482074	4.69084e-18	4.62131e-17
	CNIH2	323.812	63.3925	0.195769	0.204608	5.1446e-20	5.69867e-19		PLEKHM1P	183.402	451.86	2.46376	2.40878	2.45417e-09	1.24208e-08		NUDCD1	3271.65	1564.57	0.478218	0.482212	3.52936e-17	3.28662e-16
	CREBRF	295.474	1002.96	3.3944	3.3457	5.26761e-20	5.82999e-19		GCNT3	3497.14	5685.98	1.62589	1.61971	2.54585e-09	1.28748e-08		HEY1	134.013	62.0172	0.46277	0.482294	0.000571715	0.00143896
	DAGLB	1270.02	2799.82	2.20454	2.18899	5.31054e-20	5.87255e-19		SPATA18	1.95268	50.6189	25.9228	10.435	2.60775e-09	1.31624e-08		PHTF2	1476.75	705.606	0.47781	0.482359	5.47923e-12	3.53223e-11
	ZNF746	1568.72	3415.23	2.17708	2.16269	5.3911e-20	5.95659e-19		C18orf32	211.631	477.219	2.25495	2.22014	2.68108e-09	1.35169e-08		HN1	9259.7	4445.12	0.48005	0.482473	1.19652e-19	1.30116e-18
	ZNF623	1407.8	3164.21	2.24762	2.23439	5.45606e-20	6.02329e-19		SLC17A5	385.077	758.487	1.9697	1.94997	2.69085e-09	1.35609e-08		DOT1L	4485.02	2149.98	0.47937	0.482539	5.09706e-16	4.39341e-15
	CTDSPL	1929.45	824.198	0.427167	0.429825	5.59586e-20	6.17242e-19		PLEKHA6	2603.01	4512.17	1.73344	1.72465	2.75892e-09	1.38826e-08		SRSF4	4037.73	1939.05	0.480232	0.482599	2.80133e-18	2.80198e-17
	SRM	11538.3	5390.34	0.467169	0.469844	6.36935e-20	7.01969e-19		RNF6	2294.12	3928.62	1.71247	1.70679	2.7867e-09	1.40116e-08		LAT2	1195.89	572.677	0.478871	0.482826	2.98146e-13	2.09534e-12
	RPA1	9849.9	4946.28	0.502165	0.504247	6.66023e-20	7.33409e-19		ZBTB11-AS1	180.691	422.517	2.33834	2.28504	2.86906e-09	1.44091e-08		THAP9-AS1	948.301	451.401	0.47601	0.482851	8.76045e-11	5.15045e-10
	HAUS3	805.785	274.684	0.34089	0.347546	6.79546e-20	7.47672e-19		TRAPPC6A	158.972	413.364	2.60023	2.49544	2.94281e-09	1.47682e-08		KRT86	241.746	115.284	0.476881	0.482877	1.96318e-05	6.28611e-05
	ELMSAN1	8547.19	3703.93	0.43335	0.436564	7.45975e-20	8.20071e-19		FRS2	1423.15	2455.18	1.72518	1.71986	2.98431e-09	1.49707e-08		PPARGC1B	652.658	310.159	0.475224	0.482957	8.49244e-08	3.65521e-07
	EZH1	873.583	2044.93	2.34086	2.31653	7.98892e-20	8.77508e-19		EXOC4	3537.53	5599.88	1.58299	1.57809	2.98778e-09	1.49824e-08		LOC728554	445.381	212.652	0.477461	0.482992	4.79223e-08	2.11475e-07
	PIK3CD	4869.49	10310	2.11727	2.10578	8.12608e-20	8.91825e-19		WDR7	1152.96	2212.02	1.91855	1.90476	3.06544e-09	1.53601e-08		MAP3K6	1065.9	510.813	0.479231	0.483163	1.03379e-12	7.01318e-12
	SUN2	6176.93	2834.83	0.458938	0.461721	8.37014e-20	9.17841e-19		ADAP1	189.49	447.003	2.35898	2.2917	3.16565e-09	1.5844e-08		SLITRK4	131.119	60.3712	0.46043	0.483263	0.000717705	0.00177602
	AHCTF1	7586.54	3600.65	0.47461	0.477744	9.13185e-20	1.00053e-18		PLEKHG5	650.901	1195.39	1.83652	1.82267	3.32253e-09	1.66165e-08		EBNA1BP2	6432.99	3093.53	0.480886	0.483684	2.84779e-16	2.49406e-15
	CBX5	26556.8	11313	0.425994	0.429562	9.23483e-20	1.01097e-18		BCAM	6503.42	10210.1	1.56996	1.56499	3.328e-09	1.66375e-08		TRIM47	1419.7	679.607	0.478696	0.483696	1.85672e-13	1.33352e-12
	MAPK13	2112.04	4367.55	2.06793	2.05703	9.5147e-20	1.04074e-18		FKBP10	15307.8	23658.5	1.54552	1.54134	3.44723e-09	1.71811e-08		PRIMPOL	690.297	331.463	0.480174	0.483738	9.39712e-10	4.98123e-09
	NLRX1	1145.02	2740.12	2.39308	2.37334	9.54986e-20	1.04371e-18		RNF215	377.603	745.398	1.97403	1.96075	3.57548e-09	1.77932e-08		RAPH1	2300.27	1101.66	0.478928	0.483748	1.93015e-10	1.09305e-09
	YPEL2	177.587	593.226	3.34047	3.25149	9.68472e-20	1.05756e-18		DEPDC7	454.695	872.104	1.918	1.90105	3.66131e-09	1.82064e-08		PAQR5	1444.33	691.926	0.479062	0.483757	5.0171e-14	3.76441e-13
	NUP88	3517.92	1568.99	0.445999	0.449041	9.88641e-20	1.07869e-18		BTBD11	172.059	423.277	2.46007	2.38895	3.79897e-09	1.88552e-08		PRSS53	96.3001	42.9154	0.445642	0.483774	0.00332015	0.00719833
	CWF19L1	2634.82	1133.17	0.430073	0.434021	1.07997e-19	1.17735e-18		MRI1	1805.71	2992.45	1.65721	1.64895	3.88282e-09	1.92421e-08		DGCR8	2791.82	1344.04	0.481419	0.483881	5.3306e-17	4.89093e-16
	ERAP2	2516.2	5212.62	2.07162	2.06157	1.09301e-19	1.19058e-18		XPR1	3401.86	5422.02	1.59384	1.58933	4.14173e-09	2.05019e-08		DHX15	10443.7	5028.87	0.481524	0.48399	6.21226e-22	7.64447e-21
	ANAPC1	6180.29	2890.19	0.467646	0.470417	1.182e-19	1.28645e-18		HIBCH	646.324	1206.61	1.86688	1.85091	4.67984e-09	2.3061e-08		CDK5R1	273.518	127.766	0.467119	0.484346	1.98582e-05	6.34928e-05
	HN1	9259.7	4445.12	0.48005	0.482473	1.19652e-19	1.30116e-18		TMEM25	488.526	926.439	1.8964	1.87744	4.68625e-09	2.30839e-08		LOC100287042	87.6411	40.1352	0.457949	0.48438	0.00374139	0.00802261
	SMAGP	1750.58	682.159	0.389677	0.393261	1.21555e-19	1.32076e-18		CD79B	1.29402	44.1883	34.148	11.1618	4.83967e-09	2.38217e-08		LOC81691	653.193	312.171	0.477915	0.484558	3.13229e-09	1.5689e-08
	HGSNAT	2756.98	5703.29	2.06867	2.05835	1.32267e-19	1.43596e-18		LOC101928767	3.59931	60.2688	16.7445	8.61712	5.19262e-09	2.5511e-08		TCHP	1422.54	682.577	0.47983	0.4848	5.93211e-14	4.42307e-13
	PYCRL	2526.59	1145.62	0.453427	0.456554	1.38039e-19	1.49738e-18		PCDHB11	16.1171	96.9287	6.01403	5.13071	5.54831e-09	2.72381e-08		SORD	5341.48	2577.25	0.482497	0.484973	1.5662e-19	1.69613e-18
	GRAMD4	973.406	2335.96	2.39978	2.3809	1.4654e-19	1.58828e-18		ID3	2295.65	4054.02	1.76596	1.7533	5.55457e-09	2.72586e-08		CNTROB	2278.13	1098.64	0.482256	0.48503	7.98397e-17	7.24615e-16
	SORD	5341.48	2577.25	0.482497	0.484973	1.5662e-19	1.69613e-18		AK3	1766.93	2880.79	1.6304	1.62297	5.59525e-09	2.74479e-08		CHD4	15542.3	7495.85	0.482288	0.485111	4.75331e-17	4.38585e-16
	MTAP	3139.94	1457.91	0.464312	0.466743	1.58318e-19	1.71311e-18		LRFN4	3469.79	5492.09	1.58283	1.57687	5.68619e-09	2.78836e-08		NPR2	89.1713	39.4038	0.441889	0.48524	0.00503971	0.0105088
	EPB41L2	10107.7	5121.25	0.50667	0.508744	1.59728e-19	1.72693e-18		LTBP3	4426.53	7125.96	1.60983	1.60488	5.70026e-09	2.79421e-08		SRRM3	832.051	401.352	0.482364	0.485413	1.32818e-10	7.66411e-10
	SIN3A	5278.11	2494.32	0.472579	0.475042	1.60768e-19	1.73674e-18		APOBEC3F	519.133	980.832	1.88936	1.86565	5.87967e-09	2.88108e-08		DCAF16	2373.24	1145.38	0.482624	0.485864	1.35152e-14	1.06024e-13
	MYH10	11581.5	5392.76	0.465635	0.468599	1.63997e-19	1.77016e-18		PKD2	1478.35	2520.97	1.70526	1.70005	5.91476e-09	2.89719e-08		ARSI	441.928	211.43	0.478427	0.485961	1.04295e-07	4.43356e-07
	SORCS2	662.255	1806.19	2.72734	2.70042	1.64462e-19	1.77372e-18		SIGLEC14	0.98798	45.0221	45.5698	11.2725	5.92986e-09	2.9035e-08		ORAI1	1293.82	625.76	0.483653	0.486005	4.29747e-12	2.79378e-11
	ANP32A	8143.23	3954.98	0.485677	0.488318	1.83201e-19	1.97419e-18		BSN	64.2089	231.321	3.60263	3.36985	6.08651e-09	2.97687e-08		CCT2	15450.4	7467.97	0.483351	0.486086	7.67567e-19	7.95705e-18
	CCDC138	418.16	104.018	0.248752	0.258633	1.92656e-19	2.07438e-18		DAK	847.044	1465.78	1.73046	1.71878	6.21793e-09	3.03774e-08		STAG3L5P	68.6997	31.9265	0.464726	0.486257	0.0125122	0.0238948
	AKAP1	3276.4	1473.42	0.449708	0.452383	1.92946e-19	2.0758e-18		DMRTA1	105.451	279.11	2.64682	2.57158	6.42159e-09	3.13372e-08		HNRNPF	31421	15218.5	0.484341	0.48639	1.24808e-23	1.67773e-22
	HIST2H2BE	92.7207	404.183	4.35915	4.11781	1.93519e-19	2.08025e-18		VASN	1240.04	2131.36	1.71878	1.70531	6.43133e-09	3.13731e-08		GLI3	1707.68	823.247	0.482084	0.486599	4.78744e-12	3.1e-11
	FN3KRP	2009.35	866.74	0.431353	0.433832	2.265e-19	2.43278e-18		MOGS	3006.02	4761.41	1.58396	1.57848	6.58959e-09	3.21081e-08		DCK	1680.45	811.381	0.482836	0.486698	5.01407e-15	4.0177e-14
	LOC146880	211.402	680.33	3.21818	3.1709	2.28033e-19	2.44724e-18		S100A11	18133.5	29527	1.62832	1.62172	6.74699e-09	3.28273e-08		PTER	1257.45	608.509	0.483923	0.486786	6.67705e-13	4.59394e-12
	CORO1B	4523.24	9435.76	2.08606	2.07358	2.34233e-19	2.51173e-18		RNPEP	7615.92	12148.1	1.59509	1.58914	6.79427e-09	3.30451e-08		NDOR1	3176.13	1537.51	0.484083	0.486897	9.10926e-16	7.69965e-15
	PATZ1	2041.83	893.406	0.437553	0.440458	2.40001e-19	2.57147e-18		CTSO	248.922	530.603	2.13161	2.10002	6.84259e-09	3.32677e-08		MAGOHB	759.054	368.532	0.485515	0.487547	8.52442e-10	4.53885e-09
	C1QL4	201.046	22.3063	0.110951	0.129533	2.48593e-19	2.66135e-18		TMEM135	964.85	1657.59	1.71798	1.71085	7.28478e-09	3.53651e-08		NXPH4	1038.74	503.402	0.484628	0.487698	1.74263e-11	1.08519e-10
	RAB27B	404.807	1184.86	2.92697	2.89351	2.54838e-19	2.72597e-18		ZNF468	306.261	612.878	2.00116	1.98106	7.57725e-09	3.67304e-08		NOC4L	1913.7	927.002	0.484403	0.487808	8.4142e-14	6.19613e-13
	HEXA	3776.83	7816.62	2.06962	2.05765	2.5783e-19	2.75573e-18		NCKAP5L	1534.06	2521.22	1.64349	1.63574	7.65484e-09	3.70928e-08		USP28	1717.68	831.653	0.484173	0.487978	5.22762e-15	4.17858e-14
	ZFP36L2	2826.17	1288.72	0.455996	0.458358	2.69333e-19	2.87633e-18		GRIN3B	1.27074	42.9517	33.8005	11.3893	7.92438e-09	3.83563e-08		CABLES2	1392.4	674.39	0.484335	0.488039	7.30599e-14	5.41048e-13
	HDAC9	231.241	836.832	3.61887	3.55796	2.74534e-19	2.92948e-18		RNF150	68.7497	211.957	3.08303	2.96478	7.98704e-09	3.86453e-08		SMA5	78.676	36.3016	0.461406	0.488088	0.00611396	0.0125
	DIS3L	2246.99	1010.43	0.449679	0.453229	2.82805e-19	3.01528e-18		SLC35E2	825.135	1443.84	1.74983	1.73547	8.13327e-09	3.93384e-08		PIGA	547.073	261.026	0.477131	0.48809	2.48368e-08	1.13306e-07
	HES6	310.233	879.492	2.83494	2.77681	2.92202e-19	3.11294e-18		CASP6	978.688	1771.5	1.81008	1.79153	8.15455e-09	3.94267e-08		ANP32A	8143.23	3954.98	0.485677	0.488318	1.83201e-19	1.97419e-18
	CLP1	770.863	1798.28	2.33282	2.30904	3.11521e-19	3.31605e-18		FAM200B	954.205	1665.57	1.74551	1.7304	8.16734e-09	3.9474e-08		PLSCR1	1619.03	783.983	0.48423	0.488375	4.01934e-14	3.04016e-13
	NREP	1400.69	551.767	0.393926	0.396593	3.13587e-19	3.33534e-18		ACP6	410.934	781.034	1.90063	1.88191	8.43546e-09	4.07248e-08		FHL1	1704.95	825.728	0.484312	0.488558	7.67876e-14	5.68332e-13
	SIVA1	2277.7	1032.09	0.453131	0.455814	3.18728e-19	3.38726e-18		PREPL	3308.03	5261.75	1.5906	1.58661	8.43953e-09	4.07294e-08		ING1	745.824	359.871	0.482515	0.488929	6.40515e-10	3.44547e-09
	MEX3D	2283.54	1012.09	0.443209	0.446874	3.28295e-19	3.48328e-18		MIR192	0.329327	37.5745	114.095	12.3455	8.47257e-09	4.08737e-08		CLMP	1630.58	790.399	0.484736	0.489821	1.00675e-12	6.83683e-12
	MOAP1	1177.45	2547.99	2.16399	2.15124	3.2809e-19	3.48328e-18		NBR1	5909.73	9123.78	1.54386	1.53958	8.48057e-09	4.08973e-08		LOC100505812	52.1136	23.6304	0.45344	0.490175	0.0204055	0.0371481
	ERH	7196.35	3556.48	0.494206	0.496393	3.60461e-19	3.82147e-18		COL6A1	19505.8	29733	1.52431	1.52049	8.78996e-09	4.23464e-08		ETV4	1398.26	681.567	0.487438	0.490234	1.37669e-12	9.28167e-12
	PLCD3	3702.35	7380.68	1.99351	1.98455	3.66549e-19	3.88287e-18		NBAS	2618.09	4367.48	1.66819	1.66094	8.79077e-09	4.23464e-08		TAF4B	518.275	249.561	0.481522	0.490353	2.55691e-08	1.16525e-07
	SERPINH1	13047.3	6509.85	0.498943	0.501273	3.81682e-19	4.0399e-18		CPNE8	677.444	1218.98	1.79938	1.79412	8.84521e-09	4.25773e-08		KIAA1549L	4383.57	2127.93	0.485433	0.490604	1.51242e-10	8.68131e-10
	PKP4	4474.51	2116.95	0.473114	0.475717	3.90418e-19	4.12903e-18		HSD17B14	21.6924	109.922	5.0673	4.39313	9.15843e-09	4.40203e-08		LRRC42	1339.97	654.666	0.488568	0.490834	8.46909e-13	5.79644e-12
	FAM86A	1287.82	488.602	0.379402	0.385192	4.00046e-19	4.22744e-18		HPX	6.79945	66.9701	9.84934	6.84285	9.23417e-09	4.43518e-08		AGMAT	294.472	141.863	0.481754	0.490859	4.08215e-06	1.4387e-05
	BRI3BP	1101.57	396.772	0.360188	0.365374	4.15261e-19	4.38124e-18		PHLDB1	6690.06	10729.5	1.6038	1.59817	9.28236e-09	4.45506e-08		EMC8	2358.89	1150.53	0.48774	0.490874	8.31335e-15	6.59278e-14
	GPR108	1725.18	3664.97	2.12439	2.10928	4.15269e-19	4.38124e-18		MTO1	1314.77	2210.36	1.68117	1.6725	9.34708e-09	4.48283e-08		ECE2	925.5	451.29	0.487618	0.49091	1.08299e-10	6.31328e-10
	RUSC2	3031.33	6298.01	2.07764	2.06722	4.23471e-19	4.46417e-18		TSPYL2	552.432	1008.23	1.82508	1.81473	9.38667e-09	4.50017e-08		MALT1	2406.42	1172.78	0.487355	0.491117	5.87841e-16	5.04034e-15
	CAD	12447.5	5642.91	0.453336	0.456492	4.35325e-19	4.58544e-18		FRMPD2	5.19938	62.5438	12.0291	7.44974	9.4488e-09	4.52664e-08		LPCAT2	775.603	376.822	0.485843	0.491498	5.08056e-10	2.75787e-09
	HNRNPR	12434.8	6392.82	0.514108	0.516343	4.37756e-19	4.60734e-18		ERAP1	2260.39	3702.61	1.63804	1.63233	9.46546e-09	4.53297e-08		LINC01106	59.6915	26.5642	0.445024	0.491635	0.0156203	0.0291791
	TRIM8	4391.86	8792.07	2.0019	1.9914	4.78359e-19	5.03065e-18		ADAM23	182.458	408.983	2.24152	2.19959	9.48395e-09	4.54016e-08		HAPLN3	718.44	351.464	0.489205	0.491837	1.08915e-09	5.73619e-09
	NUP153	7636.7	3470.25	0.454417	0.457363	4.8789e-19	5.12676e-18		FLJ32255	635.789	1131.21	1.77922	1.76459	9.86804e-09	4.71885e-08		RUVBL2	11739.8	5741.5	0.489064	0.491936	2.23787e-17	2.11556e-16
	GPR155	134.133	481.505	3.58976	3.48938	5.13483e-19	5.39137e-18		NPR1	9.67026	75.4858	7.80597	6.09522	1.02316e-08	4.88201e-08		FAM20C	15426.2	7554.64	0.489727	0.491955	5.16918e-22	6.38491e-21
	SIX4	633.524	182.73	0.288434	0.29531	5.42407e-19	5.6905e-18		ESPN	11.9523	82.6263	6.91302	5.57461	1.07996e-08	5.13993e-08		PPP1R26	2714.18	1327.01	0.488916	0.492142	1.42167e-14	1.11261e-13
	SNAI1	663.429	211.123	0.31823	0.324942	5.47154e-19	5.7357e-18		GALNT18	25.2218	120.866	4.79212	4.20879	1.09646e-08	5.21655e-08		DLG3	177.165	84.3747	0.476249	0.492562	0.000163473	0.000454909
	ZBTB4	3846.34	8222.03	2.13762	2.12465	5.51863e-19	5.78043e-18		ACBD3	3455.85	5511.12	1.59472	1.59037	1.09996e-08	5.23097e-08		SLC39A4	417.032	200.808	0.481517	0.492578	2.63822e-07	1.07709e-06
	DDIT3	210.194	659.341	3.13682	3.05433	5.5363e-19	5.79431e-18		RBM47	638.856	1140.14	1.78465	1.77457	1.11138e-08	5.2818e-08		FAM101B	4823.26	2365.33	0.490399	0.492791	1.50389e-16	1.33858e-15
	TRIM5	1222.23	2763.92	2.26137	2.23917	5.75647e-19	6.01993e-18		AJUBA	5610.17	9215.36	1.64262	1.63601	1.1185e-08	5.31174e-08		ASPHD1	85.0065	39.2866	0.46216	0.493247	0.00516242	0.0107425
	RNF138	1403.12	490.014	0.349232	0.356228	5.76721e-19	6.02635e-18		ATP2B4	6098.83	10838.7	1.77717	1.76633	1.18784e-08	5.62269e-08		RRM1	10555.1	5185.39	0.491269	0.49337	3.03312e-21	3.57771e-20
	PHF13	1986.96	880.473	0.443126	0.447056	5.78489e-19	6.04e-18		HSDL1	1031.48	1727.72	1.67499	1.66599	1.19982e-08	5.67532e-08		KNOP1	1688.85	830.767	0.491912	0.493881	2.0594e-13	1.47022e-12
	TLL2	1981.82	4414.45	2.22747	2.21271	5.89566e-19	6.15074e-18		GLIS1	327.814	649.917	1.98258	1.95852	1.21753e-08	5.75075e-08		AK5	479.641	234.417	0.488734	0.493887	7.42158e-08	3.21757e-07
	HMGCL	842.57	1928.6	2.28895	2.26618	6.35749e-19	6.62728e-18		NDUFA6-AS1	108.086	280.164	2.59204	2.51126	1.21851e-08	5.75334e-08		MDM1	384.066	184.691	0.480884	0.494393	1.35087e-06	5.06789e-06
	SVIL	3167.72	7241.04	2.28588	2.2689	6.46411e-19	6.73306e-18		CRIM1	19591.6	32765.9	1.67245	1.66485	1.25774e-08	5.92574e-08		NARS2	946.681	463.721	0.489838	0.494764	4.65166e-11	2.80019e-10
	C14orf80	1287.08	525.437	0.408239	0.411494	6.50892e-19	6.77434e-18		MTIF3	692.696	1255.4	1.81234	1.79683	1.28702e-08	6.05933e-08		PLXNA1	10909.8	5352.77	0.490637	0.495181	6.59987e-11	3.92069e-10
	GSPT1	12790.4	6614.64	0.517155	0.519265	6.57043e-19	6.83294e-18		TRADD	793.893	1375.51	1.73262	1.71982	1.28785e-08	6.06105e-08		EIF3B	21750.4	10748.2	0.49416	0.49628	2.73782e-21	3.244e-20
	MAN2B2	3338.38	6721.13	2.01329	2.00357	6.70216e-19	6.9644e-18		ZNF791	379.575	725.375	1.91102	1.89789	1.29136e-08	6.07099e-08		SRR	526.851	260.066	0.493624	0.496281	8.54633e-08	3.67599e-07
	WBP1	168.669	585.049	3.46862	3.37461	6.89656e-19	7.16071e-18		FCHSD2	1425.72	2328.73	1.63337	1.62677	1.32082e-08	6.20507e-08		LIPE	266.825	130.465	0.488953	0.496298	1.58949e-05	5.15128e-05
	SLFN5	687.171	1810.89	2.63528	2.61119	7.51618e-19	7.79789e-18		FAM134C	2315.91	3732.54	1.61169	1.6062	1.33349e-08	6.26236e-08		STARD7-AS1	166.201	80.3215	0.48328	0.496324	0.000279233	0.0007443
	CCT2	15450.4	7467.97	0.483351	0.486086	7.67567e-19	7.95705e-18		RABGAP1L	1394.9	2307.94	1.65456	1.65033	1.35264e-08	6.34544e-08		ERH	7196.35	3556.48	0.494206	0.496393	3.60461e-19	3.82147e-18
	EGR2	2.61133	114.911	44.0048	20.1995	7.96651e-19	8.25201e-18		PCNXL2	946.967	1700.62	1.79586	1.78754	1.37911e-08	6.46499e-08		NUFIP1	1149.69	565.5	0.491873	0.496601	2.57562e-12	1.69716e-11
	VASH2	176.014	15.7585	0.08953	0.110467	9.34469e-19	9.67194e-18		ZRSR2	454.762	868.46	1.9097	1.88611	1.38551e-08	6.49032e-08		GRPEL2	1271.36	624.583	0.49127	0.496644	6.19906e-12	3.9845e-11
	FAM136A	4575.64	2087.84	0.456294	0.459459	9.5585e-19	9.88542e-18		SP110	1305.83	2176.07	1.66643	1.65697	1.40608e-08	6.57961e-08		KDELC2	3596.23	1775.2	0.493627	0.496732	4.22642e-17	3.91071e-16
	ZNF621	1107.95	2618.12	2.36304	2.34631	9.58586e-19	9.90589e-18		YIPF3	3169.48	5015.71	1.58251	1.57583	1.45578e-08	6.80976e-08		SUZ12	3536.5	1743.88	0.49311	0.496959	2.24121e-14	1.7241e-13
	ZNF469	102.983	414.959	4.02939	3.90344	9.61758e-19	9.93084e-18		ZNF37A	2083.46	3656.7	1.75511	1.74731	1.4656e-08	6.85326e-08		MSTO1	601.582	297.743	0.494934	0.497286	1.86923e-08	8.62972e-08
	DUSP1	2605.4	5291.03	2.03079	2.01908	9.79499e-19	1.0106e-17		CYP4F11	10.6582	78.9611	7.40845	5.83058	1.47926e-08	6.90971e-08		CCDC28B	417.308	203.471	0.48758	0.497404	5.39267e-07	2.12862e-06
	HMGN2	32383.1	16078.9	0.496522	0.498945	9.83353e-19	1.01378e-17		TMEM65	907.857	1573.67	1.73339	1.72834	1.4886e-08	6.95088e-08		SENP1	1933.73	953.749	0.493217	0.497514	1.27816e-14	1.00389e-13
	TERT	225.446	26.9224	0.119418	0.128997	1.00095e-18	1.03111e-17		WDTC1	1480.31	2509.35	1.69514	1.68649	1.49045e-08	6.95453e-08		DNAJC2	890.595	438.276	0.492116	0.497535	7.6521e-11	4.51708e-10
	CTIF	1358.08	2939.02	2.1641	2.14922	1.04291e-18	1.07349e-17		ELL2	3807.8	5900.66	1.54962	1.54529	1.4986e-08	6.98761e-08		KRT81	11829.3	5856.02	0.495044	0.497837	5.69492e-16	4.88942e-15
	MAMLD1	531.961	155.873	0.293017	0.302167	1.07612e-18	1.10681e-17		MROH1	1340.61	2383.07	1.77759	1.76639	1.54699e-08	7.20811e-08		ROCK2	2698.42	1330.46	0.493051	0.498001	5.49169e-10	2.96996e-09
	RPS6KA1	3349.71	6850.78	2.04518	2.03263	1.08199e-18	1.11197e-17		CLCN5	877.828	1691.03	1.92638	1.91511	1.55954e-08	7.26398e-08		STARD7	9437.72	4685	0.496412	0.498617	4.83514e-20	5.3695e-19
	RPP25	168.526	13.6222	0.0808314	0.0953965	1.0953e-18	1.12477e-17		OSMR	6939.16	10560.7	1.5219	1.5181	1.67064e-08	7.7649e-08		HMGN2	32383.1	16078.9	0.496522	0.498945	9.83353e-19	1.01378e-17
	PCDHB2	348.375	923.776	2.65167	2.61808	1.13603e-18	1.16567e-17		NISCH	2303.66	3764.09	1.63396	1.62828	1.71088e-08	7.94065e-08		PLXND1	2910.74	1447.83	0.49741	0.500236	1.64304e-13	1.18591e-12
	SMPD4	8431.3	4316.33	0.511941	0.514131	1.14708e-18	1.17609e-17		HSPB1	12662.1	20478.8	1.61733	1.61057	1.71344e-08	7.9497e-08		SALL1	2163.32	1075.08	0.49696	0.50041	1.69536e-13	1.22232e-12
	NDRG1	7048.22	14600.1	2.07146	2.0592	1.16065e-18	1.18907e-17		MMP28	45.1046	163.679	3.62888	3.43533	1.75693e-08	8.14284e-08		FAM210A	1248.08	618.065	0.495213	0.500717	3.9127e-12	2.55124e-11
	HIP1	2009.94	727.267	0.361835	0.365452	1.19883e-18	1.22724e-17		C6orf48	2133.33	3517.87	1.649	1.63928	1.77696e-08	8.23274e-08		SERPINH1	13047.3	6509.85	0.498943	0.501273	3.81682e-19	4.0399e-18
	SERINC5	1327.08	3067.27	2.31128	2.29471	1.24141e-18	1.26983e-17		C12orf73	178.948	416.803	2.32919	2.25999	1.7898e-08	8.28342e-08		CCDC102A	840.265	417.242	0.496561	0.501351	3.69326e-10	2.04033e-09
	HNRNPA3	24631.7	12944.2	0.525511	0.527478	1.25054e-18	1.27817e-17		GDI1	8686.5	13302.1	1.53135	1.52674	1.81282e-08	8.38703e-08		IQCB1	752.108	370.911	0.493162	0.501359	4.18358e-09	2.07013e-08
	UTP20	5400.56	2165.37	0.400952	0.405432	1.27909e-18	1.30633e-17		BRI3	1655.16	2728.34	1.64838	1.63994	1.84943e-08	8.54734e-08		PSMG4	697.573	347.324	0.497903	0.501431	2.0979e-09	1.07129e-08
	SH3PXD2B	3607.66	1537.16	0.426082	0.429529	1.34246e-18	1.36998e-17		CCSER2	3431.17	5467.64	1.59352	1.58927	1.89206e-08	8.73202e-08		TSPAN15	2667.44	1329.5	0.498419	0.501463	3.09305e-15	2.51849e-14
	ALMS1	1561.21	553.34	0.35443	0.360808	1.35293e-18	1.37959e-17		SOCS4	1496.36	2638.53	1.76331	1.75464	1.91174e-08	8.81974e-08		GFOD1	170.016	83.7011	0.492312	0.50237	0.00157822	0.00366637
	CFLAR	2279	4992.72	2.19074	2.17666	1.3912e-18	1.41751e-17		KCTD1	1730.47	2785.41	1.60963	1.60208	1.92271e-08	8.86724e-08		NCKIPSD	2042.59	1018.89	0.498822	0.502568	8.85269e-15	7.00352e-14
	TOMM34	3635.72	1600.14	0.440115	0.444166	1.42774e-18	1.4536e-17		EPB41	1363.94	2231.06	1.63575	1.62962	1.96006e-08	9.03313e-08		DHX37	3524.32	1760.89	0.499639	0.502692	9.59977e-16	8.09335e-15
	NUP62	8381.44	4235.5	0.505343	0.507491	1.49527e-18	1.52118e-17		PPP1R1A	43.1253	158.858	3.68365	3.38161	2.08598e-08	9.59992e-08		NUDT8	173.985	83.0654	0.477429	0.50289	0.000725631	0.00179427
	SCRIB	13607.4	27392.5	2.01306	2.00323	1.59624e-18	1.62264e-17		RPL13A	12175.4	19088.7	1.56781	1.56216	2.10575e-08	9.68408e-08		SOX13	993.569	494.988	0.498193	0.502928	1.75864e-10	1.00287e-09
	SPTLC3	598.545	1498.45	2.50349	2.47906	1.62925e-18	1.65491e-17		FCGBP	1.62335	43.1201	26.5624	9.80521	2.14593e-08	9.8585e-08		CCDC137	3285.31	1644.28	0.500493	0.502979	1.05931e-16	9.51921e-16
	TEP1	1020.89	3177.88	3.11285	3.05559	1.81271e-18	1.83983e-17		ITGA3	61595	94277.7	1.53061	1.52639	2.21289e-08	1.01532e-07		OXNAD1	429.952	210.611	0.489848	0.50298	8.97958e-07	3.44476e-06
	VWCE	5.45886	123.749	22.6693	15.7161	1.89338e-18	1.92022e-17		VPS37B	2828.42	4495.97	1.58957	1.58292	2.21318e-08	1.01532e-07		GSTCD	1493.27	745.763	0.499418	0.503006	7.15104e-11	4.23467e-10
	CCT6A	18923.1	9515.71	0.502863	0.505372	1.89899e-18	1.92442e-17		ZNF470	114.676	291.313	2.54031	2.47309	2.23922e-08	1.02618e-07		CENPH	1095.61	549.667	0.501701	0.503194	2.72178e-10	1.52096e-09
	LIF	2675.52	5539.62	2.07049	2.0599	1.91385e-18	1.93798e-17		PDE7B	610.593	1071.58	1.75498	1.74467	2.26413e-08	1.03688e-07		TIMM23	2880.07	1443.27	0.501124	0.503346	3.27454e-14	2.4912e-13
	SLC25A45	131.708	466.456	3.5416	3.42481	1.91832e-18	1.941e-17		TLDC1	2753.81	4296.03	1.56003	1.55461	2.29521e-08	1.05037e-07		KTN1-AS1	117.57	55.689	0.473667	0.503447	0.0022742	0.00511704
	PDE6G	10.941	146.238	13.3661	10.9441	1.97335e-18	1.99514e-17		GABARAP	6090.61	11495.7	1.88744	1.86931	2.41774e-08	1.1049e-07		ARHGEF19	359.952	179.116	0.497611	0.503796	1.60805e-06	5.97962e-06
	LINC00958	4570.84	8958.96	1.96003	1.95151	2.08685e-18	2.10827e-17		SH3BGRL	1308.55	2256.64	1.72454	1.71319	2.43186e-08	1.11097e-07		PARP1	29644.5	14877.9	0.501879	0.503917	2.51403e-21	2.98424e-20
	PDCD4	2987.28	6356.01	2.12769	2.11311	2.17391e-18	2.19452e-17		KDM5B	5092.14	7936.4	1.55856	1.55387	2.4413e-08	1.1145e-07		RPA1	9849.9	4946.28	0.502165	0.504247	6.66023e-20	7.33409e-19
	LINC00657	13564.8	28324.6	2.08809	2.07646	2.17765e-18	2.1966e-17		TSC1	3174.63	5371.42	1.69198	1.68428	2.63775e-08	1.20042e-07		WDR36	3155.36	1577.08	0.49981	0.50431	1.38902e-12	9.36001e-12
	ETV5	6185.28	3125.36	0.505291	0.50741	2.30986e-18	2.32818e-17		MYO7A	83.6193	234.519	2.80461	2.71059	2.63921e-08	1.20067e-07		SCG5	56.019	25.7667	0.459965	0.504314	0.0212807	0.0385699
	MFGE8	3039.67	6017.36	1.97961	1.96957	2.31945e-18	2.33605e-17		TSC22D1	5430.38	8251.23	1.51946	1.51547	2.64218e-08	1.2016e-07		ACER3	2267.84	1133.85	0.499966	0.504485	5.59956e-14	4.18465e-13
	AZIN1	12770.5	6515.74	0.510217	0.512621	2.40267e-18	2.418e-17		RASGRF1	32.3273	133.055	4.11587	3.77141	2.66399e-08	1.21026e-07		AADAT	525.441	259.072	0.493058	0.504611	4.43136e-07	1.76566e-06
	ARL8A	2302.89	4956.33	2.15222	2.13487	2.42684e-18	2.44045e-17		C2orf66	0	32.1973	Inf	12.2539	2.71733e-08	1.23321e-07		WRN	895.366	445.094	0.497109	0.504675	1.65308e-09	8.51783e-09
	MAK16	2675.61	1232.32	0.460575	0.464029	2.56702e-18	2.57943e-17		FAM134B	27.6435	129.667	4.6907	4.02061	2.72952e-08	1.23788e-07		NFYB	1020.63	510.404	0.500085	0.504856	3.36789e-11	2.04431e-10
	SHROOM1	727.581	247.834	0.340628	0.346061	2.68057e-18	2.69147e-17		NDUFS5	3847.13	6308.68	1.63984	1.63146	2.75474e-08	1.24889e-07		DNAAF2	748.059	372.813	0.498373	0.505173	3.6929e-09	1.83566e-08
	NRGN	749.679	250.103	0.333613	0.341149	2.69293e-18	2.70181e-17		MAP2K3	3506.02	5495.52	1.56745	1.56199	2.79362e-08	1.26564e-07		RPGR	167.422	83.1893	0.496885	0.505242	0.000491776	0.00124977
	S1PR3	198.951	611.816	3.07522	3.00309	2.70512e-18	2.71195e-17		HRAS	2305.61	3648.5	1.58244	1.57553	2.91894e-08	1.32104e-07		CCT6A	18923.1	9515.71	0.502863	0.505372	1.89899e-18	1.92442e-17
	NAA15	7261.11	3656.29	0.503545	0.50632	2.74617e-18	2.75101e-17		PCMTD2	803.693	1381.03	1.71836	1.70912	2.92158e-08	1.32178e-07		COL1A1	233.28	114.875	0.492432	0.505407	5.25059e-05	0.000157819
	ADCK3	1625.06	3381.54	2.08088	2.06652	2.78851e-18	2.79128e-17		C17orf59	382.749	722.237	1.88697	1.8703	3.02666e-08	1.3679e-07		NFIX	2777.06	1395.08	0.502358	0.505599	2.15169e-11	1.33076e-10
	SRSF4	4037.73	1939.05	0.480232	0.482599	2.80133e-18	2.80198e-17		GAS5	6016.03	9937.84	1.65189	1.64343	3.03974e-08	1.37334e-07		DCAF15	2096.47	1056.68	0.504029	0.505816	2.63142e-13	1.86133e-12
	DCAKD	749.636	1786.25	2.38282	2.35172	2.87618e-18	2.87464e-17		MXI1	1214.87	2010.4	1.65482	1.64432	3.06341e-08	1.38355e-07		RABL6	13755.9	6930.53	0.503824	0.505887	4.7939e-20	5.32823e-19
	ERO1LB	698.431	1624.96	2.32658	2.31199	2.95249e-18	2.94866e-17		SPRYD7	864.389	1464.12	1.69382	1.68291	3.08582e-08	1.39271e-07		PRPF4B	3259.27	1634.12	0.501376	0.505994	2.5089e-13	1.78044e-12
	TRPM6	8.46937	144.292	17.0369	11.7477	2.97849e-18	2.97236e-17		TECPR1	404.448	795.438	1.96673	1.94292	3.12855e-08	1.41054e-07		BEND6	166.39	81.8652	0.492007	0.506115	0.000422126	0.00108541
	KLF9	352.57	953.413	2.70418	2.68199	2.99292e-18	2.98449e-17		CCDC97	1757.31	2807.92	1.59785	1.59042	3.15087e-08	1.42011e-07		BCCIP	6751.78	3395.69	0.502932	0.506119	7.9374e-16	6.73958e-15
	XPOT	11191.8	5666.21	0.506282	0.508789	3.13582e-18	3.1246e-17		DYSF	1574.65	2640.72	1.67702	1.66992	3.17143e-08	1.42889e-07		TEAD2	2392.42	1202.99	0.502833	0.506277	5.8928e-14	4.39627e-13
	NTN4	534.18	1281.41	2.39885	2.38105	3.36775e-18	3.35315e-17		CYB561D1	864.469	1501.72	1.73716	1.72724	3.18458e-08	1.43432e-07		NAA15	7261.11	3656.29	0.503545	0.50632	2.74617e-18	2.75101e-17
	SPRYD4	853.035	1987.34	2.32973	2.30433	3.42545e-18	3.40801e-17		KCTD13	391.76	731.045	1.86605	1.84862	3.24498e-08	1.46052e-07		RAD21L1	247.372	122.066	0.493453	0.506442	3.38262e-05	0.000104677
	TRIM28	29482.4	15640.3	0.530495	0.532448	3.43476e-18	3.41468e-17		NOL3	821.037	1434.84	1.74759	1.73069	3.29379e-08	1.48096e-07		AGPAT9	1537.85	772.16	0.502104	0.506548	4.4518e-13	3.0889e-12
	MYPOP	1174.85	2630.76	2.23923	2.22057	3.43904e-18	3.41634e-17		IL24	39.0802	148.66	3.80398	3.55192	3.48765e-08	1.56651e-07		FGFRL1	4961.72	2500.83	0.504024	0.506574	4.88225e-18	4.80626e-17
	BCOR	2398.61	1020.4	0.425412	0.429102	3.63718e-18	3.61043e-17		UQCC1	3228.01	5078.1	1.57314	1.56702	3.49667e-08	1.57002e-07		TMEM156	308.234	149.948	0.486475	0.506744	7.30959e-05	0.000215405
	AGTRAP	1652.97	3534.21	2.13809	2.12112	3.66806e-18	3.63833e-17		CRADD	235.107	515.781	2.19382	2.13893	3.50444e-08	1.57297e-07		DGKE	403.32	202.563	0.502239	0.506771	4.9573e-06	1.73267e-05
	HMGA1	35680.7	18492.7	0.518283	0.520473	3.6913e-18	3.65861e-17		DIRC2	813.097	1373.11	1.68875	1.68097	3.56992e-08	1.60127e-07		RANGAP1	16398.4	8276.75	0.50473	0.50678	3.21071e-20	3.61771e-19
	PDE2A	114.722	439.796	3.83357	3.69769	3.74463e-18	3.70866e-17		DUSP10	1795.88	2890.55	1.60954	1.60092	3.61676e-08	1.62169e-07		TTLL4	2125.13	1071.69	0.504293	0.506974	1.38879e-14	1.08818e-13
	SIAH2	2348.65	1078.73	0.4593	0.462875	3.92996e-18	3.88927e-17		C19orf66	578.609	1075.81	1.8593	1.83994	3.61793e-08	1.62169e-07		CASKIN2	1741.75	876.675	0.503329	0.50714	2.6406e-13	1.86681e-12
	ATG2A	2646.46	5677.53	2.14533	2.13198	3.93723e-18	3.89352e-17		ABCG4	14.3274	92.4149	6.45022	5.02145	3.71006e-08	1.66128e-07		PLEKHG2	2841.45	1433.34	0.504442	0.507179	1.49837e-15	1.24559e-14
	MGST2	750.843	1990.78	2.65139	2.60368	4.08177e-18	4.0334e-17		RGAG4	38.1388	140.846	3.69299	3.41949	3.75579e-08	1.68118e-07		FZD4	211.708	104.698	0.494541	0.507341	0.000175093	0.000484262
	POP7	1374.12	559.918	0.407472	0.412122	4.21177e-18	4.15872e-17		TNFAIP8	439.024	817.79	1.86275	1.84326	3.77418e-08	1.68826e-07		ETV5	6185.28	3125.36	0.505291	0.50741	2.30986e-18	2.32818e-17
	NOL6	6705.04	3100.14	0.46236	0.465005	4.4015e-18	4.34279e-17		WNT9A	9.95303	74.3665	7.47174	5.93548	3.78558e-08	1.69278e-07		NUP62	8381.44	4235.5	0.505343	0.507491	1.49527e-18	1.52118e-17
	FRMD8	2789.03	5604.15	2.00936	1.99953	4.51813e-18	4.45451e-17		CRTAP	13998	21501.4	1.53604	1.5313	3.78898e-08	1.69372e-07		ISL1	135.35	66.2239	0.489278	0.507605	0.0021159	0.00478802
	RRS1	5258.85	2519.53	0.479102	0.482074	4.69084e-18	4.62131e-17		ATP7B	462.519	888.731	1.9215	1.90645	3.87365e-08	1.72921e-07		GEMIN5	3674.01	1855.12	0.50493	0.507654	1.64251e-16	1.46097e-15
	FGFRL1	4961.72	2500.83	0.504024	0.506574	4.88225e-18	4.80626e-17		C17orf89	1630.68	3226.61	1.97868	1.95453	3.92887e-08	1.75207e-07		SCARF2	2625.96	1325.59	0.504801	0.507682	1.05732e-15	8.89685e-15
	ABCD1	1611.27	3339.26	2.07244	2.05826	4.94769e-18	4.86702e-17		C3orf55	204.549	436.579	2.13435	2.0984	3.99125e-08	1.77928e-07		ARL13B	660.409	330.424	0.500333	0.508069	1.10029e-08	5.23097e-08
	GATAD2A	7810.5	4028.7	0.515805	0.51801	5.12105e-18	5.03378e-17		RABGAP1	3679.34	5642.66	1.53361	1.52954	4.08566e-08	1.82013e-07		EIF5AL1	985.695	497.16	0.504375	0.508217	5.2788e-07	2.0843e-06
	TEX30	595.993	175.568	0.29458	0.302772	5.21443e-18	5.11788e-17		RPS6KA2	2219.43	3614.1	1.62839	1.62248	4.1703e-08	1.8572e-07		QTRTD1	2032.19	1027.87	0.505795	0.508349	2.90681e-14	2.2153e-13
	WDR4	1412.03	491.366	0.347985	0.352822	5.21384e-18	5.11788e-17		CCDC43	1449.46	2383.94	1.64471	1.63589	4.19644e-08	1.86821e-07		EIF2S1	6427.21	3250.01	0.505664	0.508353	7.02245e-18	6.8259e-17
	NRM	782.852	251.932	0.321813	0.331283	5.35485e-18	5.25177e-17		BEX4	1767.55	2903.83	1.64286	1.63458	4.31185e-08	1.91633e-07		EPB41L2	10107.7	5121.25	0.50667	0.508744	1.59728e-19	1.72693e-18
	KIFAP3	1175.92	2510.55	2.13497	2.12276	5.36089e-18	5.25375e-17		GPD1L	737.135	1285.91	1.74446	1.73527	4.31588e-08	1.91747e-07		XPOT	11191.8	5666.21	0.506282	0.508789	3.13582e-18	3.1246e-17
	ANXA3	3236.76	1465.85	0.452875	0.456252	5.76529e-18	5.64584e-17		EPG5	4110	7489.37	1.82223	1.80893	4.34046e-08	1.92774e-07		GALNT14	3945.97	1999.17	0.506636	0.509364	8.6079e-17	7.76728e-16
	USP37	1210.59	425.304	0.351321	0.357526	5.80694e-18	5.68238e-17		NDST1	21946.9	37440.4	1.70596	1.69641	4.34733e-08	1.93013e-07		MROH6	553.364	279.256	0.504651	0.509703	2.06093e-06	7.56273e-06
	FAM57A	1576.85	682.825	0.433032	0.43553	5.90868e-18	5.77762e-17		PRDX5	6217.24	9518.95	1.53106	1.526	4.37836e-08	1.94259e-07		SETD8	3544.42	1797.96	0.507265	0.509731	1.95383e-16	1.72614e-15
	JAG1	405.695	1048.45	2.58434	2.55762	6.21734e-18	6.07489e-17		CSGALNACT1	69.2454	213.23	3.07934	2.97112	4.4712e-08	1.98244e-07		NAE1	3394.06	1718.68	0.506379	0.509768	2.51905e-13	1.78667e-12
	DSEL	341.852	1166.51	3.41232	3.35312	6.24517e-18	6.09754e-17		PTBP3	7633.58	12135.8	1.5898	1.58442	4.51936e-08	2.00311e-07		CMC2	952.608	482.23	0.50622	0.510019	2.42095e-10	1.35691e-09
	LRRN4	4278.83	1885.04	0.440551	0.444344	6.46504e-18	6.30353e-17		PML	5352.07	8149.88	1.52275	1.51792	4.55729e-08	2.01924e-07		SIGIRR	191.466	94.6024	0.494096	0.510033	0.000294707	0.000781725
	RDH10	3022.4	6015.97	1.99046	1.98142	6.46577e-18	6.30353e-17		OCRL	3011.47	4670.78	1.551	1.54547	4.59799e-08	2.03659e-07		KHSRP	18806.9	9551.84	0.507891	0.510241	7.98728e-17	7.24615e-16
	DHX9	23358.7	12332.3	0.527954	0.530137	6.65869e-18	6.48678e-17		MICAL2	34829.9	54279.3	1.55841	1.55342	4.67552e-08	2.06883e-07		CREBZF	1458.21	737.036	0.505439	0.510303	7.92017e-11	4.67112e-10
	CHD1	2989.5	1295.88	0.433476	0.437332	6.95104e-18	6.76654e-17		CREBL2	1051.67	1722.59	1.63797	1.62989	4.71918e-08	2.08744e-07		SAMD14	157.375	78.3536	0.497877	0.51033	0.000656062	0.00163616
	EIF2S1	6427.21	3250.01	0.505664	0.508353	7.02245e-18	6.8259e-17		DTX3	631.524	1136.8	1.80009	1.778	4.76104e-08	2.10382e-07		CKAP2	6330.85	3220.16	0.508646	0.511433	1.46057e-17	1.3979e-16
	SRRT	8235.23	4194.94	0.509389	0.511542	7.02222e-18	6.8259e-17		LMNA	34764.9	52304.1	1.50451	1.50053	4.76537e-08	2.10503e-07		SRRT	8235.23	4194.94	0.509389	0.511542	7.02222e-18	6.8259e-17
	WWP1	4334.59	8580.84	1.97962	1.97143	7.42666e-18	7.21344e-17		LYRM5	245.199	538.168	2.19482	2.14238	4.78956e-08	2.11439e-07		HLX	364.582	184.391	0.505759	0.511697	3.17992e-06	1.13601e-05
	SCLT1	771.967	279.264	0.361756	0.368046	7.47427e-18	7.25431e-17		DPP7	8484.95	12855.6	1.51511	1.51095	4.86158e-08	2.14391e-07		ZNF595	217.792	110.229	0.50612	0.511911	0.000202583	0.000554088
	SLFN12	619.988	1470.73	2.37219	2.35822	7.51868e-18	7.292e-17		LTA4H	3424.89	5553.38	1.62148	1.61377	4.88342e-08	2.15281e-07		CSPP1	1535.13	780.325	0.508313	0.511973	9.11349e-13	6.20827e-12
	JUND	2377.99	4743.62	1.9948	1.9845	7.79892e-18	7.5582e-17		HMGXB3	3826.12	6157.72	1.60939	1.60337	4.90894e-08	2.16334e-07		TCF7	1069.94	542.462	0.507001	0.511992	1.0821e-10	6.31089e-10
	CCSAP	1053.09	407.204	0.386675	0.391202	7.86744e-18	7.61896e-17		CYTH2	2461	3852.44	1.56539	1.55865	5.01221e-08	2.20736e-07		SUZ12P1	97.3812	46.8513	0.481113	0.512224	0.00529361	0.0109858
	NAA50	8746.15	4475.76	0.511741	0.514286	8.36158e-18	8.09152e-17		PINK1	2323	3798.49	1.63516	1.62645	5.01436e-08	2.20757e-07		ING2	432.647	217.159	0.501932	0.512293	1.73893e-06	6.43157e-06
	ITFG1	1550.52	3286.28	2.11946	2.10716	8.52043e-18	8.23914e-17		EFNA1	916.186	1545.42	1.68679	1.67399	5.14745e-08	2.26336e-07		KLF16	3133.41	1598.14	0.510033	0.512398	7.20922e-16	6.14521e-15
	PLXNA3	477.645	1251.97	2.62114	2.58894	8.85749e-18	8.55875e-17		PTEN	5691.68	8627.62	1.51583	1.51212	5.24518e-08	2.30531e-07		AZIN1	12770.5	6515.74	0.510217	0.512621	2.40267e-18	2.418e-17
	LOC100129550	319.345	845.678	2.64817	2.61993	9.10542e-18	8.79183e-17		ARID3A	539.269	1025.24	1.90116	1.88595	5.30363e-08	2.32943e-07		COPS3	4273.36	2176.45	0.509305	0.51269	7.08532e-13	4.86716e-12
	ARHGAP33	476.587	130.297	0.273395	0.280397	9.1508e-18	8.82914e-17		RAB6B	968.975	1608.98	1.6605	1.65287	5.33826e-08	2.34386e-07		PAPD7	2290.87	1164.89	0.508491	0.51293	1.23079e-13	8.95264e-13
	CCDC86	4588.29	2128.1	0.46381	0.466828	9.47903e-18	9.1391e-17		FAM131A	978.479	1695.86	1.73316	1.71955	5.34019e-08	2.34392e-07		ZNF530	136.275	67.5991	0.496049	0.513321	0.00149327	0.00348324
	SCPEP1	1373.75	2941.06	2.1409	2.12338	9.58079e-18	9.23041e-17		SH2D5	2770.19	4328.84	1.56265	1.55816	5.47761e-08	2.40343e-07		ISG20L2	4061.48	2072.05	0.51017	0.513585	4.21052e-15	3.39042e-14
	TRIM22	10.8944	571.856	52.4906	23.8475	9.6137e-18	9.2553e-17		SOX4	2103.97	3688.31	1.75302	1.74196	5.91838e-08	2.59335e-07		PIGX	1393.3	711.964	0.510993	0.513735	4.95023e-11	2.97856e-10
	HPRT1	2258.88	1058.54	0.468615	0.471133	9.74774e-18	9.37746e-17		EEF1A1	454965	720315	1.58323	1.57737	6.09809e-08	2.66942e-07		ZNF124	319.953	159.773	0.499363	0.513822	1.37011e-05	4.4892e-05
	PARP3	580.405	1362.07	2.34675	2.32514	1.14008e-17	1.09597e-16		MBP	3075.94	4807.38	1.5629	1.5582	6.23164e-08	2.72697e-07		OGG1	1050.93	531.972	0.506189	0.513986	1.73723e-09	8.93384e-09
	FAM213B	1409.96	579.692	0.41114	0.413248	1.15287e-17	1.10745e-16		KLF5	491.267	895.681	1.82321	1.81114	6.38708e-08	2.79312e-07		SMPD4	8431.3	4316.33	0.511941	0.514131	1.14708e-18	1.17609e-17
	SP140	2852.4	5664.93	1.98602	1.97542	1.17518e-17	1.12805e-16		C16orf58	2600.79	4004.09	1.53957	1.53447	6.43432e-08	2.81096e-07		MTL5	381.97	191.085	0.500262	0.514271	7.53004e-06	2.5735e-05
	LCE1B	0	86.8033	Inf	33.4881	1.22995e-17	1.17976e-16		SIPA1L1	5152.9	8127.97	1.57736	1.57234	6.49461e-08	2.83541e-07		NAA50	8746.15	4475.76	0.511741	0.514286	8.36158e-18	8.09152e-17
	C2CD4C	191.755	23.2061	0.121019	0.137234	1.31181e-17	1.25736e-16		GANC	573.163	1038.22	1.81138	1.79302	6.51627e-08	2.84392e-07		PHLPP2	1395.18	708.847	0.50807	0.514365	3.8933e-08	1.73739e-07
	ADAMTS6	458.823	1180.38	2.57262	2.54636	1.38097e-17	1.32268e-16		RAB33B	253.004	567.957	2.24486	2.21277	6.53812e-08	2.8525e-07		CEP70	947.545	481.85	0.508524	0.514893	3.57147e-09	1.778e-08
	CKAP2	6330.85	3220.16	0.508646	0.511433	1.46057e-17	1.3979e-16		ULBP1	500.432	902.655	1.80375	1.78844	6.67287e-08	2.90838e-07		SPATA5	1460.15	746.773	0.511438	0.514935	4.05714e-12	2.6428e-11
	HSP90AA1	205395	106451	0.518274	0.520568	1.4756e-17	1.41125e-16		SCN2A	2.25872	43.3397	19.1877	8.75083	6.83295e-08	2.97617e-07		RNF126	3209.78	1643.99	0.512182	0.515441	7.13577e-15	5.67956e-14
	MR1	450.058	1121.47	2.49183	2.45576	1.49601e-17	1.42973e-16		NDST2	1500.16	2372.78	1.58168	1.57614	6.91586e-08	3.01028e-07		WHAMMP1	234.837	117.691	0.501161	0.51545	0.00016185	0.00045068
	MUC19	0.635371	95.3553	150.078	29.5932	1.51568e-17	1.44747e-16		FER1L4	53.737	170.835	3.17909	2.99635	6.93816e-08	3.01899e-07		KHDRBS3	266.945	134.313	0.50315	0.515466	3.36029e-05	0.000104035
	COL18A1	8644.86	17975	2.07927	2.06714	1.60116e-17	1.52798e-16		TPPP	35.0817	138.264	3.9412	3.69172	6.94961e-08	3.02296e-07		TAF1A	702.935	357.428	0.508479	0.515524	1.38637e-08	6.49202e-08
	HIVEP3	1250.69	495.347	0.39606	0.400423	1.62794e-17	1.55241e-16		TMEM179B	1560.64	2489.44	1.59514	1.58867	7.07768e-08	3.07561e-07		PHGDH	9793.67	5026.32	0.513221	0.51564	8.03299e-17	7.27861e-16
	LBX2	256.097	723.041	2.82331	2.76201	1.63098e-17	1.55418e-16		SESN3	0.635371	34.1141	53.6916	10.6741	7.26897e-08	3.15769e-07		CLN6	4982.41	2559.24	0.513656	0.515778	3.90184e-16	3.38997e-15
	KIAA1462	4433.05	9855.39	2.22316	2.20723	1.65205e-17	1.57312e-16		GABRB3	1331.26	2127.4	1.59804	1.5932	7.3545e-08	3.19166e-07		DLAT	2837.75	1456.51	0.513264	0.515986	3.78825e-15	3.0617e-14
	PRKCE	6017.92	11578.9	1.92407	1.91655	1.72653e-17	1.64284e-16		SCAPER	477.761	861.546	1.8033	1.79387	7.40398e-08	3.21207e-07		CDK5RAP2	5642.74	2899.04	0.513766	0.516027	3.06583e-15	2.49788e-14
	PCNP	4432.41	8548.44	1.92862	1.92008	1.74592e-17	1.66008e-16		CPA4	87.9937	233.042	2.64839	2.5501	7.42679e-08	3.21877e-07		VSIG10	1317.22	673.914	0.511619	0.516051	2.39562e-11	1.47467e-10
	NUDT14	286.495	781.02	2.72612	2.674	1.82907e-17	1.73788e-16		WDR83	254.071	529.857	2.08547	2.04526	7.48e-08	3.24076e-07		PTPRN2	111.802	56.0473	0.50131	0.516288	0.0038147	0.00816643
	RRP1	2548.41	1181.04	0.463442	0.466755	1.91478e-17	1.818e-16		RAB29	3151.48	4879.82	1.54842	1.54406	7.72664e-08	3.34434e-07		CALB2	994.486	507.975	0.510791	0.516314	7.87578e-10	4.2106e-09
	SPATA33	680.734	236.012	0.346702	0.351328	1.95446e-17	1.85433e-16		MFSD4	11.2936	78.654	6.96447	5.51247	8.09383e-08	3.49975e-07		HNRNPR	12434.8	6392.82	0.514108	0.516343	4.37756e-19	4.60734e-18
	MAST3	1190.24	2663.89	2.2381	2.22336	1.99704e-17	1.89336e-16		MAPK8IP3	1083.76	1892.09	1.74586	1.73551	8.12623e-08	3.51144e-07		ARPC5L	4053.38	2083.67	0.514058	0.516731	6.45358e-14	4.79822e-13
	TMOD2	347.042	951.275	2.7411	2.70692	2.17304e-17	2.05873e-16		SSH1	3571.6	5972.17	1.67213	1.66449	8.23499e-08	3.55141e-07		XPO1	14988.5	7709.22	0.514343	0.517152	7.07194e-16	6.03211e-15
	CLUH	12865.3	6649.07	0.516823	0.519041	2.18548e-17	2.06902e-16		GAS2L1P2	0	29.8562	Inf	11.3649	8.30764e-08	3.58038e-07		CRISPLD1	552.729	281.897	0.51001	0.517219	8.60124e-07	3.31419e-06
	GSK3B	3175.61	6563.5	2.06685	2.05538	2.23561e-17	2.11495e-16		SRSF8	1262.86	2018.69	1.5985	1.59316	8.36251e-08	3.60284e-07		LOC54944	212.533	105.884	0.498198	0.517235	0.000326334	0.000859005
	RUVBL2	11739.8	5741.5	0.489064	0.491936	2.23787e-17	2.11556e-16		ZFYVE26	1886.98	3327.27	1.76328	1.75295	8.39259e-08	3.61461e-07		PPFIA4	192.337	98.304	0.511102	0.517306	0.000381513	0.000990905
	RHNO1	2752.77	1282.23	0.465798	0.468424	2.24023e-17	2.11626e-16		IGBP1	1272.43	2192.65	1.72321	1.7087	8.48475e-08	3.6531e-07		ZW10	2141.98	1103.77	0.515304	0.517325	3.49623e-13	2.44662e-12
	LRRC8E	1507.63	3201.85	2.12377	2.1105	2.28589e-17	2.15784e-16		SLC41A3	934.336	1530.46	1.63801	1.62977	8.84438e-08	3.79919e-07		ARSK	493.004	251.156	0.509441	0.517355	2.34615e-07	9.61142e-07
	HYLS1	913.641	341.639	0.373932	0.378448	2.35591e-17	2.22233e-16		CCDC53	509.274	934.75	1.83546	1.81439	8.93646e-08	3.83623e-07		MYBL1	1832.16	938.356	0.512159	0.517367	6.01722e-10	3.23945e-09
	RAB5B	4491.75	8563.38	1.90647	1.8985	2.49333e-17	2.35026e-16		TGFBR3	405.732	886.836	2.18577	2.15763	8.96196e-08	3.84592e-07		CIRH1A	5461.05	2812.52	0.515014	0.517893	1.92155e-14	1.4843e-13
	RPL23AP82	375.067	1108.79	2.95624	2.87871	2.49904e-17	2.35395e-16		NAP1L5	231.887	480.664	2.07284	2.03667	9.06031e-08	3.88558e-07		TUBGCP5	1003.65	512.774	0.510907	0.517932	5.99038e-10	3.22633e-09
	AMOTL2	6659.47	13142.8	1.97355	1.9641	2.50225e-17	2.35528e-16		RBMS3	627.659	1089.11	1.73519	1.72771	9.09417e-08	3.89843e-07		KCTD3	3753.63	1931.44	0.514554	0.518002	2.73343e-14	2.09292e-13
	ABCC10	717.349	1708.74	2.38202	2.36025	2.54578e-17	2.39453e-16		CTSA	7015.52	10655.6	1.51886	1.51387	9.34067e-08	3.99741e-07		GATAD2A	7810.5	4028.7	0.515805	0.51801	5.12105e-18	5.03378e-17
	RELT	1035.09	414.447	0.400397	0.404671	2.67423e-17	2.51354e-16		CLN3	2199.39	3402.68	1.5471	1.54125	9.34244e-08	3.99741e-07		ORC3	1829.68	940.244	0.513885	0.518074	5.8924e-11	3.51477e-10
	DENND2A	408.416	110.99	0.271757	0.281094	2.67928e-17	2.51649e-16		PHF11	424.839	783.706	1.84471	1.83114	9.35498e-08	4.00146e-07		LINC01311	64.159	30.2442	0.471394	0.518273	0.0222414	0.0400835
	SMG6	2565.45	5242.77	2.0436	2.03298	2.68791e-17	2.52278e-16		IDH2	4866.43	7546.54	1.55073	1.54462	9.3873e-08	4.01397e-07		SH3RF3	657.328	336.635	0.512127	0.518541	3.522e-08	1.58031e-07
	FCGRT	1937.98	3872.23	1.99808	1.98621	2.7031e-17	2.53522e-16		LOXL4	678.375	1157.37	1.7061	1.69266	9.40128e-08	4.01864e-07		TMEM209	1856.79	953.186	0.513353	0.518664	5.15905e-12	3.33074e-11
	GNAI1	1568.3	3264.48	2.08154	2.07164	2.85451e-17	2.67531e-16		ZSWIM4	1716	2680.22	1.5619	1.55671	9.43437e-08	4.03147e-07		PTPN12	4867.7	2511.54	0.51596	0.518876	1.80249e-16	1.59892e-15
	MANBA	546.128	1280.68	2.34501	2.32688	2.90537e-17	2.72103e-16		RCBTB1	977.684	1652.86	1.69059	1.68075	9.59613e-08	4.09792e-07		CLUH	12865.3	6649.07	0.516823	0.519041	2.18548e-17	2.06902e-16
	LRRC59	18259	9745.37	0.533729	0.5357	2.91922e-17	2.73205e-16		MAPT	256.802	518.568	2.01933	1.98042	9.64064e-08	4.11558e-07		G0S2	31196.6	16104.6	0.516228	0.519112	1.62779e-14	1.26484e-13
	YDJC	2230.71	1033.19	0.463165	0.467182	3.02828e-17	2.8321e-16		APH1B	368.069	679.189	1.84528	1.82831	9.74362e-08	4.15819e-07		C2orf44	1148.44	589.957	0.513705	0.51919	1.06967e-10	6.24394e-10
	CCDC183-AS1	345.678	78.0828	0.225883	0.235929	3.03806e-17	2.83921e-16		WIPF2	3323.75	5341.96	1.60721	1.60076	9.81185e-08	4.18458e-07		GSPT1	12790.4	6614.64	0.517155	0.519265	6.57043e-19	6.83294e-18
	BAK1	3356.11	6456.75	1.92388	1.91466	3.30133e-17	3.08304e-16		SERPINB9P1	44.5857	150.211	3.36903	3.15647	9.99807e-08	4.25984e-07		ARSJ	937.097	483.319	0.515762	0.519457	1.11328e-09	5.85859e-09
	WDR5	7845.31	4106.67	0.523456	0.525466	3.34005e-17	3.11699e-16		GIPC1	7025.64	10844.5	1.54356	1.53806	1.00531e-07	4.28187e-07		KCNQ5	815.738	420.095	0.514988	0.519505	2.52448e-09	1.27717e-08
	DDX18	8720.59	4552.41	0.52203	0.524569	3.37571e-17	3.14802e-16		CASP8	2677.05	4116.86	1.53784	1.53239	1.02557e-07	4.36676e-07		DIAPH1	12685	6558.69	0.517043	0.519577	3.62885e-15	2.94195e-14
	NUP160	4206.55	1971.47	0.468666	0.471551	3.47896e-17	3.242e-16		LINC00667	292.05	561.278	1.92185	1.9005	1.03122e-07	4.38794e-07		RAN	28263.6	14601.2	0.516608	0.519604	6.5304e-14	4.84708e-13
	NUDCD1	3271.65	1564.57	0.478218	0.482212	3.52936e-17	3.28662e-16		KAT2B	1094.97	1795.12	1.63942	1.63572	1.06269e-07	4.51455e-07		MAGI3	694.772	356.827	0.513588	0.519721	7.23725e-07	2.81513e-06
	MTHFD2	11292.2	5925.67	0.524759	0.526804	3.54148e-17	3.29556e-16		FAM228B	71.2645	209.456	2.93913	2.80066	1.07333e-07	4.55827e-07		HMGA1	35680.7	18492.7	0.518283	0.520473	3.6913e-18	3.65861e-17
	GNPDA1	7037.94	13217	1.87796	1.87016	3.55979e-17	3.31025e-16		ANO2	29.6694	120.661	4.06686	3.70673	1.0772e-07	4.57323e-07		HSP90AA1	205395	106451	0.518274	0.520568	1.4756e-17	1.41125e-16
	PALM3	118.179	3.78238	0.0320056	0.062715	3.56486e-17	3.31261e-16		ZNF449	267.983	524.414	1.95689	1.94015	1.10465e-07	4.68669e-07		NEIL2	1257.73	651.271	0.517817	0.520673	2.24642e-11	1.38672e-10
	KREMEN2	25.8339	186.476	7.21825	6.49413	3.64993e-17	3.38926e-16		LYRM9	13.9282	82.3407	5.91178	4.7676	1.11743e-07	4.73786e-07		IFNGR2	2444.37	1261.57	0.516111	0.520704	1.23189e-10	7.12734e-10
	PMP22	837.973	317.841	0.379297	0.384587	3.6548e-17	3.39138e-16		ZMYM6	512.487	911.881	1.77932	1.77357	1.1363e-07	4.8163e-07		TYMS	12897.1	6680.02	0.517947	0.520879	4.52734e-14	3.41257e-13
	TUBA1A	2421.44	5224.05	2.15742	2.1396	3.84134e-17	3.56194e-16		CSRNP1	514.077	914.813	1.77952	1.75955	1.14792e-07	4.864e-07		SMYD4	1073.3	555.089	0.517178	0.52148	3.48114e-10	1.92721e-09
	ULK1	1923.6	4015.4	2.08744	2.07457	3.90648e-17	3.61979e-16		STK11	4249.21	6444.46	1.51663	1.51155	1.14861e-07	4.86533e-07		DZIP1L	783.9	403.84	0.515168	0.521623	4.23205e-09	2.09253e-08
	ATP6AP1	8426.23	15831.2	1.87881	1.87116	3.92095e-17	3.63063e-16		PPL	0.329327	31.6195	96.0124	10.4827	1.16253e-07	4.92113e-07		EIF4EBP1	9818.43	5092.92	0.518711	0.521688	2.27604e-13	1.61957e-12
	KDELC2	3596.23	1775.2	0.493627	0.496732	4.22642e-17	3.91071e-16		GSS	4245.72	6510.52	1.53343	1.52742	1.18067e-07	4.99628e-07		MGC45800	384.349	198.284	0.515895	0.521986	2.70649e-06	9.75932e-06
	TRIM59	1887	843.491	0.447001	0.451793	4.42004e-17	4.08698e-16		FOSL2	11371	18503.6	1.62727	1.62012	1.1869e-07	5.02103e-07		XXYLT1	1609.75	836.511	0.519651	0.522411	2.74474e-12	1.80678e-11
	CPQ	963.084	2054.35	2.1331	2.11847	4.4563e-17	4.1176e-16		ADCY6	2577.14	4452.65	1.72775	1.71802	1.20822e-07	5.10626e-07		SNRPG	4439.78	2301.39	0.518356	0.522481	2.79501e-10	1.55989e-09
	BCL6	691.056	1537.33	2.2246	2.20396	4.61593e-17	4.26208e-16		TRA2A	1962.31	3039.76	1.54908	1.54294	1.21083e-07	5.114e-07		PITHD1	2356.72	1224.31	0.5195	0.52258	1.73733e-13	1.2512e-12
	CHD4	15542.3	7495.85	0.482288	0.485111	4.75331e-17	4.38585e-16		COL27A1	2311.59	4284.17	1.85334	1.83749	1.22767e-07	5.18345e-07		CCDC74A	260.917	132.463	0.50768	0.522686	0.000150817	0.000421535
	LOC102723769	44.0468	286.959	6.51487	6.04627	4.79376e-17	4.42005e-16		SYNRG	2651.84	4264.2	1.60802	1.60202	1.24048e-07	5.23587e-07		TRAF5	729.957	376.156	0.515313	0.522764	1.50638e-08	7.02138e-08
	P4HTM	550.623	1271.89	2.30991	2.28835	4.85415e-17	4.47258e-16		PRRT3	323.959	615.255	1.89918	1.88704	1.25277e-07	5.28433e-07		ABCB10	1578.41	818.594	0.51862	0.522931	3.18048e-11	1.93864e-10
	CPEB4	564.917	1455.2	2.57596	2.55175	4.93689e-17	4.54561e-16		ADAMTS5	155.217	350.733	2.25964	2.22787	1.29021e-07	5.43347e-07		TNFRSF21	1275.93	663.16	0.519746	0.522986	2.39564e-11	1.47467e-10
	ENG	22109.8	11973.7	0.541558	0.543511	4.94556e-17	4.5504e-16		ATG13	3493.01	5327.85	1.52529	1.51954	1.29325e-07	5.44455e-07		STC1	2105.21	1093.53	0.51944	0.523277	2.53902e-13	1.79986e-12
	FAM212A	11.6229	139.134	11.9707	9.59732	5.05457e-17	4.64743e-16		ARL8B	3572.6	5489.37	1.53652	1.5325	1.31041e-07	5.51147e-07		ARRB2	1727.96	898.009	0.519694	0.523442	7.51812e-12	4.80404e-11
	SYTL2	1020.7	2148.1	2.10453	2.0897	5.17941e-17	4.75888e-16		TINF2	1499.95	2427.39	1.61832	1.60785	1.33397e-07	5.60694e-07		PLEKHO1	1274.49	664.93	0.521723	0.52355	1.84948e-10	1.05101e-09
	DGCR8	2791.82	1344.04	0.481419	0.483881	5.3306e-17	4.89093e-16		ZNF333	183.239	404.797	2.20912	2.17918	1.36045e-07	5.7146e-07		PRKRIR	2485.96	1293	0.520121	0.523686	5.5797e-14	4.17219e-13
	IPO5	19312.3	10350.1	0.535931	0.53813	5.32689e-17	4.89093e-16		MOSPD2	445.078	792.571	1.78075	1.76992	1.39654e-07	5.85681e-07		TMEM177	1036.31	537.049	0.518233	0.5238	1.48935e-08	6.95189e-08
	TSPYL1	6231.89	11745.4	1.88472	1.8773	5.35195e-17	4.90708e-16		EBF1	133.381	314.35	2.35678	2.30114	1.41411e-07	5.92101e-07		UBIAD1	1894.14	986.766	0.520956	0.523875	6.61472e-13	4.55345e-12
	PTPRE	872.802	1963.83	2.25003	2.23763	5.43121e-17	4.97626e-16		APBB2	1967.75	3104.02	1.57745	1.57263	1.42584e-07	5.96822e-07		SLC38A1	16987.6	8847.19	0.520804	0.524108	1.80369e-12	1.20488e-11
	HIST1H2BD	135.044	509.694	3.77427	3.58152	5.45444e-17	4.99405e-16		TSC2	3314.5	5024.9	1.51604	1.51194	1.44188e-07	6.02954e-07		STARD8	1144.12	596.467	0.521332	0.524253	6.66809e-10	3.58396e-09
	ENC1	2888.17	5981.66	2.07109	2.05966	5.98959e-17	5.4802e-16		HECTD3	2774.28	4221.8	1.52176	1.51672	1.49164e-07	6.23364e-07		IER3IP1	2123.41	1105.3	0.520531	0.524257	2.33664e-13	1.66089e-12
	ANKRD9	879.79	326.028	0.370574	0.378326	6.14377e-17	5.61735e-16		HSF2BP	152.056	352.204	2.31627	2.24575	1.51767e-07	6.34043e-07		DDX18	8720.59	4552.41	0.52203	0.524569	3.37571e-17	3.14802e-16
	KCNQ3	108.372	409.07	3.77468	3.6817	6.42437e-17	5.86688e-16		RMDN1	2730.19	4251.5	1.55721	1.55184	1.51835e-07	6.34122e-07		MUTYH	522.147	270.799	0.518626	0.524886	3.43747e-07	1.38525e-06
	LINC00663	13.5523	144.051	10.6292	8.85462	6.42565e-17	5.86688e-16		PHF7	200.198	413.306	2.06449	2.03522	1.53805e-07	6.42145e-07		LOC102288414	919.802	476.882	0.518462	0.525273	4.70647e-06	1.64808e-05
	DPH2	2323.9	1090.18	0.469119	0.471214	6.49331e-17	5.92452e-16		EAF1	1415.87	2250.45	1.58945	1.58346	1.58489e-07	6.60647e-07		CCNA1	133.258	67.8187	0.508928	0.52533	0.00264268	0.00585856
	CDR2	1369.17	603.111	0.440493	0.443876	6.9513e-17	6.33798e-16		UBE2Q1	4720.32	7259.71	1.53797	1.5321	1.67822e-07	6.98218e-07		WDR5	7845.31	4106.67	0.523456	0.525466	3.34005e-17	3.11699e-16
	TOM1L2	1355.61	2836.15	2.09215	2.07948	7.24206e-17	6.59849e-16		LOC100507501	39.0802	136.215	3.48553	3.24832	1.6996e-07	7.06666e-07		TMEM106C	5113.36	2674.76	0.523094	0.525894	1.75848e-13	1.26574e-12
	DUSP5	2007.72	3931.03	1.95796	1.94841	7.26476e-17	6.61457e-16		VPS9D1	401.244	721.936	1.79924	1.7861	1.70177e-07	7.07344e-07		RRP15	2350.13	1227.83	0.52245	0.525904	1.05199e-13	7.68619e-13
	BBS1	681.339	1510.35	2.21674	2.19674	7.40256e-17	6.73535e-16		SERPINB8	1128.52	1870.8	1.65774	1.6491	1.76843e-07	7.34814e-07		DDX46	6249.96	3272.01	0.523524	0.526122	1.94437e-16	1.71895e-15
	WRAP53	1451.86	630.933	0.434568	0.437293	7.7763e-17	7.07049e-16		FBXO33	521.612	904.176	1.73343	1.72056	1.79273e-07	7.44676e-07		PTRH2	1041.77	541.746	0.520024	0.526175	1.17304e-08	5.55667e-08
	SRSF1	24366.5	13205.1	0.541934	0.544016	7.81222e-17	7.09822e-16		PLIN4	0.964698	33.9094	35.1502	9.52948	1.79415e-07	7.45032e-07		DHX33	3526.38	1844.27	0.522991	0.526185	7.65914e-13	5.25032e-12
	CNTROB	2278.13	1098.64	0.482256	0.48503	7.98397e-17	7.24615e-16		HERC5	928.055	1503.56	1.62012	1.6137	1.79548e-07	7.45348e-07		IMP4	5007.6	2621.51	0.523507	0.526227	2.92732e-15	2.388e-14
	ELOVL5	9170.56	4884.07	0.532581	0.534804	7.99163e-17	7.24615e-16		PHKB	3449.93	5187.82	1.50374	1.5001	1.80548e-07	7.49259e-07		ASB13	1094.47	571.916	0.522551	0.526231	1.64998e-10	9.4337e-10
	KHSRP	18806.9	9551.84	0.507891	0.510241	7.98728e-17	7.24615e-16		PAG1	377.652	722.286	1.91257	1.89577	1.88862e-07	7.83267e-07		NRARP	158.882	81.9164	0.515579	0.526357	0.000998997	0.00240793
	PHGDH	9793.67	5026.32	0.513221	0.51564	8.03299e-17	7.27861e-16		IL10RB	2321.16	3746.94	1.61425	1.60531	1.90164e-07	7.87669e-07		SEH1L	3371.52	1764.54	0.523368	0.526504	2.80747e-14	2.14835e-13
	APLP2	22880	42378.5	1.85221	1.84517	8.06155e-17	7.29944e-16		SH3D19	3918.66	6052.84	1.54462	1.54065	2.02115e-07	8.3479e-07		RPUSD2	840.93	439.739	0.522919	0.526586	2.55937e-09	1.29382e-08
	DUSP3	5709.14	10694.7	1.87326	1.86546	8.1688e-17	7.39144e-16		REXO2	3262.4	5163.51	1.58273	1.57471	2.02881e-07	8.37693e-07		GLRX5	2728.66	1431.46	0.524603	0.526649	1.48243e-13	1.07472e-12
	DCLRE1A	1799.72	819.707	0.455463	0.46023	8.18161e-17	7.39792e-16		FBXL2	294.875	563.562	1.91119	1.89703	2.04077e-07	8.42363e-07		TRIP10	4245.02	2222.88	0.523645	0.526736	3.02513e-12	1.98437e-11
	NIF3L1	1490.35	623.83	0.41858	0.424182	8.33102e-17	7.52781e-16		SRPX	490.765	855.759	1.74373	1.72982	2.05152e-07	8.46267e-07		C4orf27	1050.24	547.43	0.521243	0.52676	8.32686e-09	4.02301e-08
	HIC1	42.4666	240.643	5.66663	5.13064	8.35106e-17	7.54072e-16		SUMF1	1376.46	2184.16	1.58679	1.57773	2.09943e-07	8.64943e-07		MTHFD2	11292.2	5925.67	0.524759	0.526804	3.54148e-17	3.29556e-16
	GALNT14	3945.97	1999.17	0.506636	0.509364	8.6079e-17	7.76728e-16		SPTAN1	21741.6	33317.1	1.53242	1.52757	2.1104e-07	8.69188e-07		RNF168	2210.16	1157.53	0.52373	0.526809	4.39377e-12	2.85356e-11
	NUDT15	2323.01	1059.33	0.456018	0.459277	8.95859e-17	8.07815e-16		IKBIP	3351.73	5230.21	1.56045	1.55454	2.14617e-07	8.83365e-07		RNF182	511.496	267.836	0.523633	0.526862	5.74516e-07	2.26162e-06
	ERI1	2060.84	955.088	0.463447	0.46807	9.17754e-17	8.26989e-16		FOXO4	164.155	353.294	2.1522	2.11804	2.16262e-07	8.89294e-07		EXOSC3	1957.21	1022.99	0.522677	0.527006	2.55631e-11	1.56914e-10
	GJA3	555.809	1358.76	2.44465	2.42661	9.55701e-17	8.60591e-16		PITPNC1	258.259	519.804	2.01272	1.97095	2.17567e-07	8.94381e-07		MYADM	14252.9	7480.77	0.524859	0.527137	2.75584e-16	2.41676e-15
	PIM1	336.776	78.3172	0.23255	0.24805	9.6296e-17	8.66531e-16		VPS11	1703.26	2643.44	1.55198	1.54582	2.2256e-07	9.14433e-07		SPRY4	1892.89	988.281	0.522101	0.527266	7.70339e-12	4.91523e-11
	ADAMTS15	930.687	335.669	0.360668	0.367172	9.64352e-17	8.67188e-16		IFT43	547.369	948.342	1.73255	1.71733	2.26153e-07	9.2851e-07		LRP3	3527.3	1851.93	0.525027	0.527331	5.54937e-15	4.43307e-14
	CCDC137	3285.31	1644.28	0.500493	0.502979	1.05931e-16	9.51921e-16		USP30	618.028	1046.45	1.6932	1.68099	2.26695e-07	9.30446e-07		TOMM5	4548.23	2388.56	0.525162	0.52745	1.05537e-14	8.32235e-14
	NR3C1	2876.22	6166.45	2.14395	2.13075	1.12644e-16	1.01156e-15		KCNJ16	470.16	831.054	1.7676	1.76123	2.28011e-07	9.35554e-07		HNRNPA3	24631.7	12944.2	0.525511	0.527478	1.25054e-18	1.27817e-17
	HHEX	452.662	120.457	0.266107	0.273704	1.13856e-16	1.02174e-15		FAM96B	2492.31	3817.83	1.53185	1.52545	2.29528e-07	9.4148e-07		TXLNG	3309.91	1735.6	0.524365	0.527489	1.65346e-14	1.28403e-13
	COQ10B	945.536	2042.89	2.16056	2.14799	1.1856e-16	1.06322e-15		TMEM187	134.672	307.935	2.28656	2.22082	2.30241e-07	9.44113e-07		NDUFAF4	654.301	338.509	0.51736	0.527598	5.61405e-07	2.21333e-06
	MEF2D	6855.33	13011.9	1.89807	1.8903	1.19091e-16	1.06725e-15		MED23	1574.42	2597.48	1.6498	1.6441	2.40365e-07	9.83777e-07		RNF4	6273.5	3296.16	0.52541	0.527879	9.52607e-16	8.04158e-15
	PLEKHM2	4923.39	9226.78	1.87407	1.86635	1.19205e-16	1.06754e-15		PEX1	296.894	566.707	1.90879	1.88013	2.54871e-07	1.04119e-06		BEND4	392.998	203.492	0.517795	0.528283	3.45315e-05	0.000106708
	ITPRIP	3500.79	6795.22	1.94105	1.93171	1.19321e-16	1.06785e-15		FRS3	154.295	335.428	2.17394	2.13366	2.64093e-07	1.07786e-06		SDC2	3119.5	1639.59	0.525593	0.528426	5.14677e-14	3.85728e-13
	SDC1	10597.7	19492.4	1.8393	1.83233	1.21132e-16	1.08332e-15		TNFSF12	557.632	979.894	1.75724	1.73821	2.65362e-07	1.08236e-06		MPP3	274.759	141.029	0.513284	0.529009	6.73486e-05	0.000199465
	WDR74	2242.65	1054.9	0.47038	0.474218	1.26583e-16	1.13129e-15		ATP6V1F	3803.52	5917.04	1.55568	1.54905	2.72939e-07	1.11258e-06		IPO11	1737.23	908.113	0.522737	0.52901	3.41175e-10	1.89039e-09
	SBK1	41.9743	233.927	5.57309	5.17508	1.33306e-16	1.19057e-15		CIPC	1135.72	1812.59	1.59599	1.58968	2.76158e-07	1.12464e-06		MAST2	3901.23	2055.17	0.5268	0.529107	2.90348e-13	2.04493e-12
	CHCHD4	1163.62	466.032	0.400503	0.404085	1.34605e-16	1.20136e-15		PCED1A	485	843.988	1.74018	1.72512	2.76254e-07	1.12469e-06		OAS3	2898.97	1525.01	0.526054	0.529215	4.70783e-13	3.26308e-12
	GLI4	508.921	1241.93	2.44032	2.40036	1.37816e-16	1.22917e-15		SHC2	287.58	546.88	1.90167	1.87555	2.82024e-07	1.14711e-06		MTF2	1509.26	792.198	0.524893	0.529237	5.26603e-11	3.15552e-10
	FZD7	1353.86	539.71	0.398645	0.402387	1.38331e-16	1.23293e-15		KIAA0513	1133.64	1899.68	1.67574	1.66738	2.85879e-07	1.16243e-06		PAQR8	293.557	151.564	0.516302	0.529459	3.60226e-05	0.00011108
	STAG1	3500.12	1663.72	0.475333	0.47867	1.42879e-16	1.2726e-15		ZC3H10	230.403	471.153	2.04491	1.99938	2.99386e-07	1.21471e-06		TMEM62	611.009	319.414	0.522764	0.529558	2.25433e-07	9.25844e-07
	FAM101B	4823.26	2365.33	0.490399	0.492791	1.50389e-16	1.33858e-15		HIST1H3E	8.44608	64.5267	7.63983	5.47898	3.02278e-07	1.22606e-06		PNN	6222.05	3280.44	0.527227	0.529624	2.03218e-16	1.7911e-15
	GEMIN5	3674.01	1855.12	0.50493	0.507654	1.64251e-16	1.46097e-15		TMEM42	306.797	600.454	1.95717	1.91668	3.04123e-07	1.23278e-06		RPL22L1	5011.76	2638.03	0.526368	0.529629	8.85245e-12	5.63467e-11
	CEBPG	1679.64	773.858	0.460727	0.464704	1.67721e-16	1.49082e-15		KIF3B	3951.67	6093.12	1.54191	1.53755	3.09511e-07	1.2523e-06		TIMM50	4629.84	2443.73	0.527821	0.529923	3.43508e-15	2.78831e-14
	PHF5A	2815.18	1311.76	0.465961	0.469072	1.71545e-16	1.52377e-15		ADRB2	268.093	538.921	2.0102	1.96689	3.19715e-07	1.29278e-06		USP12	2004.41	1054.87	0.526274	0.529949	8.55451e-13	5.85184e-12
	PLEKHA8	763.229	1709.48	2.2398	2.2249	1.7454e-16	1.54932e-15		CAPG	18195.8	27564	1.51486	1.51002	3.2179e-07	1.29957e-06		SMC6	2022.11	1065.94	0.527142	0.529961	1.29722e-12	8.7549e-12
	PTPN12	4867.7	2511.54	0.51596	0.518876	1.80249e-16	1.59892e-15		CEBPD	4309.85	7142.77	1.65731	1.64716	3.28011e-07	1.32387e-06		NDE1	1820.64	958.182	0.526289	0.529964	2.81073e-12	1.84836e-11
	SCN1B	1167.82	500.805	0.428838	0.432698	1.81169e-16	1.60599e-15		BPNT1	1791.35	2764.85	1.54345	1.53772	3.29205e-07	1.32828e-06		BID	2631.93	1387.03	0.527	0.529983	3.49281e-11	2.11719e-10
	IRX3	651.616	224.592	0.344669	0.351397	1.89137e-16	1.67549e-15		MAN2C1	855.168	1402.09	1.63955	1.62929	3.38172e-07	1.36405e-06		DHX9	23358.7	12332.3	0.527954	0.530137	6.65869e-18	6.48678e-17
	FAM198B	0	77.1467	Inf	30.3102	1.92406e-16	1.70329e-15		IGF2R	18073.8	32175.7	1.78024	1.7659	3.48837e-07	1.40447e-06		WDR89	591.499	307.943	0.520614	0.530222	2.95237e-06	1.05789e-05
	RHBDF1	1209.29	2531.32	2.09324	2.07863	1.94291e-16	1.71882e-15		FILIP1L	223.63	445.519	1.99221	1.96277	3.52393e-07	1.41835e-06		ITGB3	7809.21	4114.79	0.526914	0.530538	2.61792e-11	1.60545e-10
	DDX46	6249.96	3272.01	0.523524	0.526122	1.94437e-16	1.71895e-15		STXBP2	2276.63	3614.27	1.58755	1.57889	3.54723e-07	1.42729e-06		DNAJA1	11799.3	6233.27	0.528273	0.530803	1.28278e-15	1.07319e-14
	SETD8	3544.42	1797.96	0.507265	0.509731	1.95383e-16	1.72614e-15		RSRP1	1058.88	1693.76	1.59958	1.59431	3.71668e-07	1.49409e-06		DDX55	1531.3	806.714	0.526816	0.530934	1.90933e-11	1.18534e-10
	KIAA1804	1642.92	662.209	0.403069	0.408969	2.00592e-16	1.77097e-15		EMC10	2262.99	3421.63	1.51199	1.50696	3.7971e-07	1.52595e-06		C1orf233	820.778	433.037	0.527594	0.530986	2.83303e-08	1.28305e-07
	CSPG4	17.9534	183.344	10.2122	8.83634	2.02047e-16	1.78262e-15		CPT1A	1211.97	1923.39	1.58699	1.58024	3.99512e-07	1.60258e-06		VANGL1	3409.08	1800.77	0.528228	0.531163	5.158e-13	3.56943e-12
	PNN	6222.05	3280.44	0.527227	0.529624	2.03218e-16	1.7911e-15		RILPL1	662.986	1104.8	1.6664	1.65348	4.00874e-07	1.60755e-06		PGBD1	372.35	197.237	0.529709	0.531229	2.38605e-05	7.54057e-05
	SLC37A1	259.63	694.201	2.67381	2.63512	2.03282e-16	1.7911e-15		COL5A2	1753.11	2950.96	1.68326	1.67352	4.05338e-07	1.62396e-06		GEMIN6	874.318	460.158	0.526305	0.531236	1.43508e-07	6.00496e-07
	KIAA0101	3342.42	1516.26	0.453641	0.457589	2.07839e-16	1.83002e-15		PIGZ	209.582	430.675	2.05492	2.01517	4.06267e-07	1.62718e-06		CMTM1	99.314	50.8748	0.512262	0.531387	0.0112818	0.0217612
	VPS28	3589.21	6917.91	1.92742	1.91751	2.20275e-16	1.93821e-15		DNAAF3	193.116	393.934	2.03988	2.00995	4.06863e-07	1.62887e-06		PPIH	2014.29	1065.1	0.528774	0.531556	2.90679e-10	1.61882e-09
	NOP14-AS1	428.815	1029.9	2.40174	2.37107	2.21529e-16	1.94794e-15		PDCD1LG2	112.018	264.625	2.36234	2.32011	4.1059e-07	1.64248e-06		MAFF	770.883	405.435	0.525935	0.531583	1.70735e-08	7.92708e-08
	MARCH2	636.46	1542.06	2.42287	2.3873	2.26304e-16	1.98859e-15		SREBF2	10010.1	15213.3	1.5198	1.51515	4.1589e-07	1.66216e-06		GOLGA2P5	61.6907	31.0268	0.50294	0.531786	0.0278498	0.0490237
	PCDHGA10	509.972	1205.26	2.36337	2.34611	2.37945e-16	2.08948e-15		KRT15	1312.54	2153.04	1.64035	1.62789	4.24321e-07	1.69379e-06		NOL11	3877.71	2048.77	0.528346	0.532132	1.89106e-13	1.35595e-12
	SLC30A1	1917.41	4626.24	2.41275	2.38997	2.72725e-16	2.39329e-15		COMMD6	995.498	1614.63	1.62194	1.60975	4.27129e-07	1.70396e-06		SLMO1	178.622	92.4149	0.517377	0.532363	0.000659318	0.00164396
	MYADM	14252.9	7480.77	0.524859	0.527137	2.75584e-16	2.41676e-15		STX16	1918.04	3001.32	1.56478	1.55736	4.30031e-07	1.71502e-06		TRIM28	29482.4	15640.3	0.530495	0.532448	3.43476e-18	3.41468e-17
	LOC100132891	294.449	769.965	2.61494	2.56784	2.78334e-16	2.43924e-15		LAMA3	1511.65	2647.5	1.75139	1.7395	4.32075e-07	1.72264e-06		DDX24	8692.29	4606.02	0.529897	0.53249	3.71283e-15	3.00445e-14
	EBNA1BP2	6432.99	3093.53	0.480886	0.483684	2.84779e-16	2.49406e-15		PRMT9	454.679	794.738	1.74791	1.74099	4.32353e-07	1.72322e-06		WDR3	4372.54	2318.79	0.530308	0.532965	2.86503e-15	2.33864e-14
	KIAA0020	2448.8	1104.26	0.450939	0.455034	2.98204e-16	2.60988e-15		GSTP1	21644	34092.5	1.57515	1.56843	4.52752e-07	1.80234e-06		RPARP-AS1	321.883	168.801	0.524416	0.532975	1.8623e-05	5.99092e-05
	ZBTB46	249.324	681.164	2.73204	2.68121	3.03912e-16	2.65806e-15		SLC25A30	1727.49	2763.93	1.59997	1.59584	4.55993e-07	1.81469e-06		SMC5	1421.63	750.453	0.527883	0.533161	3.38005e-09	1.68719e-08
	CRABP2	1080.86	457.209	0.423005	0.427091	3.09934e-16	2.70892e-15		PEPD	2746.17	4295.68	1.56425	1.55643	4.69873e-07	1.86765e-06		DTX1	94.3906	48.7021	0.515963	0.53318	0.0105281	0.0204183
	KCTD14	204.972	32.4169	0.158153	0.173775	3.24869e-16	2.83757e-15		PNPLA2	2248.49	3405.38	1.51452	1.50937	4.70716e-07	1.87044e-06		CDKN2B-AS1	148.507	77.7609	0.523618	0.533435	0.00178901	0.00411445
	CD68	1672.93	3369.63	2.01421	2.00176	3.3385e-16	2.91406e-15		SLC9A3R1	3842.73	5964.55	1.55216	1.54514	4.76397e-07	1.89129e-06		LOC100505666	128.717	65.646	0.510002	0.533476	0.00426311	0.00903624
	NPC2	2782.52	5641.26	2.02739	2.01314	3.38187e-16	2.94996e-15		DOPEY1	397.415	719.917	1.8115	1.80422	4.8138e-07	1.91049e-06		PRELID1	12500.8	6639.2	0.531102	0.533637	1.53477e-14	1.1954e-13
	MAP3K4	2495.19	1193.88	0.478471	0.48128	3.41109e-16	2.97346e-15		GLIS2	961.53	1535.23	1.59665	1.58724	4.91706e-07	1.9497e-06		TRIM52-AS1	247.392	129.412	0.523104	0.533642	0.000136747	0.000385121
	ADM5	216.175	29.3147	0.135606	0.145476	3.4825e-16	3.03369e-15		LRRC28	370.587	663.358	1.79002	1.77813	5.13966e-07	2.03304e-06		ATRIP	783.843	416.569	0.531444	0.533712	3.41931e-08	1.53687e-07
	NAT10	6963.75	3726.98	0.535198	0.537447	3.52404e-16	3.06783e-15		ABCA1	7730.18	27081.8	3.50339	3.22618	5.14751e-07	2.03553e-06		MRPS34	4733.13	2513.97	0.531144	0.533819	1.44787e-11	9.079e-11
	LYPD6	183.941	25.8691	0.140638	0.157846	3.69052e-16	3.21063e-15		IRAK2	791.834	1285.37	1.62328	1.61816	5.21847e-07	2.06234e-06		HSPA8	174907	92969.7	0.531539	0.533826	4.4731e-16	3.87343e-15
	RAD1	1465.61	667.944	0.455745	0.458891	3.72721e-16	3.24039e-15		HEATR5B	1250.31	2030.57	1.62405	1.62028	5.45856e-07	2.15397e-06		ARHGAP24	665.807	353.447	0.530855	0.53408	8.1365e-08	3.5124e-07
	CLN6	4982.41	2559.24	0.513656	0.515778	3.90184e-16	3.38997e-15		RABL2B	571.393	995.517	1.74226	1.73306	5.4673e-07	2.15677e-06		ROR2	196.153	102.204	0.52104	0.5342	0.000439001	0.0011246
	DUSP11	980.904	2188.49	2.23109	2.20734	3.99913e-16	3.47219e-15		ITPRIPL2	3884.34	6292.78	1.62004	1.6127	5.55401e-07	2.19032e-06		ZNF215	357.779	187.712	0.52466	0.534219	2.98364e-05	9.29231e-05
	ARSD	840.275	1804.19	2.14714	2.1297	4.13125e-16	3.58452e-15		HHLA3	183.136	389.917	2.12911	2.0707	5.69963e-07	2.24572e-06		RFFL	762.287	403.064	0.528756	0.534315	4.02227e-08	1.7925e-07
	CCHCR1	1603.4	739.991	0.461515	0.464051	4.39945e-16	3.81471e-15		LYST	749.148	1326.28	1.77039	1.76396	5.73114e-07	2.25678e-06		ELOVL5	9170.56	4884.07	0.532581	0.534804	7.99163e-17	7.24615e-16
	HSPA8	174907	92969.7	0.531539	0.533826	4.4731e-16	3.87343e-15		VPS13D	3174.94	5717.78	1.80091	1.78643	5.73036e-07	2.25678e-06		TRIM45	239.089	124.1	0.519056	0.535097	0.000196125	0.000537886
	SPTB	84.7703	340.373	4.01524	3.81295	4.47029e-16	3.87343e-15		SNAI2	998.272	1614.73	1.61752	1.60576	5.76126e-07	2.26727e-06		C8orf33	5777.47	3079.28	0.532981	0.535233	2.83097e-14	2.16254e-13
	CCDC109B	752.281	243.299	0.323415	0.33249	4.57908e-16	3.96259e-15		NIT1	1659.17	2563.01	1.54476	1.53786	5.81016e-07	2.28583e-06		C19orf47	1223.7	649.926	0.531114	0.535236	1.65196e-10	9.44089e-10
	KRBA1	489.81	1197.78	2.44541	2.42202	4.71506e-16	4.07756e-15		DHRS1	536.664	916.898	1.70851	1.6917	5.82097e-07	2.28939e-06		FAM95C	479.558	252.568	0.526668	0.535238	1.26121e-05	4.15946e-05
	TGFBRAP1	4866.83	9631.65	1.97904	1.96879	4.79157e-16	4.14099e-15		ZP1	12.6808	76.5392	6.03585	4.64289	5.83014e-07	2.29162e-06		DUS3L	1066.42	562.216	0.5272	0.535242	1.38523e-08	6.49032e-08
	ADAMTS3	3758.07	1689.53	0.449573	0.453663	4.90698e-16	4.23794e-15		TM4SF1	18342	30678.5	1.67258	1.66227	5.89943e-07	2.31816e-06		DDX20	1477.96	787.962	0.533143	0.535271	9.76749e-11	5.72195e-10
	ZNF511	2667.74	1151.85	0.43177	0.436751	4.95196e-16	4.27396e-15		PLD1	508.722	866.748	1.70378	1.69662	5.92831e-07	2.32882e-06		TPM4	35403.6	18870.9	0.533022	0.535316	1.09908e-15	9.24232e-15
	CCDC77	899.231	365.928	0.406935	0.412656	5.0783e-16	4.38011e-15		SFRP4	2.91738	42.118	14.4369	7.25298	5.9814e-07	2.34896e-06		C16orf93	157.705	82.0336	0.520172	0.535476	0.00141223	0.00331072
	DOT1L	4485.02	2149.98	0.47937	0.482539	5.09706e-16	4.39341e-15		BIRC3	523.312	897.043	1.71417	1.70896	5.98491e-07	2.34964e-06		LRRC59	18259	9745.37	0.533729	0.5357	2.91922e-17	2.73205e-16
	BLOC1S3	1450.05	2894.01	1.9958	1.9843	5.10296e-16	4.39559e-15		C7orf60	308.407	575.734	1.8668	1.8525	6.1264e-07	2.40302e-06		NDUFAF6	1117.77	591.377	0.52907	0.535705	1.47492e-08	6.89193e-08
	TBC1D4	1193.2	485.953	0.407267	0.410641	5.26403e-16	4.53136e-15		ZBED5-AS1	261.556	506.408	1.93614	1.89969	6.28242e-07	2.46201e-06		TRMU	1259.48	666.914	0.529515	0.535733	1.77576e-09	9.12122e-09
	TMEM92	358.092	879.266	2.45542	2.42601	5.50823e-16	4.73845e-15		PRRC2B	18807.6	32095	1.70649	1.69503	6.32e-07	2.476e-06		PUS1	2150.45	1147.39	0.533561	0.536254	9.6299e-13	6.55324e-12
	SGSH	1353.43	2877.01	2.12572	2.11153	5.52473e-16	4.74953e-15		FAM185A	79.8071	210.626	2.63919	2.56419	6.32347e-07	2.47661e-06		C8orf88	712.14	379.316	0.532643	0.53629	3.43075e-08	1.54148e-07
	CHP1	5249.27	9809.09	1.86866	1.86025	5.64877e-16	4.85297e-15		SCRN2	1371.24	2139.85	1.56053	1.55162	6.33132e-07	2.47895e-06		PIK3CG	92.0688	46.3098	0.502992	0.536353	0.0154807	0.028939
	KRT81	11829.3	5856.02	0.495044	0.497837	5.69492e-16	4.88942e-15		HABP2	31.6454	114.772	3.62683	3.34199	6.49081e-07	2.53912e-06		PRR3	1344.97	717.832	0.533714	0.536639	3.73707e-10	2.06279e-09
	TUB	2708.88	1166.29	0.430542	0.43431	5.81224e-16	4.98687e-15		ZNF316	1620.41	2622	1.61811	1.61124	6.67797e-07	2.60984e-06		NUBP1	1149.69	612.52	0.532771	0.537255	1.64616e-08	7.65382e-08
	MALT1	2406.42	1172.78	0.487355	0.491117	5.87841e-16	5.04034e-15		ADRA2C	87.548	217.671	2.48631	2.4192	6.74161e-07	2.63251e-06		TWISTNB	1338.09	714.48	0.533955	0.537326	1.55683e-09	8.03768e-09
	GPR137C	166.533	18.8459	0.113166	0.135919	6.07658e-16	5.20685e-15		SOD2	4608.08	6993.16	1.51759	1.51371	6.75549e-07	2.63687e-06		NAT10	6963.75	3726.98	0.535198	0.537447	3.52404e-16	3.06783e-15
	PCNT	3626.22	1547.78	0.426829	0.431027	6.10625e-16	5.22885e-15		DUSP6	1865.92	2877.13	1.54193	1.53527	6.75681e-07	2.63687e-06		SLC39A14	9293.28	4973.34	0.535154	0.537742	8.30016e-14	6.11559e-13
	PAX5	559.242	183.169	0.327531	0.335913	6.12088e-16	5.23795e-15		EDN2	27.1978	106.257	3.90681	3.49389	6.84281e-07	2.66884e-06		NAV1	8490.03	4539.9	0.534732	0.537819	1.2142e-11	7.63572e-11
	ERRFI1	6972.4	3757.46	0.538906	0.541159	6.50402e-16	5.56219e-15		C11orf54	476.534	815.705	1.71175	1.70346	6.90537e-07	2.69244e-06		ELTD1	2439.05	1302.6	0.534059	0.538019	1.46089e-12	9.80892e-12
	TCP1	21431.5	11490.5	0.53615	0.538412	6.56515e-16	5.6108e-15		SYF2	1680.81	2811.09	1.67246	1.66004	6.97171e-07	2.71669e-06		GINS4	2107.6	1130.58	0.53643	0.538099	3.42332e-11	2.07603e-10
	ARNTL2	2964.83	1315.28	0.443627	0.448061	6.95153e-16	5.93714e-15		TTC33	495.289	849.401	1.71496	1.70592	7.21663e-07	2.80795e-06		SORBS3	6883.8	3688.44	0.535814	0.538103	3.86179e-15	3.11728e-14
	NGEF	272.031	51.2776	0.188499	0.209995	6.98096e-16	5.95839e-15		TMEM55B	975.685	1578.03	1.61736	1.60593	7.53586e-07	2.92607e-06		IPO5	19312.3	10350.1	0.535931	0.53813	5.32689e-17	4.89093e-16
	XPO1	14988.5	7709.22	0.514343	0.517152	7.07194e-16	6.03211e-15		APLP1	0.635371	29.0076	45.6546	9.09072	7.59068e-07	2.94561e-06		NANS	3719.06	1991.09	0.535374	0.538133	2.51064e-11	1.54183e-10
	KLF16	3133.41	1598.14	0.510033	0.512398	7.20922e-16	6.14521e-15		VIPAS39	1113.22	1739.58	1.56266	1.55746	7.72334e-07	2.99531e-06		TCP1	21431.5	11490.5	0.53615	0.538412	6.56515e-16	5.6108e-15
	SLC26A11	489.311	1137.61	2.32493	2.30218	7.32468e-16	6.23956e-15		MTFR1L	1697.39	2622.73	1.54515	1.53761	7.86296e-07	3.04765e-06		ZNF749	267.185	140.642	0.526383	0.538489	9.77752e-05	0.000281666
	GBA	5113.55	9960.5	1.94786	1.93763	7.68678e-16	6.54376e-15		LOC100131564	62.3028	178.033	2.85754	2.72147	7.91462e-07	3.06677e-06		NUPL1	5414.24	2903.16	0.536208	0.539055	2.05817e-14	1.58702e-13
	C1RL	599.13	1341.9	2.23975	2.21585	7.77546e-16	6.61495e-15		TMEM134	424.294	758.282	1.78716	1.76731	8.01748e-07	3.10463e-06		RBM17	4118.34	2211	0.536867	0.539238	1.2859e-13	9.34831e-13
	RASSF7	1569.18	713.245	0.454535	0.459224	7.80493e-16	6.63571e-15		ATPAF2	490.003	875.549	1.78683	1.76454	8.20931e-07	3.17344e-06		LRRC58	5121.51	2741.4	0.535272	0.539267	1.37359e-09	7.12818e-09
	LOC730101	546.923	174.734	0.319485	0.331039	7.84974e-16	6.66948e-15		MIR4697HG	19.3871	88.1422	4.54644	3.92606	8.26447e-07	3.19382e-06		RBFA	1543.3	826.321	0.535425	0.539733	3.81178e-09	1.89116e-08
	BCCIP	6751.78	3395.69	0.502932	0.506119	7.9374e-16	6.73958e-15		VAMP2	1203.81	1903.68	1.58138	1.57142	8.28264e-07	3.1999e-06		CDC42EP2	1090.1	584.806	0.536468	0.53975	1.45541e-09	7.54083e-09
	C14orf28	103.665	370.406	3.5731	3.48162	7.9643e-16	6.75804e-15		ABLIM3	665.438	1091.64	1.64048	1.63021	8.31791e-07	3.21258e-06		GTPBP3	1143.03	613.784	0.536978	0.539822	9.69064e-10	5.13474e-09
	RIT1	1531.03	3023.76	1.97498	1.96598	8.05551e-16	6.83101e-15		GSE1	2360.01	3651.37	1.54719	1.54132	8.53346e-07	3.29194e-06		PRMT1	11999.1	6448.57	0.537421	0.539871	1.87241e-14	1.44976e-13
	DNASE1L1	2579.25	5044.39	1.95576	1.9434	8.13159e-16	6.89106e-15		PRR16	137.303	325.069	2.36753	2.26676	8.5332e-07	3.29194e-06		LINC01123	119.636	61.337	0.512698	0.539894	0.00680102	0.0137544
	TMEM184C	1706.19	3478.99	2.03904	2.02943	8.18308e-16	6.93021e-15		MLXIPL	6.16408	53.6698	8.70687	5.78785	8.55716e-07	3.29914e-06		SAAL1	1137.27	609.688	0.536099	0.540126	7.18535e-09	3.48953e-08
	C11orf45	366.472	895.543	2.44369	2.41719	8.84453e-16	7.48555e-15		MAK	10.3522	64.7826	6.25786	4.84626	8.67385e-07	3.3402e-06		KRI1	2362.99	1270.89	0.537829	0.540278	7.27296e-13	4.99344e-12
	LOC100996255	71.6903	301.05	4.19931	4.01361	8.99488e-16	7.60788e-15		ZFP64	1402.88	2163.45	1.54214	1.53538	8.78225e-07	3.38095e-06		TMEM123	8490.69	4563.62	0.537486	0.540376	1.53076e-14	1.19299e-13
	NDOR1	3176.13	1537.51	0.484083	0.486897	9.10926e-16	7.69965e-15		THAP2	182.221	372.271	2.04296	2.0073	8.84386e-07	3.40067e-06		WDR18	2369.87	1272.37	0.536892	0.54041	7.28851e-11	4.31218e-10
	TNFSF4	22.4209	178.999	7.98357	6.6535	9.13584e-16	7.71713e-15		UGT2B7	422.018	736.209	1.74449	1.72752	8.96393e-07	3.43976e-06		PPP5C	6040.29	3250.28	0.5381	0.54051	7.6858e-14	5.68532e-13
	RNF4	6273.5	3296.16	0.52541	0.527879	9.52607e-16	8.04158e-15		LONP2	3964.19	6081.16	1.53402	1.52897	8.99131e-07	3.44825e-06		OSGEP	1335.55	718.103	0.537684	0.540857	2.04811e-10	1.15686e-09
	MIEF2	657.787	1432.29	2.17744	2.15627	9.59207e-16	8.09207e-15		SMCR8	2017.24	3429.17	1.69993	1.6897	9.34372e-07	3.57607e-06		CHERP	7511.52	4047.87	0.538888	0.540864	1.32003e-15	1.10225e-14
	DHX37	3524.32	1760.89	0.499639	0.502692	9.59977e-16	8.09335e-15		RIMS3	554.511	958.569	1.72867	1.71699	9.48332e-07	3.62526e-06		HOMER2	1784.74	959.894	0.537833	0.541058	1.00344e-11	6.3561e-11
	IGDCC4	23.9744	178.881	7.46136	6.40715	1.00497e-15	8.46723e-15		GMIP	887.448	1406.73	1.58514	1.57802	9.84235e-07	3.75702e-06		ERRFI1	6972.4	3757.46	0.538906	0.541159	6.50402e-16	5.56219e-15
	LGALS3	458.946	1149.69	2.50507	2.45955	1.05156e-15	8.85407e-15		SNX21	1032.86	1625.56	1.57383	1.56681	9.89643e-07	3.77546e-06		SH2B3	6318.4	3409.41	0.5396	0.541728	1.33062e-15	1.11038e-14
	SCARF2	2625.96	1325.59	0.504801	0.507682	1.05732e-15	8.89685e-15		VDR	2295.59	3518.7	1.53281	1.52821	1.02241e-06	3.89706e-06		THEM6	3024.87	1631.71	0.53943	0.54189	1.13272e-13	8.25303e-13
	TPM4	35403.6	18870.9	0.533022	0.535316	1.09908e-15	9.24232e-15		SDSL	77.7113	202	2.59936	2.47667	1.02334e-06	3.89949e-06		LSM5	1188.03	638.03	0.53705	0.542066	1.41191e-07	5.91367e-07
	SLC25A15	1842.18	3583.36	1.94518	1.93395	1.12574e-15	9.46042e-15		DUSP22	633.75	1047.87	1.65345	1.64413	1.02475e-06	3.90257e-06		MUM1	2435.41	1312.3	0.538842	0.54207	7.98356e-13	5.46698e-12
	CERCAM	5049.94	9440.85	1.8695	1.86096	1.17771e-15	9.89084e-15		PROS1	332.421	601.669	1.80996	1.78619	1.02856e-06	3.91595e-06		HNRNPA0	11532.6	6230.18	0.540222	0.542216	2.76717e-15	2.26158e-14
	TUFT1	1954.07	3744.77	1.91639	1.90635	1.20435e-15	1.0108e-14		MICA	1062.18	1652.18	1.55545	1.54918	1.03778e-06	3.94877e-06		FGFR3	717.376	385.22	0.536985	0.54259	3.21634e-07	1.29934e-06
	PTGS1	606.708	211.569	0.348716	0.352108	1.21916e-15	1.02258e-14		CDH17	603.275	994.192	1.64799	1.63901	1.04156e-06	3.96084e-06		SLC9A5	92.2318	48.0582	0.521059	0.543022	0.0147892	0.0277454
	SPTSSA	1152.76	2464.24	2.13768	2.12317	1.2403e-15	1.03964e-14		NMNAT1	356.372	637.547	1.78899	1.7666	1.04373e-06	3.96794e-06		GLUL	4669.23	2526.7	0.541139	0.54335	2.64639e-14	2.02864e-13
	FAM102A	2055.85	4063.4	1.97651	1.96553	1.26638e-15	1.06083e-14		CAMLG	1321.58	2025.81	1.53288	1.52657	1.0798e-06	4.09912e-06		ENG	22109.8	11973.7	0.541558	0.543511	4.94556e-17	4.5504e-16
	RPS19	25054.6	47389.3	1.89144	1.88256	1.28024e-15	1.07175e-14		CSTA	0.98798	32.3145	32.7076	8.23545	1.08301e-06	4.1101e-06		SNHG20	232.196	124.919	0.537991	0.543915	0.000304358	0.000805857
	DNAJA1	11799.3	6233.27	0.528273	0.530803	1.28278e-15	1.07319e-14		GPR1	171.753	352.153	2.05035	2.01953	1.08818e-06	4.12854e-06		ZNF107	703.065	379.572	0.539882	0.543956	1.61527e-07	6.72882e-07
	MLF2	11460.5	21596.6	1.88445	1.87558	1.28516e-15	1.0745e-14		PLEKHA1	1426.96	2247.36	1.57493	1.57179	1.10151e-06	4.17666e-06		SRSF1	24366.5	13205.1	0.541934	0.544016	7.81222e-17	7.09822e-16
	C5orf30	575.325	177.836	0.309105	0.32298	1.28745e-15	1.07573e-14		ACAD10	871.454	1410.01	1.618	1.60949	1.13753e-06	4.30826e-06		ARF6	10267.8	5564.05	0.541895	0.544266	1.7252e-15	1.42511e-14
	CHERP	7511.52	4047.87	0.538888	0.540864	1.32003e-15	1.10225e-14		EREG	1513.48	2471.56	1.63303	1.62633	1.17442e-06	4.43901e-06		ORC5	665.029	358.634	0.539276	0.544336	2.44648e-07	1.00068e-06
	SH2B3	6318.4	3409.41	0.5396	0.541728	1.33062e-15	1.11038e-14		KIAA0195	1701.47	2672.68	1.57081	1.56649	1.18597e-06	4.47617e-06		NR2F1	76.8431	39.2866	0.511257	0.544785	0.019535	0.0357724
	FAM172A	700.447	1494.51	2.13365	2.11834	1.34587e-15	1.12239e-14		UNC93B1	1958.39	2955.47	1.50913	1.50259	1.18921e-06	4.48714e-06		ADM	322.136	173.534	0.538698	0.544792	7.37697e-05	0.000217244
	SCD5	1240.49	2531.36	2.04061	2.0239	1.37844e-15	1.14882e-14		HCFC2	389.159	705.461	1.81278	1.80755	1.24772e-06	4.69843e-06		PIH1D1	2743.54	1484.47	0.541079	0.544883	1.34336e-09	6.9907e-09
	PCGF6	1118.78	477.921	0.427179	0.432596	1.41655e-15	1.17982e-14		TMEM2	25228.5	38052.4	1.50831	1.50344	1.28751e-06	4.84408e-06		SACS	8312.74	4344.22	0.522598	0.544887	0.00853397	0.0168708
	JAG2	770.71	1691.72	2.19501	2.17944	1.47645e-15	1.22894e-14		FN1	181058	310567	1.71529	1.70256	1.28734e-06	4.84408e-06		PAX6	1175.9	637.378	0.542033	0.545364	1.09695e-09	5.77498e-09
	COA1	2276.01	1037.81	0.455977	0.459194	1.49457e-15	1.24323e-14		CA5B	231.843	441.465	1.90415	1.88342	1.29681e-06	4.87766e-06		SFXN4	1860.03	1008.05	0.541954	0.545616	1.45694e-09	7.54578e-09
	PLEKHG2	2841.45	1433.34	0.504442	0.507179	1.49837e-15	1.24559e-14		TMEM229B	28.7746	107.039	3.71992	3.35335	1.29983e-06	4.88762e-06		CACNB1	327.911	175.246	0.534432	0.54565	4.00025e-05	0.000122229
	DCTN5	4892.66	9088.6	1.8576	1.85013	1.52933e-15	1.27053e-14		LBX2-AS1	151.354	324.41	2.14338	2.08899	1.33948e-06	5.02948e-06		CDC14A	197.517	105.818	0.535739	0.545723	0.0006382	0.00159434
	CBR3	488.553	159.575	0.326628	0.331897	1.53723e-15	1.27628e-14		LOC158960	59.1725	163.694	2.76639	2.64073	1.39125e-06	5.21189e-06		NOC3L	3033.35	1646.51	0.542803	0.545809	2.78877e-13	1.96731e-12
	SLC43A1	529.492	179.321	0.338665	0.343392	1.56829e-15	1.30125e-14		NBEA	403.966	796.857	1.97259	1.9543	1.4159e-06	5.30122e-06		SLC45A3	754.044	410.006	0.543743	0.545937	1.03246e-07	4.3918e-07
	PID1	1660.43	3305.74	1.99089	1.97662	1.58848e-15	1.31716e-14		MORN4	542.053	903.188	1.66624	1.6528	1.4362e-06	5.37415e-06		C4orf36	85.6418	44.8173	0.523311	0.546458	0.0147003	0.0275944
	VPS8	1092.01	2247.05	2.05773	2.04732	1.59104e-15	1.31845e-14		IER3	5579.65	8601.86	1.54165	1.53504	1.43946e-06	5.38481e-06		AMIGO3	459.409	247.322	0.538349	0.547159	4.3041e-06	1.51285e-05
	FSTL3	1513.16	2975.12	1.96616	1.95373	1.60396e-15	1.32832e-14		LOC100507459	99.1942	235.317	2.37228	2.30177	1.44228e-06	5.39074e-06		KIF5C	210.104	113.996	0.542571	0.54724	0.00090492	0.00219898
	C18orf8	1015.33	2095.66	2.06401	2.04636	1.66855e-15	1.38093e-14		STAMBP	1602.04	2449.78	1.52917	1.52209	1.44557e-06	5.40151e-06		DDX10	1709.67	926.718	0.542045	0.547269	4.58112e-09	2.26001e-08
	TRIP6	3726.18	7007.06	1.88049	1.8709	1.70365e-15	1.40909e-14		LOC100289495	7.03565	56.318	8.00467	5.78583	1.48437e-06	5.53857e-06		OXCT1	1809.71	983.759	0.5436	0.547338	2.19343e-11	1.35529e-10
	ZNF654	442.986	1031.9	2.32943	2.31133	1.71471e-15	1.41734e-14		THAP6	477.475	805.959	1.68796	1.67635	1.51678e-06	5.65628e-06		FKBPL	317.219	171.566	0.540844	0.547343	8.00479e-05	0.000234152
	ARF6	10267.8	5564.05	0.541895	0.544266	1.7252e-15	1.42511e-14		VMAC	85.0729	228.125	2.68152	2.51459	1.55987e-06	5.81036e-06		LSM6	1323.02	718.096	0.542769	0.547369	3.33063e-09	1.66443e-08
	ARHGAP27	1263.69	2558.52	2.02464	2.01408	1.80756e-15	1.4922e-14		FITM2	291.046	551.767	1.89581	1.88091	1.57097e-06	5.85003e-06		S1PR2	181.26	97.4554	0.537655	0.547376	0.00118869	0.0028251
	DMBX1	138.061	13.1979	0.0955943	0.114785	1.81457e-15	1.49705e-14		FGD6	1677.05	2686.37	1.60184	1.59737	1.5888e-06	5.91139e-06		TRHDE	306.009	163.167	0.533212	0.547644	0.000110905	0.000317117
	TUSC2	764.18	1611.28	2.10851	2.09119	1.81605e-15	1.49733e-14		RALGPS1	120.225	275.774	2.29382	2.20763	1.59404e-06	5.92921e-06		RPP40	580.984	315.719	0.543421	0.547686	2.18172e-06	7.97467e-06
	EPN3	0.964698	79.4581	82.3658	22.4317	1.99549e-15	1.64424e-14		PC	1546.77	2338.61	1.51193	1.50627	1.61486e-06	6.00321e-06		SKA2	3142.79	1712.1	0.544773	0.547711	4.36562e-13	3.03392e-12
	LHX1	385.906	111.736	0.289543	0.300251	2.00334e-15	1.64967e-14		RAB2B	625.43	1049.96	1.67878	1.66023	1.64108e-06	6.09495e-06		CHEK2	993.059	541.708	0.545494	0.547846	3.80896e-07	1.53025e-06
	IFI30	931.688	1989.74	2.13563	2.11444	2.01829e-15	1.66093e-14		KIAA1107	130.44	284.626	2.18204	2.146	1.64186e-06	6.09495e-06		KIAA1841	679.576	367.487	0.540759	0.547962	1.91599e-07	7.93359e-07
	MAPK11	1345.83	2667.65	1.98216	1.96879	2.09915e-15	1.72639e-14		KIAA1919	626.841	1055.87	1.68443	1.6803	1.68359e-06	6.24454e-06		ZBTB14	566.124	308.513	0.544956	0.548046	7.83118e-07	3.03623e-06
	NPAT	1244.41	528.539	0.424732	0.430274	2.27278e-15	1.86801e-14		RFK	1586.13	2390.79	1.50731	1.502	1.69757e-06	6.29463e-06		MRPS2	7466.06	4071.53	0.545338	0.548074	1.27978e-12	8.64611e-12
	OS9	5703.34	10324.7	1.81029	1.80349	2.4364e-15	2.00124e-14		C9orf9	214.312	426.395	1.9896	1.96147	1.70899e-06	6.33516e-06		PRKD3	2732.52	1488.78	0.544839	0.54825	1.32213e-10	7.63581e-10
	LTV1	2072.75	957.832	0.462107	0.466749	2.48096e-15	2.03656e-14		ITGB2	75.4327	196.264	2.60185	2.53113	1.71063e-06	6.33946e-06		SMARCC1	11329.6	6187.9	0.546171	0.548631	4.90006e-14	3.6787e-13
	DLGAP1-AS1	178.01	518.685	2.9138	2.83992	2.55294e-15	2.09434e-14		AIG1	1217.22	1875.65	1.54092	1.53331	1.72451e-06	6.38726e-06		RPGRIP1L	880.935	477.884	0.542474	0.548809	2.56166e-08	1.16701e-07
	FAM110B	470.952	1085.33	2.30454	2.27368	2.60313e-15	2.13284e-14		ZNF490	217.113	422.1	1.94414	1.90777	1.72872e-06	6.39919e-06		FAM132B	1036.7	566.268	0.546223	0.548876	6.2033e-09	3.03172e-08
	FTSJ2	1740.12	809.354	0.465114	0.467461	2.60167e-15	2.13284e-14		GPHN	1172.71	1808.72	1.54234	1.53379	1.80113e-06	6.65601e-06		SPNS2	99.4236	51.8042	0.521046	0.549101	0.0174294	0.0322185
	TPRG1L	1653.82	3373.16	2.03962	2.02432	2.63592e-15	2.15835e-14		TMEM9B-AS1	59.9975	165.611	2.76029	2.66299	1.81567e-06	6.70594e-06		PITPNM3	87.1488	45.5636	0.522825	0.549128	0.0157341	0.0293624
	LCE1E	0	69.5159	Inf	27.3433	2.66614e-15	2.18173e-14		PLEKHH1	434.001	765.933	1.76482	1.75082	1.85277e-06	6.83912e-06		AFG3L2	5141.29	2812.41	0.547024	0.549408	5.19949e-14	3.89456e-13
	RHOBTB2	1458.97	679.43	0.465693	0.468918	2.73288e-15	2.23495e-14		IPP	635.586	1037.75	1.63275	1.62865	1.85901e-06	6.8602e-06		FAM216A	819.889	447.676	0.54602	0.549422	4.60604e-08	2.03877e-07
	HNRNPA0	11532.6	6230.18	0.540222	0.542216	2.76717e-15	2.26158e-14		PEX12	249.092	468.315	1.88009	1.86857	1.85966e-06	6.86066e-06		SRPRB	4253.08	2325.15	0.546698	0.549531	9.55523e-12	6.06137e-11
	CDH2	1031.52	428.304	0.415216	0.421039	2.81817e-15	2.30183e-14		DENND6B	89.8532	214.686	2.3893	2.32151	1.89258e-06	6.97622e-06		ITGB8	94.587	48.5485	0.513269	0.549647	0.0205513	0.0373928
	WDR3	4372.54	2318.79	0.530308	0.532965	2.86503e-15	2.33864e-14		WDR41	1006.07	1564.53	1.5551	1.54653	1.94459e-06	7.16187e-06		NUP98	10866	5948.43	0.547435	0.550088	1.47525e-12	9.89522e-12
	IMP4	5007.6	2621.51	0.523507	0.526227	2.92732e-15	2.388e-14		RAB44	1.29402	31.0928	24.028	7.78471	1.94628e-06	7.16611e-06		TPRKB	851.694	465.045	0.546023	0.550093	7.73256e-08	3.34575e-07
	CYR61	17876.8	32818.9	1.83584	1.82826	3.0232e-15	2.46468e-14		LOC100288911	185.491	372.073	2.00588	1.96189	1.97962e-06	7.28273e-06		USP39	3812.51	2087.83	0.547626	0.550149	9.62273e-12	6.10123e-11
	CDK5RAP2	5642.74	2899.04	0.513766	0.516027	3.06583e-15	2.49788e-14		MZF1	474.578	800.889	1.68758	1.67151	2.01386e-06	7.40245e-06		DCUN1D5	2868.1	1567.84	0.546648	0.550151	2.04727e-11	1.26797e-10
	TSPAN15	2667.44	1329.5	0.498419	0.501463	3.09305e-15	2.51849e-14		KIAA2026	897.332	1559.95	1.73843	1.72888	2.02913e-06	7.45437e-06		ANO7	239.777	127.714	0.532638	0.550254	0.000481434	0.00122455
	PAK3	790.187	2059	2.60571	2.57516	3.10018e-15	2.52272e-14		NIPAL1	137.592	300.933	2.18713	2.13635	2.03492e-06	7.47145e-06		DIMT1	2000.49	1091.58	0.545659	0.550327	4.91053e-09	2.41614e-08
	VPS41	1997.21	3970.26	1.9879	1.97948	3.29519e-15	2.67975e-14		NPAS1	15.5283	76.2981	4.91349	4.11875	2.08541e-06	7.64182e-06		PYCR1	7311.59	4006.75	0.548001	0.550501	1.87884e-13	1.34793e-12
	ICOSLG	890.502	2082.57	2.33864	2.31856	3.4206e-15	2.78e-14		NFKBIL1	693.917	1151.15	1.65892	1.64294	2.09834e-06	7.68278e-06		HOOK1	162.159	86.5985	0.534035	0.550524	0.00334262	0.00723994
	IRGQ	1827.59	3818.31	2.08926	2.07412	3.43154e-15	2.78717e-14		JMY	723.849	1217.98	1.68265	1.67542	2.10024e-06	7.6858e-06		CNTLN	819.075	445.058	0.543367	0.550622	6.61446e-08	2.88389e-07
	TIMM50	4629.84	2443.73	0.527821	0.529923	3.43508e-15	2.78831e-14		FAM83B	168.909	342.81	2.02956	2.00424	2.11744e-06	7.74621e-06		ZCCHC8	1416.02	773.346	0.546142	0.550676	5.07815e-10	2.75771e-09
	SFXN2	1634.21	776.22	0.474983	0.47794	3.49887e-15	2.83834e-14		ADAM17	2468.52	3731.69	1.51171	1.50746	2.22892e-06	8.13585e-06		MIS12	554.199	301.146	0.54339	0.550706	9.38067e-07	3.58862e-06
	DIAPH1	12685	6558.69	0.517043	0.519577	3.62885e-15	2.94195e-14		MON1B	2120.4	3217.07	1.5172	1.51298	2.25161e-06	8.21636e-06		EMC9	517.766	281.093	0.542896	0.550908	7.96081e-06	2.71293e-05
	BDH1	571.397	198.364	0.347157	0.357582	3.63363e-15	2.94401e-14		WHAMM	1235.61	1876.68	1.51882	1.51381	2.32136e-06	8.45441e-06		NUCKS1	43027.5	23600.3	0.548493	0.551253	4.1942e-12	2.728e-11
	SNX29	664.959	1603.52	2.41145	2.38919	3.671e-15	2.97244e-14		LOC100507564	31.7618	111.89	3.52278	3.1673	2.40762e-06	8.75394e-06		RPS19BP1	3074.6	1688.47	0.549168	0.551599	3.35724e-10	1.86177e-09
	DDX24	8692.29	4606.02	0.529897	0.53249	3.71283e-15	3.00445e-14		MTA3	1734	2626.22	1.51454	1.50729	2.42151e-06	8.79958e-06		ZNF639	1652.59	907.636	0.549221	0.551682	7.86028e-11	4.63788e-10
	VWA7	71.4541	296.069	4.14348	3.96454	3.75368e-15	3.03564e-14		RPA3OS	414.215	722.288	1.74375	1.73939	2.43926e-06	8.8616e-06		TRMT6	1708.57	937.537	0.548725	0.551726	2.15133e-10	1.21202e-09
	DLAT	2837.75	1456.51	0.513264	0.515986	3.78825e-15	3.0617e-14		MRPL39	966.277	1513.67	1.5665	1.55712	2.44261e-06	8.87131e-06		F3	158.793	86.2106	0.542913	0.55192	0.00440007	0.00929645
	AP3S1	2022.12	3959.62	1.95815	1.94572	3.83826e-15	3.1002e-14		SLC35D2	1362.92	2128.33	1.56159	1.55224	2.45676e-06	8.92025e-06		STRA6	412.308	222.266	0.539076	0.55203	2.55184e-05	8.0277e-05
	SORBS3	6883.8	3688.44	0.535814	0.538103	3.86179e-15	3.11728e-14		GNPTG	1445.2	2250.94	1.55753	1.54853	2.49879e-06	9.06029e-06		NRROS	183.682	100.272	0.5459	0.552389	0.00139051	0.00326446
	SARS	9110.25	17016.1	1.8678	1.85897	3.98526e-15	3.21498e-14		KIAA0430	3501.11	5444.84	1.55518	1.54953	2.52999e-06	9.17085e-06		CYCS	8166.71	4493.94	0.550275	0.552419	1.03605e-14	8.17658e-14
	TOLLIP	2370.55	4500.87	1.89866	1.88866	4.07513e-15	3.28545e-14		ZNF564	182.93	363.449	1.98682	1.96686	2.53979e-06	9.20384e-06		JMJD6	1827.08	1004.54	0.549807	0.552489	8.92004e-11	5.24192e-10
	TSPAN31	565.486	1269.45	2.24488	2.22148	4.19091e-15	3.37671e-14		FAM188A	644.727	1043.61	1.61869	1.60638	2.59569e-06	9.38304e-06		POLR1E	2812.63	1547.13	0.550065	0.552599	1.02032e-12	6.92536e-12
	ISG20L2	4061.48	2072.05	0.51017	0.513585	4.21052e-15	3.39042e-14		PRR14	1252.44	1943.09	1.55144	1.543	2.6772e-06	9.66168e-06		RNPS1	10982.9	6045.27	0.550426	0.552804	1.0883e-13	7.93823e-13
	ZNF718	347.351	85.6476	0.246574	0.259373	4.35931e-15	3.50808e-14		SLC2A3	665.917	1131.87	1.69972	1.68402	2.72016e-06	9.8059e-06		C17orf67	139.379	75.3686	0.540747	0.552807	0.00358864	0.00772289
	FANCM	570.093	184.713	0.324004	0.333352	4.41838e-15	3.55343e-14		HSD17B7P2	30.3979	109.636	3.6067	3.23897	2.74679e-06	9.89916e-06		TUBD1	275.82	146.795	0.532211	0.552914	0.000419716	0.00107963
	LRRCC1	354.566	98.9627	0.279109	0.291202	4.47741e-15	3.5987e-14		AMER1	583.506	1066.47	1.82769	1.80955	2.7997e-06	1.0076e-05		NKRF	1160.41	635.945	0.548033	0.553174	2.86459e-09	1.43922e-08
	TSEN54	691.575	269.343	0.389464	0.394169	4.62569e-15	3.71559e-14		IFI27L2	621.504	1020.16	1.64143	1.63097	2.8074e-06	1.01009e-05		PINX1	1237.43	679.746	0.549322	0.553181	8.79874e-09	4.23692e-08
	FAM84A	154.844	559.456	3.61303	3.5248	4.68838e-15	3.76364e-14		NEAT1	4874.84	15431.6	3.16557	2.94081	2.81581e-06	1.01284e-05		MT1X	601.362	330.409	0.549435	0.553471	1.18596e-06	4.47617e-06
	WDFY4	3.88207	96.5919	24.8815	14.191	4.75417e-15	3.81411e-14		LOC100134868	57.3363	159.319	2.77868	2.61373	2.82839e-06	1.01681e-05		NR2F6	4112.67	2265.03	0.550745	0.553645	2.7167e-12	1.78922e-11
	KCNH1	112.44	379.097	3.37153	3.27294	4.97895e-15	3.992e-14		DTWD1	466.501	820.242	1.75829	1.74071	2.84299e-06	1.02122e-05		FARSA	7039.29	3882	0.551477	0.55409	9.88756e-13	6.7181e-12
	DCK	1680.45	811.381	0.482836	0.486698	5.01407e-15	4.0177e-14		CEACAM19	219.964	425.07	1.93245	1.90608	2.9126e-06	1.0445e-05		SQLE	6291.01	3471.43	0.551809	0.554279	3.27685e-14	2.49151e-13
	FAM3A	3069.2	5981.17	1.94877	1.93624	5.16424e-15	4.1355e-14		PHYKPL	581.746	945.972	1.62609	1.6139	2.91566e-06	1.04516e-05		FOXRED1	1565.1	863.375	0.551642	0.554507	4.89131e-10	2.66176e-09
	CEP128	422.181	133.077	0.315212	0.323171	5.17635e-15	4.14266e-14		GJD3	5.50543	48.0582	8.72924	5.58303	2.91604e-06	1.04516e-05		C4orf32	516.881	282.468	0.546486	0.554653	2.47981e-06	8.99893e-06
	SRSF3	14918	8363.46	0.560627	0.562621	5.20716e-15	4.16478e-14		HIST1H2BC	40.5605	131.446	3.24073	2.9624	3.00726e-06	1.07697e-05		PDS5A	8780.72	4850.98	0.552458	0.555218	6.46941e-13	4.4581e-12
	USP28	1717.68	831.653	0.484173	0.487978	5.22762e-15	4.17858e-14		C12orf76	104.932	239.553	2.28293	2.20902	3.22289e-06	1.15073e-05		EIF5A	52438.1	28995.3	0.552944	0.555263	1.32631e-13	9.63135e-13
	LRP3	3527.3	1851.93	0.525027	0.527331	5.54937e-15	4.43307e-14		NUAK1	1112.06	1798.12	1.61692	1.60941	3.23169e-06	1.15324e-05		PGRMC1	4295.18	2372.98	0.552474	0.555605	1.42309e-11	8.92791e-11
	CSF1	3465.26	6463.34	1.86518	1.85658	6.36466e-15	5.08125e-14		ADTRP	80.7917	207.75	2.57143	2.42626	3.31763e-06	1.18134e-05		ZBTB42	174.717	95.385	0.545941	0.555697	0.00152825	0.0035585
	GAR1	1464.18	658.99	0.450073	0.452921	6.5537e-15	5.22898e-14		ZNF772	225.776	428.969	1.89998	1.87811	3.33273e-06	1.18542e-05		EML5	143.62	76.3856	0.531858	0.555803	0.00719545	0.0144849
	ZNF195	654.451	1414.85	2.16189	2.14826	6.74908e-15	5.38159e-14		SLC26A7	9.41078	61.3073	6.51458	4.7353	3.36213e-06	1.19555e-05		NOP2	4568.78	2526.73	0.553044	0.555881	1.50097e-12	1.00626e-11
	SERBP1	30752.1	17412.9	0.566234	0.568192	6.81555e-15	5.43129e-14		RALGAPA2	1038.84	1676.88	1.61418	1.60695	3.36325e-06	1.19563e-05		THAP4	4068.18	2250.31	0.553149	0.555972	2.03065e-11	1.25827e-10
	LRRC61	1311.95	608.386	0.463726	0.467229	7.01492e-15	5.58676e-14		HOMEZ	312.771	576.122	1.84199	1.80815	3.48434e-06	1.23767e-05		RABEPK	2979.9	1647.86	0.552994	0.556003	6.38874e-11	3.80044e-10
	RNF126	3209.78	1643.99	0.512182	0.515441	7.13577e-15	5.67956e-14		SEC31B	211.685	438.325	2.07065	2.03074	3.49705e-06	1.24151e-05		SS18L2	599.835	332.041	0.553553	0.556012	1.24319e-06	4.68406e-06
	ADAMTS13	15.0093	156.114	10.4012	7.87121	7.33061e-15	5.83108e-14		PDE3A	10.0229	63.4288	6.3284	4.71573	3.55701e-06	1.26109e-05		CREB3L4	311.557	168.662	0.541351	0.556308	0.000119629	0.000340279
	IRF9	918.139	1904.05	2.07382	2.05456	7.39333e-15	5.8774e-14		ZFP36	776.641	1249.61	1.609	1.59514	3.56177e-06	1.26242e-05		KIF2A	2948.85	1629.9	0.552724	0.556664	7.96466e-11	4.69524e-10
	FGF5	988.133	409.437	0.414354	0.421917	7.71641e-15	6.13052e-14		CELSR1	4974.82	8451.9	1.69894	1.68657	3.5627e-06	1.26242e-05		HS3ST3A1	3477.83	1927.24	0.554151	0.556697	8.75267e-13	5.98114e-12
	RNF123	1591.57	3079.31	1.93475	1.92688	8.02662e-15	6.37311e-14		ZNF596	31.998	108.173	3.38063	3.11002	3.57978e-06	1.26813e-05		ASUN	2603.99	1440.67	0.553254	0.556937	5.50204e-10	2.97433e-09
	PAPLN	14.8696	134.145	9.02139	7.50864	8.28299e-15	6.57268e-14		MAGEE1	337.295	600.286	1.77971	1.75585	3.61555e-06	1.28045e-05		SP4	412.079	225.477	0.547169	0.556949	9.19486e-05	0.000266228
	EMC8	2358.89	1150.53	0.48774	0.490874	8.31335e-15	6.59278e-14		ZSCAN20	344.164	602.335	1.75014	1.72925	3.664e-06	1.29726e-05		SERPINB7	183.775	99.1822	0.539694	0.556993	0.0013989	0.00328299
	FLCN	2224.62	4299.37	1.93263	1.92309	8.40098e-15	6.65823e-14		H6PD	2039.31	3407.48	1.67089	1.66124	3.71927e-06	1.31648e-05		MARS2	642.947	355.993	0.553689	0.557283	6.01957e-07	2.36254e-06
	FAM21C	2612.03	4808.88	1.84105	1.83334	8.59263e-15	6.80601e-14		LTBP2	10302.9	16068.6	1.55962	1.55281	3.7974e-06	1.34268e-05		CDC27	6099.45	3381.73	0.554432	0.557312	3.7045e-13	2.59097e-12
	MAP2K4	1597.16	3155.81	1.97589	1.96616	8.82553e-15	6.98625e-14		B3GNT1	1266.28	1923.66	1.51914	1.51427	3.95601e-06	1.39687e-05		POGK	5413.32	3009.27	0.555902	0.557781	1.57454e-13	1.13898e-12
	NCKIPSD	2042.59	1018.89	0.498822	0.502568	8.85269e-15	7.00352e-14		FRG1B	290.188	527.23	1.81686	1.79099	4.02409e-06	1.41976e-05		ZNF146	3979.86	2206.68	0.554463	0.557828	2.90248e-12	1.90582e-11
	POLL	1437.92	2773.86	1.92908	1.91742	9.54957e-15	7.55027e-14		CEP95	687.057	1085.93	1.58056	1.57176	4.05971e-06	1.43156e-05		PHF10	2208.28	1226.59	0.55545	0.558222	3.18882e-11	1.94282e-10
	PRKAR1B	1132.47	497.856	0.439618	0.442507	1.01381e-14	8.01077e-14		FCHO2	989.843	1651.64	1.66858	1.66121	4.11939e-06	1.45104e-05		CENPW	845.86	470.648	0.556414	0.558245	2.13958e-07	8.80929e-07
	NKX2-5	583.482	1300.88	2.22951	2.19919	1.02894e-14	8.12538e-14		PPIP5K1	1191.43	1912.73	1.60541	1.59952	4.21649e-06	1.48365e-05		ANKRD2	97.4743	51.3799	0.527113	0.558273	0.0150966	0.0282814
	CYCS	8166.71	4493.94	0.550275	0.552419	1.03605e-14	8.17658e-14		IGSF9B	35.4344	130.472	3.68206	3.31653	4.2479e-06	1.4943e-05		CCDC88A	3273.38	1813.24	0.553935	0.558406	1.8403e-08	8.51115e-08
	AIM1	156.77	14.4345	0.0920741	0.124634	1.05579e-14	8.32235e-14		TNRC18	10169	15939.3	1.56744	1.56032	4.40243e-06	1.54492e-05		UTP18	2811.41	1563.09	0.555979	0.558742	1.26216e-10	7.29603e-10
	TOMM5	4548.23	2388.56	0.525162	0.52745	1.05537e-14	8.32235e-14		GOLGA8R	20.0457	83.0357	4.14231	3.59537	4.49114e-06	1.57563e-05		TCERG1	5671.76	3155.3	0.556317	0.558818	3.39992e-13	2.38049e-12
	HIST1H2BG	21.4329	162.048	7.56071	6.36154	1.13103e-14	8.91012e-14		ACTR10	1845.49	2814.67	1.52516	1.51762	4.56039e-06	1.59821e-05		PPP1R26-AS1	154.461	83.5772	0.541088	0.559025	0.00281615	0.00620113
	MRPL17	3799.07	1776.51	0.467617	0.471496	1.21392e-14	9.55733e-14		HDDC3	489.82	812.603	1.65898	1.64398	4.89183e-06	1.71116e-05		WNT3	608.83	338.113	0.555348	0.559162	8.54152e-07	3.29408e-06
	SIPA1L2	1209.18	2513.01	2.07827	2.06505	1.21712e-14	9.57675e-14		PTPRK	2960.14	4556.38	1.53924	1.53402	4.89888e-06	1.71317e-05		MPHOSPH6	978.03	542.257	0.554439	0.559375	3.8868e-07	1.56104e-06
	SF3B3	17069	9678.08	0.566997	0.568949	1.22213e-14	9.61044e-14		ADCK4	1083.45	1640.25	1.51392	1.5075	4.96387e-06	1.73405e-05		THOC1	998.438	551.922	0.552785	0.559407	1.46971e-07	6.14396e-07
	ZNF767P	294.03	729.962	2.48261	2.45516	1.25112e-14	9.83249e-14		SMIM14	123.827	268.787	2.17066	2.10939	5.17432e-06	1.80563e-05		PRMT5	8801.51	4908.19	0.557653	0.559801	8.02038e-14	5.92277e-13
	SENP1	1933.73	953.749	0.493217	0.497514	1.27816e-14	1.00389e-13		SLC37A4	1532.12	2311.87	1.50894	1.50362	5.27322e-06	1.83917e-05		HEATR1	10230.7	5701.42	0.557284	0.559909	8.80429e-13	6.01328e-12
	SESTD1	1036.04	434.201	0.419099	0.426989	1.32828e-14	1.04264e-13		EDIL3	323.447	593.9	1.83616	1.82722	5.27795e-06	1.84033e-05		PLEKHH2	119.852	63.7292	0.531733	0.560139	0.00822631	0.0163316
	DCAF16	2373.24	1145.38	0.482624	0.485864	1.35152e-14	1.06024e-13		USP35	355.96	631.935	1.7753	1.76457	5.30416e-06	1.84897e-05		PAFAH1B3	2135.03	1190.51	0.55761	0.560199	7.35422e-09	3.56889e-08
	LINC00294	443.781	1030.48	2.32204	2.28939	1.37171e-14	1.07543e-13		TAF13	933.368	1428.47	1.53045	1.52269	5.38597e-06	1.87649e-05		BZW1	17074.2	9529.26	0.558108	0.560456	2.48797e-14	1.90943e-13
	TTLL4	2125.13	1071.69	0.504293	0.506974	1.38879e-14	1.08818e-13		AATK	30.6807	106.498	3.47116	3.14821	5.4506e-06	1.89749e-05		CXCL8	322.987	176.651	0.546928	0.560512	0.000135177	0.000381027
	PRCP	2992.29	5520.15	1.84479	1.83611	1.40258e-14	1.09833e-13		WDR25	228.992	432.123	1.88706	1.84925	5.47933e-06	1.90699e-05		ENPP1	364.217	197.955	0.543509	0.560594	0.000145909	0.0004089
	PPP1R26	2714.18	1327.01	0.488916	0.492142	1.42167e-14	1.11261e-13		ATP6V0D2	12.3049	64.3071	5.22615	4.18037	5.56857e-06	1.93599e-05		ALX4	399.175	220.334	0.551973	0.560879	2.01466e-05	6.43208e-05
	IFITM10	56.325	252.026	4.4745	4.16673	1.43317e-14	1.12049e-13		C17orf82	1.29402	29.0076	22.4166	7.19609	5.62916e-06	1.95601e-05		IL27RA	1455.54	813.304	0.558764	0.561003	8.73273e-10	4.64033e-09
	IGF1R	3288.62	7128.94	2.16776	2.15092	1.43346e-14	1.12049e-13		SUOX	1169.62	1767.84	1.51147	1.50793	5.78569e-06	2.00827e-05		PCK2	2394.06	1336.37	0.558204	0.561168	2.45194e-11	1.50649e-10
	FBXO2	31.5523	189.19	5.99608	5.5623	1.45231e-14	1.13455e-13		SEMA4F	1013.81	1559.1	1.53786	1.52879	5.79511e-06	2.01101e-05		TRIB2	2276.54	1268.74	0.557313	0.561309	3.96433e-10	2.17997e-09
	LINC01116	1315.97	589.87	0.448238	0.454383	1.45456e-14	1.13563e-13		ZNF397	133.571	282.658	2.11617	2.08736	5.87689e-06	2.03723e-05		GCSH	2785.75	1553.98	0.557832	0.561665	5.81527e-10	3.13589e-09
	NUDT18	250.356	659.392	2.63382	2.57592	1.47646e-14	1.15205e-13		TTC12	561.534	908.222	1.6174	1.60618	6.02945e-06	2.0868e-05		TRAP1	9811.04	5486.17	0.559183	0.561692	1.67733e-12	1.12162e-11
	GRAMD2	3.85879	89.2104	23.1187	13.9931	1.49713e-14	1.16748e-13		AHCYL2	340.285	602.034	1.7692	1.74829	6.09526e-06	2.1079e-05		FERMT2	3455.16	1929.33	0.55839	0.561694	3.53405e-12	2.3078e-11
	TMEM123	8490.69	4563.62	0.537486	0.540376	1.53076e-14	1.19299e-13		ERMAP	517.587	847.133	1.6367	1.62156	6.12345e-06	2.11709e-05		ATIC	8233.27	4608.71	0.559767	0.561701	8.11452e-14	5.98892e-13
	PRELID1	12500.8	6639.2	0.531102	0.533637	1.53477e-14	1.1954e-13		ZNF81	233.547	482.682	2.06675	2.03632	6.26886e-06	2.16451e-05		C1orf35	1229.08	687.895	0.559684	0.561835	1.25588e-08	5.91907e-08
	PPP1R3C	108.745	368.08	3.38481	3.27068	1.55369e-14	1.20942e-13		EPHB3	41.645	125.614	3.01631	2.82473	6.29609e-06	2.17334e-05		GPSM3	299.715	166.562	0.555734	0.562159	0.000201721	0.000551846
	TMEM64	2566.11	4819.27	1.87804	1.8706	1.59201e-14	1.23851e-13		SLC2A8	783.544	1235.31	1.57657	1.571	6.33794e-06	2.18663e-05		PCMT1	2928.57	1638.47	0.559477	0.562184	2.65836e-11	1.62949e-10
	SNX2	2661.1	5488.29	2.06241	2.04753	1.61751e-14	1.2576e-13		SH3BGRL2	164.271	323.386	1.96861	1.93701	6.37421e-06	2.19857e-05		PDK1	1343.91	749.02	0.557344	0.56236	2.6544e-09	1.33875e-08
	G0S2	31196.6	16104.6	0.516228	0.519112	1.62779e-14	1.26484e-13		VPS16	953.347	1457.32	1.52863	1.52061	6.40502e-06	2.20803e-05		MRM1	1035.01	580.248	0.560622	0.56259	2.23515e-08	1.02468e-07
	TXLNG	3309.91	1735.6	0.524365	0.527489	1.65346e-14	1.28403e-13		COL5A1	2042.62	3135.4	1.53499	1.52896	6.51519e-06	2.24305e-05		SRSF3	14918	8363.46	0.560627	0.562621	5.20716e-15	4.16478e-14
	CNKSR2	199.493	36.1993	0.181456	0.199781	1.67583e-14	1.30063e-13		THAP8	137.376	289.389	2.10655	2.05091	6.64931e-06	2.28803e-05		ZNF267	502.794	278.313	0.553533	0.562633	5.93516e-06	2.05634e-05
	PDGFRB	641.045	244.542	0.381475	0.387973	1.71288e-14	1.3286e-13		DNAH1	47.7426	166.496	3.48736	3.24101	6.77328e-06	2.32807e-05		LRRFIP1	9175.5	5141.21	0.560319	0.562692	1.2971e-13	9.42449e-13
	DMBT1	1095.93	2180.21	1.98938	1.97541	1.71924e-14	1.33274e-13		ZBTB40	2260.96	3571.22	1.57951	1.57282	6.8187e-06	2.34262e-05		DNAJB1	7710.54	4322.6	0.560609	0.562696	1.61051e-13	1.16371e-12
	RNF144B	473.69	1059.27	2.2362	2.22013	1.81769e-14	1.40823e-13		ZNF250	467.353	770.397	1.64843	1.63529	6.89028e-06	2.36597e-05		PAXIP1	1968.76	1100.05	0.558755	0.562856	1.76753e-10	1.0075e-09
	PRMT1	11999.1	6448.57	0.537421	0.539871	1.87241e-14	1.44976e-13		TRPM4	885.053	1360.28	1.53695	1.53246	7.0736e-06	2.42574e-05		ARL16	1226.87	687.01	0.559969	0.562895	4.9917e-09	2.45516e-08
	PGF	855.224	1817.5	2.12518	2.10034	1.88124e-14	1.45574e-13		AREG	10.0694	59.4565	5.90465	4.40426	7.26547e-06	2.48762e-05		PTPLAD1	9695.25	5441.06	0.561209	0.563313	6.43733e-14	4.78886e-13
	RHBDD1	1482.96	2828.02	1.90701	1.89783	1.8902e-14	1.46181e-13		SEZ6L2	338.898	584.996	1.72617	1.71372	7.3066e-06	2.5004e-05		FHOD1	4953.77	2779.62	0.561112	0.563346	1.86371e-13	1.3378e-12
	SEC61A1	24124.4	41823.5	1.73366	1.72812	1.89844e-14	1.46732e-13		TMEM120A	864.911	1395.23	1.61315	1.59967	7.50789e-06	2.5666e-05		NAA25	2558.27	1432.49	0.559943	0.563419	5.86292e-11	3.49878e-10
	CIRH1A	5461.05	2812.52	0.515014	0.517893	1.92155e-14	1.4843e-13		OSR1	68.1841	169.7	2.48885	2.39564	7.81169e-06	2.66697e-05		MYEF2	1438.4	802.799	0.558118	0.563703	5.87456e-08	2.57501e-07
	BDNF	2203.07	4117.72	1.86909	1.8606	1.96329e-14	1.51564e-13		C1QTNF1	105.029	231.103	2.20038	2.15773	7.92452e-06	2.70268e-05		SMYD5	2539.17	1424.45	0.560991	0.563751	1.11337e-11	7.03198e-11
	EHD2	3679.62	6632.26	1.80243	1.79522	1.97792e-14	1.52604e-13		WDR45	985.545	1522.62	1.54496	1.53659	7.9449e-06	2.70892e-05		ICAM3	461.395	257.228	0.557502	0.563751	2.30771e-05	7.31239e-05
	NUPL1	5414.24	2903.16	0.536208	0.539055	2.05817e-14	1.58702e-13		MYOM2	11.6695	62.1195	5.32324	4.16963	8.05153e-06	2.74171e-05		GEMIN2	358.841	198.789	0.553975	0.564032	8.67484e-05	0.000252343
	PLCL2	286.402	713.34	2.49069	2.44633	2.06324e-14	1.58999e-13		LRRC27	395.709	671.317	1.69649	1.67706	8.07887e-06	2.7503e-05		LSG1	3863.98	2171.22	0.561913	0.564139	1.04177e-12	7.06361e-12
	CEP85L	483.889	1292.98	2.67206	2.63485	2.14066e-14	1.64869e-13		HELZ2	2864.15	4954.55	1.72985	1.71507	8.18166e-06	2.7824e-05		CLEC11A	5063.8	2849.97	0.562813	0.564723	5.50547e-13	3.80587e-12
	TNFRSF10A	1507.39	3147.55	2.08808	2.07558	2.19342e-14	1.68832e-13		SIRT7	843.588	1290.54	1.52982	1.52371	8.22038e-06	2.79485e-05		SNORD80	197.463	106.03	0.536962	0.564773	0.00661847	0.01341
	SUZ12	3536.5	1743.88	0.49311	0.496959	2.24121e-14	1.7241e-13		AKAP9	781.405	1336.91	1.71091	1.69941	8.22496e-06	2.79567e-05		ACSL3	5029.47	2829.25	0.562535	0.565058	4.43789e-13	3.08251e-12
	ZC3H6	108.345	358.144	3.30557	3.19938	2.24758e-14	1.72799e-13		EXOC6B	704.791	1179.32	1.67329	1.66265	8.31802e-06	2.82584e-05		SIRPA	6092.39	3430.72	0.563115	0.565372	1.04637e-13	7.65368e-13
	CHMP3	522.204	1144.73	2.19211	2.17559	2.28107e-14	1.7527e-13		KCNJ12	23.339	89.1592	3.82018	3.32713	8.33634e-06	2.83133e-05		MRPL3	7998.25	4492.01	0.561623	0.565495	6.20085e-09	3.03165e-08
	CMSS1	1965.32	933.396	0.474934	0.478504	2.34894e-14	1.80379e-13		FAM25A	4.51745	40.4571	8.95575	5.55451	8.34431e-06	2.8333e-05		NBN	6362.37	3580.38	0.562744	0.565516	2.19757e-12	1.4539e-11
	BZW1	17074.2	9529.26	0.558108	0.560456	2.48797e-14	1.90943e-13		TRIM67	55.7396	163.532	2.93386	2.75834	8.50257e-06	2.88405e-05		EIF1AD	1756.2	990.92	0.564239	0.565523	2.27629e-09	1.15697e-08
	SPTBN2	2300.49	1002.3	0.435692	0.43996	2.5548e-14	1.95958e-13		GPR137B	790.975	1264.58	1.59876	1.59187	8.57995e-06	2.90803e-05		CCDC58	930.53	520.456	0.559312	0.565677	1.07249e-06	4.07372e-06
	GLUL	4669.23	2526.7	0.541139	0.54335	2.64639e-14	2.02864e-13		ANO8	280.155	534.757	1.90879	1.88932	8.59497e-06	2.91237e-05		TEX10	4824.84	2718.34	0.563405	0.56597	2.06209e-12	1.37051e-11
	LINC01164	0	63.3413	Inf	24.9099	2.67903e-14	2.05246e-13		PLEK	1.64663	32.9947	20.0377	6.67581	8.79384e-06	2.97821e-05		GBP1	644.172	360.025	0.558895	0.566115	1.0401e-06	3.95644e-06
	KCTD3	3753.63	1931.44	0.514554	0.518002	2.73343e-14	2.09292e-13		LOC102724814	63.1477	162.692	2.57637	2.45436	8.82564e-06	2.98744e-05		RBM15	1389.36	779.417	0.560991	0.566183	8.83373e-07	3.39877e-06
	SEH1L	3371.52	1764.54	0.523368	0.526504	2.80747e-14	2.14835e-13		KIAA0556	1322.59	2019.96	1.52728	1.52167	8.84312e-06	2.99258e-05		FAM117B	616.838	343.688	0.557178	0.566285	3.31195e-06	1.17996e-05
	CPT2	956.59	1910.94	1.99766	1.98523	2.81327e-14	2.15153e-13		SCNN1D	14.1644	67.0725	4.73528	3.99747	9.05309e-06	3.06047e-05		EIF3J	4991.71	2812.73	0.56348	0.566388	5.06586e-11	3.04673e-10
	GNAQ	4062.39	7718.46	1.89998	1.89144	2.81852e-14	2.15429e-13		LINC01234	1141.53	1728.56	1.51425	1.50574	9.06802e-06	3.06473e-05		TNFRSF9	382.183	213.786	0.559382	0.56683	3.68925e-05	0.000113575
	C8orf33	5777.47	3079.28	0.532981	0.535233	2.83097e-14	2.16254e-13		GGACT	157.964	313.444	1.98427	1.94554	9.07201e-06	3.06529e-05		MCM3AP-AS1	193.142	108.041	0.559387	0.566988	0.00207017	0.00470201
	EWSR1	18863.2	10737.6	0.569235	0.571098	2.85261e-14	2.1778e-13		HDAC11	451.079	741.185	1.64314	1.63825	9.34556e-06	3.14878e-05		H2AFV	6827.81	3856.04	0.564755	0.567232	1.79038e-13	1.28799e-12
	LINGO1	343.436	100.338	0.292159	0.301496	2.87821e-14	2.19606e-13		C12orf45	388.048	648.484	1.67115	1.66394	9.84726e-06	3.30675e-05		U2AF1	5953	3362.78	0.564888	0.567286	1.13055e-11	7.12674e-11
	MBD6	3121.16	6025.69	1.9306	1.92002	2.88289e-14	2.19835e-13		COL15A1	4.54073	40.8814	9.00327	5.41746	1.02337e-05	3.42947e-05		POLR3H	4317.54	2441.28	0.565434	0.567494	8.62912e-13	5.89979e-12
	QTRTD1	2032.19	1027.87	0.505795	0.508349	2.90681e-14	2.2153e-13		ZNF425	74.7474	179.657	2.40353	2.30872	1.02656e-05	3.4384e-05		MAP2K1	2922.97	1650.92	0.564809	0.567614	9.0205e-12	5.73605e-11
	ROM1	77.6148	326.401	4.20539	3.9125	3.05792e-14	2.3291e-13		COL4A4	377.752	699.168	1.85086	1.83425	1.03037e-05	3.44939e-05		CBFB	3640.01	2057.53	0.565254	0.567709	1.92415e-12	1.28404e-11
	ZDHHC14	288.192	69.4284	0.24091	0.259181	3.25604e-14	2.47856e-13		ZNF213	705.673	1092.11	1.54761	1.54179	1.03551e-05	3.46483e-05		TAGLN	1270.19	717.1	0.564562	0.56789	2.01858e-07	8.34257e-07
	TIMM23	2880.07	1443.27	0.501124	0.503346	3.27454e-14	2.4912e-13		ABCA5	147.615	294.971	1.99824	1.97412	1.03804e-05	3.47242e-05		RTTN	1033.34	581.075	0.562329	0.567984	2.39888e-07	9.82129e-07
	SQLE	6291.01	3471.43	0.551809	0.554279	3.27685e-14	2.49151e-13		SLC44A3	88.5558	211.533	2.38869	2.26983	1.05239e-05	3.51862e-05		PDF	453.956	250.959	0.552827	0.568009	0.000461643	0.00117961
	PCGF1	536.405	1200.64	2.23831	2.21437	3.423e-14	2.60112e-13		ABCA3	24.6098	89.6495	3.64285	3.23474	1.06819e-05	3.56781e-05		PPIL1	3185.02	1799.84	0.565095	0.568068	1.29395e-09	6.7443e-09
	LOC100129034	9468.97	17701.7	1.86944	1.86095	3.51478e-14	2.66932e-13		EPHX2	182.434	346.117	1.89721	1.86806	1.10036e-05	3.67334e-05		SERBP1	30752.1	17412.9	0.566234	0.568192	6.81555e-15	5.43129e-14
	AP5Z1	1337.4	2666.51	1.99379	1.98139	3.64733e-14	2.76838e-13		CFH	1133.74	1725.54	1.52199	1.51884	1.11005e-05	3.7029e-05		KIAA1958	563.084	316.165	0.561488	0.568345	4.28248e-05	0.000130427
	PPP1R15A	1549.71	3050.68	1.96855	1.9544	3.8044e-14	2.88592e-13		CEP120	886.401	1373.56	1.54959	1.54665	1.11694e-05	3.72493e-05		CREB5	960.716	540.471	0.562571	0.568346	4.54959e-06	1.59485e-05
	APBB3	108.864	372.146	3.41844	3.30092	3.83481e-14	2.90731e-13		RGP1	940.447	1511.18	1.60687	1.59755	1.12619e-05	3.75386e-05		CSTF2	1641.12	929.211	0.566207	0.56864	2.57954e-09	1.30301e-08
	BCAS3	303.271	738.748	2.43594	2.39514	3.86197e-14	2.92621e-13		MIEN1	1646.66	2490.77	1.51262	1.50348	1.15173e-05	3.83216e-05		SF3B3	17069	9678.08	0.566997	0.568949	1.22213e-14	9.61044e-14
	TRIM32	2971.85	5401.84	1.81767	1.80958	3.89306e-14	2.94805e-13		VILL	243.869	438.751	1.79913	1.78788	1.15515e-05	3.84259e-05		HMBS	1603.83	905.706	0.564714	0.569048	1.03774e-07	4.41285e-07
	ABAT	16.1171	138.644	8.60228	7.27984	3.89938e-14	2.95113e-13		NOTCH1	3257.53	5312.53	1.63085	1.62076	1.16456e-05	3.86996e-05		ATXN7L2	309.884	173.753	0.560705	0.569603	0.000135095	0.000380879
	PLSCR1	1619.03	783.983	0.48423	0.488375	4.01934e-14	3.04016e-13		SZT2	2310.3	3843.63	1.66369	1.65249	1.1679e-05	3.87709e-05		PRKDC	73936.2	40646.8	0.549755	0.569624	0.0113615	0.0218984
	TCP11L2	73.3137	284.129	3.87553	3.73647	4.31545e-14	3.26225e-13		TMEM175	407.917	701.182	1.71893	1.69971	1.17774e-05	3.90682e-05		C1orf109	831.589	471.819	0.56737	0.569648	2.01964e-07	8.34434e-07
	PMEPA1	4184.52	7621.45	1.82134	1.81376	4.32767e-14	3.2696e-13		SLC16A13	199.563	370.867	1.8584	1.83208	1.17942e-05	3.91038e-05		C9orf114	3056.4	1734.04	0.567346	0.569767	1.99008e-11	1.23371e-10
	MARVELD1	7384.76	12934	1.75145	1.74516	4.35009e-14	3.28464e-13		MAML3	222.014	430.468	1.93893	1.90933	1.17917e-05	3.91038e-05		SRSF10	4768.7	2703.82	0.566994	0.569796	2.55792e-12	1.68719e-11
	FAM161A	357.417	103.052	0.288325	0.298872	4.45941e-14	3.36525e-13		NKX3-1	764.882	1183.76	1.54764	1.53678	1.19248e-05	3.95168e-05		SUMO3	7252.32	4115.73	0.567505	0.569823	2.44853e-12	1.61667e-11
	DDX51	1004.03	446.323	0.444531	0.447962	4.51848e-14	3.40786e-13		NICN1	438.468	733.194	1.67217	1.65745	1.24012e-05	4.09713e-05		C17orf51	1579.59	893.487	0.565645	0.570009	1.49222e-08	6.96033e-08
	TYMS	12897.1	6680.02	0.517947	0.520879	4.52734e-14	3.41257e-13		TTC21A	57.5957	149.684	2.59887	2.46525	1.25138e-05	4.13121e-05		HAS3	9271.39	5266.48	0.568036	0.570146	7.38684e-13	5.06897e-12
	CPEB2	929.483	2429.8	2.61414	2.57887	4.53478e-14	3.41621e-13		KDM4C	927.523	1410.2	1.5204	1.51634	1.28643e-05	4.24008e-05		RAB20	914.117	518.582	0.567304	0.570391	1.248e-07	5.26591e-07
	CTTNBP2NL	2495.36	4646.28	1.86197	1.85451	4.576e-14	3.44529e-13		NAGLU	911.808	1405.66	1.54162	1.53267	1.303e-05	4.29187e-05		NIP7	3134.84	1782.01	0.568452	0.570574	8.76429e-12	5.58127e-11
	RAD51D	797.722	325.032	0.407451	0.413948	4.68188e-14	3.52298e-13		FAM131C	164.198	321.842	1.96009	1.91575	1.32672e-05	4.3645e-05		SEMA6C	479.781	269.951	0.562655	0.570585	9.81674e-06	3.29735e-05
	MAD2L2	2067.4	983.488	0.475713	0.479287	4.70747e-14	3.5402e-13		TP73	8.70557	53.589	6.15571	4.56305	1.3334e-05	4.38427e-05		RASSF2	1073.98	609.117	0.567158	0.570759	3.06957e-08	1.38586e-07
	ATP6V1H	4942.58	8973.21	1.81549	1.80736	4.82477e-14	3.62633e-13		ZNF407	1009.26	1540.91	1.52677	1.52239	1.35168e-05	4.43743e-05		EWSR1	18863.2	10737.6	0.569235	0.571098	2.85261e-14	2.1778e-13
	APOBEC3D	7.08221	100.762	14.2275	10.4258	4.85398e-14	3.64619e-13		METTL20	55.2439	145.206	2.62846	2.50215	1.36139e-05	4.46732e-05		GPATCH4	3421.97	1944.9	0.568358	0.571123	2.98723e-11	1.82424e-10
	SMARCC1	11329.6	6187.9	0.546171	0.548631	4.90006e-14	3.6787e-13		RASAL2	2862.73	4435.16	1.54928	1.54307	1.3641e-05	4.474e-05		FAM178A	5319	3020.91	0.567948	0.57119	1.78468e-09	9.15985e-09
	PAQR5	1444.33	691.926	0.479062	0.483757	5.0171e-14	3.76441e-13		TMEM86A	64.0193	159.605	2.49307	2.39878	1.39909e-05	4.57957e-05		RNF144A	1798.84	1019.96	0.567009	0.571643	3.44394e-09	1.71712e-08
	ULBP2	224.545	607.486	2.70541	2.63491	5.07927e-14	3.80887e-13		SLC25A4	1259.64	1924.57	1.52787	1.52072	1.47403e-05	4.80566e-05		ARHGAP29	2841.09	1614.27	0.568186	0.57167	2.81726e-10	1.5703e-09
	SDC2	3119.5	1639.59	0.525593	0.528426	5.14677e-14	3.85728e-13		LINC00472	381.794	649.655	1.70158	1.69685	1.47648e-05	4.81243e-05		TMEM171	120.743	66.0191	0.546772	0.571814	0.0102791	0.0199709
	AFG3L2	5141.29	2812.41	0.547024	0.549408	5.19949e-14	3.89456e-13		SLC35E3	706.501	1110.71	1.57213	1.56412	1.48573e-05	4.83898e-05		CDC5L	3477.22	1973.55	0.567565	0.572107	8.70885e-10	4.63092e-09
	BUD13	1369.18	620.545	0.453224	0.457455	5.51383e-14	4.12765e-13		TCEANC	39.2432	119.521	3.04564	2.79476	1.49453e-05	4.86643e-05		TPR	15843.1	9024.29	0.569602	0.572142	1.29473e-11	8.13431e-11
	DYNLL1-AS1	1156.2	2258.63	1.9535	1.93916	5.52848e-14	4.13625e-13		TAOK3	973.237	1477.47	1.5181	1.51183	1.51948e-05	4.94397e-05		CYB5B	5300.96	3023.79	0.570422	0.572685	3.23831e-12	2.11996e-11
	PRKRIR	2485.96	1293	0.520121	0.523686	5.5797e-14	4.17219e-13		LOC100507053	45.3374	128.036	2.82407	2.64415	1.55269e-05	5.04201e-05		F12	166.317	92.788	0.557898	0.572963	0.00303323	0.00663006
	ACER3	2267.84	1133.85	0.499966	0.504485	5.59956e-14	4.18465e-13		STPG1	513.136	825.054	1.60787	1.59392	1.57947e-05	5.12135e-05		GABPB1	1224.15	695.775	0.568373	0.573007	1.20337e-08	5.68798e-08
	C9orf169	21.3631	149.75	7.00976	6.07487	5.61167e-14	4.19131e-13		SGK223	732.598	1188.09	1.62175	1.61103	1.62646e-05	5.26849e-05		TENC1	2597.55	1483.49	0.57111	0.573122	6.61804e-11	3.9297e-10
	RAD52	637.206	1324.74	2.07898	2.06508	5.6821e-14	4.24149e-13		MAGEH1	84.8634	199.169	2.34693	2.23705	1.63299e-05	5.28832e-05		IPO4	10124.4	5784.68	0.571361	0.573351	7.25449e-14	5.37538e-13
	TEAD2	2392.42	1202.99	0.502833	0.506277	5.8928e-14	4.39627e-13		ZNF513	276.499	482.149	1.74376	1.72237	1.65188e-05	5.34686e-05		GPD2	2173.18	1238.62	0.56996	0.57343	2.33842e-09	1.18624e-08
	TCHP	1422.54	682.577	0.47983	0.4848	5.93211e-14	4.42307e-13		FUK	467.22	781.391	1.67243	1.65591	1.67162e-05	5.4054e-05		CDK16	11258.6	6434.78	0.571542	0.573681	3.81398e-13	2.66186e-12
	NRIP1	6125.34	2708.17	0.442126	0.44706	6.03638e-14	4.49825e-13		COMMD3	284.772	522.584	1.8351	1.79696	1.74627e-05	5.63985e-05		IL15RA	96.8157	54.1305	0.559109	0.573863	0.0181373	0.0334231
	JOSD2	752.943	1699.71	2.25743	2.22704	6.04664e-14	4.50334e-13		FUT1	80.0433	185.459	2.31698	2.25659	1.75985e-05	5.68229e-05		TMEM220	104.014	56.2305	0.540604	0.573886	0.0207306	0.037698
	MPP2	984.357	443.996	0.451052	0.454957	6.43163e-14	4.78734e-13		TCN2	309.784	544.027	1.75615	1.72685	1.79157e-05	5.77474e-05		SLC5A6	3188.75	1823.26	0.571779	0.573928	3.14851e-10	1.74898e-09
	PTPLAD1	9695.25	5441.06	0.561209	0.563313	6.43733e-14	4.78886e-13		ZNF25	204.01	375.696	1.84155	1.82543	1.85413e-05	5.96611e-05		SNORA61	121	66.2899	0.547852	0.574051	0.0150073	0.0281304
	ARPC5L	4053.38	2083.67	0.514058	0.516731	6.45358e-14	4.79822e-13		CPSF4	748.695	1151.91	1.53855	1.52693	1.91069e-05	6.13606e-05		AFAP1L2	6922.68	3960.74	0.57214	0.574111	3.76018e-13	2.62851e-12
	TTC29	0.964698	69.2963	71.8321	19.6621	6.51321e-14	4.83981e-13		C6orf1	766.249	1165.57	1.52114	1.51261	1.96471e-05	6.28948e-05		HSPA14	2733.89	1562.07	0.571373	0.57424	3.16948e-11	1.93283e-10
	FOSB	284.193	695.869	2.44858	2.4127	6.5284e-14	4.84708e-13		DQX1	2.56477	31.773	12.3883	6.0321	1.97443e-05	6.31749e-05		CDC123	5847.58	3339.95	0.571167	0.574314	4.88789e-10	2.661e-09
	RAN	28263.6	14601.2	0.516608	0.519604	6.5304e-14	4.84708e-13		SLC4A3	616.082	970.677	1.57556	1.56743	2.00074e-05	6.39232e-05		DRG1	3728.14	2132.61	0.57203	0.574724	2.32122e-09	1.17798e-08
	POU3F2	10.2824	122.344	11.8984	9.30755	6.76026e-14	5.01485e-13		DCTN6	1090.32	1655.53	1.51839	1.51308	2.01272e-05	6.42744e-05		HAUS5	1115.9	639.024	0.572654	0.575057	2.72625e-08	1.23683e-07
	CTXN1	1218.14	543.56	0.44622	0.452837	7.12127e-14	5.27966e-13		HDAC10	600.977	940.733	1.56534	1.55833	2.07733e-05	6.6257e-05		LARP1B	840.814	479.106	0.569812	0.575176	2.22584e-07	9.14433e-07
	IPO4	10124.4	5784.68	0.571361	0.573351	7.25449e-14	5.37538e-13		MYOM3	8.75213	54.4888	6.22577	4.42869	2.09823e-05	6.69073e-05		MEPCE	2337.12	1337.62	0.572335	0.575217	1.08879e-10	6.34143e-10
	CABLES2	1392.4	674.39	0.484335	0.488039	7.30599e-14	5.41048e-13		SNCA	157.991	308.82	1.95467	1.91804	2.11275e-05	6.73374e-05		FBL	10387.8	5955.23	0.573291	0.575426	6.12032e-12	3.93582e-11
	FHL1	1704.95	825.728	0.484312	0.488558	7.67876e-14	5.68332e-13		RBM43	551.075	873.581	1.58523	1.58258	2.12457e-05	6.76558e-05		PTCD3	3352.85	1919.32	0.572445	0.575536	2.5862e-11	1.58675e-10
	PPP5C	6040.29	3250.28	0.5381	0.54051	7.6858e-14	5.68532e-13		SMAD5	3598.53	5517.6	1.53329	1.52695	2.14404e-05	6.82351e-05		PTPLB	1309.2	746.379	0.570101	0.575566	9.09623e-08	3.89843e-07
	ECE1	9405.66	17172	1.82571	1.81804	7.73e-14	5.71479e-13		CHMP4A	1252.27	1907.12	1.52293	1.51255	2.15228e-05	6.84476e-05		MAP3K1	2042	1168.05	0.572013	0.575676	1.96897e-07	8.14783e-07
	FAM21A	4330.7	7810.01	1.80341	1.7952	7.93097e-14	5.86006e-13		TANC1	2690.56	4231.6	1.57276	1.56549	2.16262e-05	6.87597e-05		KPNA4	9313.71	5337.58	0.573088	0.575707	1.60568e-12	1.07481e-11
	PRMT5	8801.51	4908.19	0.557653	0.559801	8.02038e-14	5.92277e-13		C14orf79	220.852	401.791	1.81927	1.78645	2.17095e-05	6.90077e-05		C20orf27	5787.24	3321.69	0.573968	0.575753	5.13195e-12	3.31488e-11
	ATIC	8233.27	4608.71	0.559767	0.561701	8.11452e-14	5.98892e-13		FAM174A	272.946	475.302	1.74138	1.72966	2.19012e-05	6.95493e-05		HMGN5	345.265	195.328	0.565734	0.575764	0.000184801	0.000508747
	LOC100862671	688.494	1414.86	2.055	2.04187	8.2237e-14	6.06608e-13		PIGV	380.161	624.195	1.64193	1.62714	2.19918e-05	6.98203e-05		SBDSP1	1031.7	586.659	0.568631	0.576069	1.64162e-06	6.09495e-06
	PRIM2	1011.8	435.408	0.430331	0.435838	8.27339e-14	6.09929e-13		NRCAM	14.5869	66.663	4.57007	3.75143	2.22862e-05	7.07207e-05		FARP2	834.347	475.623	0.570054	0.57609	2.8574e-05	8.91822e-05
	SLC39A14	9293.28	4973.34	0.535154	0.537742	8.30016e-14	6.11559e-13		PRPF40B	622.403	960.216	1.54276	1.53473	2.26247e-05	7.17539e-05		KCTD6	110.248	61.1174	0.554362	0.576137	0.0157187	0.029342
	NOC4L	1913.7	927.002	0.484403	0.487808	8.4142e-14	6.19613e-13		PCTP	759.23	1188.11	1.56489	1.55393	2.31954e-05	7.3481e-05		EXOSC5	1344.98	770.704	0.573021	0.576159	2.64395e-07	1.07875e-06
	PLCH1	837.101	344.398	0.411417	0.420417	8.57109e-14	6.30811e-13		SERPINB1	861.993	1351	1.56729	1.55369	2.33492e-05	7.39325e-05		KIAA1644	2482.14	1421.96	0.572876	0.576187	4.24913e-08	1.88974e-07
	SNN	1172.33	2262.15	1.92963	1.91975	8.8639e-14	6.51995e-13		IL31RA	1181.98	1937.37	1.63908	1.63103	2.34068e-05	7.40791e-05		LYN	3249.55	1863.96	0.573605	0.576208	2.2733e-11	1.40265e-10
	FTH1	131932	260883	1.9774	1.96478	8.91992e-14	6.55747e-13		FAM76A	204.436	374.261	1.8307	1.81211	2.34624e-05	7.4219e-05		POU2F1	2845.38	1623.87	0.570705	0.576372	4.93442e-06	1.72514e-05
	FAM63A	1041.38	2047.57	1.9662	1.9509	8.96701e-14	6.58839e-13		ZNF91	265.302	462.506	1.74332	1.72544	2.41108e-05	7.61047e-05		PDE7A	913.612	521.955	0.57131	0.576538	1.38491e-07	5.81286e-07
	KIAA1432	1164.26	2659.02	2.28386	2.26478	9.06204e-14	6.65447e-13		IFT20	588.651	961.387	1.6332	1.61435	2.42407e-05	7.64965e-05		GTF2H2B	1353.59	774.011	0.571819	0.576691	2.13274e-08	9.80477e-08
	MIR1204	31.7618	180.199	5.67344	5.06692	9.13004e-14	6.70065e-13		SLC16A4	701.335	1086.4	1.54904	1.54184	2.46724e-05	7.77836e-05		HNRNPUL2	2241.53	1287.77	0.574504	0.576866	7.52856e-10	4.0332e-09
	FBXO25	553.693	1244.62	2.24785	2.21636	9.17614e-14	6.73071e-13		CASKIN1	81.6865	189.768	2.32312	2.21594	2.55365e-05	8.03144e-05		CYP27B1	122.932	69.6695	0.56673	0.576886	0.0102229	0.0198794
	CD83	234.238	622.095	2.65582	2.58598	9.66257e-14	7.08354e-13		ZNF226	255.555	457.898	1.79178	1.76797	2.55458e-05	8.03245e-05		SLC25A28	1325.1	760.272	0.573746	0.577027	1.04361e-08	4.97232e-08
	KDM4A	3321.37	6016.14	1.81134	1.80413	1.00399e-13	7.356e-13		ACCS	84.8634	192.431	2.26754	2.17657	2.56843e-05	8.07017e-05		TMEM56	555.147	315.939	0.569108	0.577171	1.02155e-05	3.42426e-05
	CDIP1	89.78	330.16	3.67743	3.46905	1.01477e-13	7.43089e-13		LOC550643	689.116	1095.86	1.59024	1.57755	2.58816e-05	8.13022e-05		C3AR1	108.745	60.4223	0.555635	0.577228	0.0136641	0.0258719
	HSD11B1L	117.78	382.849	3.25056	3.12473	1.04289e-13	7.63253e-13		ARID4A	448.162	718.388	1.60297	1.59797	2.6283e-05	8.24644e-05		CNKSR3	1127.31	648.184	0.574985	0.577252	3.62732e-08	1.62534e-07
	SIRPA	6092.39	3430.72	0.563115	0.565372	1.04637e-13	7.65368e-13		NPEPL1	209.772	381.753	1.81985	1.79414	2.71304e-05	8.48788e-05		TIGD5	1245.82	716.632	0.57523	0.577328	1.68747e-08	7.83757e-08
	GYG1	3969.15	7580.71	1.90991	1.89872	1.0476e-13	7.65843e-13		RNLS	107.85	229.882	2.1315	2.07231	2.74478e-05	8.5831e-05		TBRG4	4032.07	2321.51	0.575759	0.577685	1.51841e-11	9.51225e-11
	RRP15	2350.13	1227.83	0.52245	0.525904	1.05199e-13	7.68619e-13		SCYL3	407.994	661.441	1.6212	1.61042	2.77795e-05	8.68267e-05		MAN1A1	242.458	137.335	0.566425	0.578144	0.000934453	0.00226612
	MMP15	704.262	1448.55	2.05683	2.0424	1.06049e-13	7.74399e-13		SMUG1	673.598	1027.51	1.5254	1.51769	2.83919e-05	8.86561e-05		AIDA	8881.82	5114.18	0.575803	0.578252	1.51128e-12	1.01265e-11
	GXYLT1	2017.54	4160.11	2.06198	2.05016	1.06594e-13	7.77949e-13		SBK3	6.77617	44.4954	6.56645	4.61254	2.90525e-05	9.05894e-05		SETD6	549.375	315.075	0.573515	0.57847	5.62627e-06	1.95553e-05
	RNPS1	10982.9	6045.27	0.550426	0.552804	1.0883e-13	7.93823e-13		HIST1H1C	264.959	508.568	1.91942	1.87225	2.97672e-05	9.27514e-05		NR2F2	4356.08	2511.85	0.576631	0.578903	1.12617e-11	7.1094e-11
	HIST1H2AC	116.668	448.073	3.84057	3.60988	1.10147e-13	8.02978e-13		ZNF76	734.464	1119.81	1.52467	1.51874	2.98359e-05	9.29231e-05		HLTF	5756.28	3316.33	0.576125	0.579128	1.11134e-10	6.46702e-10
	THEM6	3024.87	1631.71	0.53943	0.54189	1.13272e-13	8.25303e-13		PLA2R1	128.887	257.213	1.99565	1.9628	2.98973e-05	9.30903e-05		SLC25A40	795.972	456.851	0.573954	0.57951	4.76387e-07	1.89129e-06
	POLD4	1231.84	2655.21	2.15549	2.13102	1.18703e-13	8.64389e-13		KLHL3	24.6796	90.2125	3.65535	3.13998	3.01578e-05	9.38348e-05		MRPL12	6494.97	3744.49	0.576522	0.579568	3.34453e-09	1.67073e-08
	CHST14	1948.43	3567.63	1.83103	1.82223	1.22457e-13	8.91234e-13		SLC24A1	623.145	981.497	1.57507	1.56914	3.04535e-05	9.47098e-05		ABCA11P	409.434	233.854	0.571163	0.579796	4.86293e-05	0.000147011
	PAPD7	2290.87	1164.89	0.508491	0.51293	1.23079e-13	8.95264e-13		MAP3K9	2187.28	3595.2	1.64369	1.63275	3.16464e-05	9.82328e-05		DICER1	3249.29	1866.87	0.574547	0.579868	3.26299e-06	1.16346e-05
	RBM17	4118.34	2211	0.536867	0.539238	1.2859e-13	9.34831e-13		GABPB2	293.464	507.666	1.72991	1.70774	3.21791e-05	9.98391e-05		SMG5	11947.4	6904.6	0.577917	0.579875	1.57947e-12	1.0578e-11
	LRRFIP1	9175.5	5141.21	0.560319	0.562692	1.2971e-13	9.42449e-13		RMND5B	549.136	866.761	1.57841	1.5627	3.26047e-05	0.000101088		STIM2	664.187	379.8	0.571826	0.580058	4.0998e-06	1.44453e-05
	EIF5A	52438.1	28995.3	0.552944	0.555263	1.32631e-13	9.63135e-13		PRICKLE2	1161.4	1757.64	1.51338	1.50784	3.33268e-05	0.000103229		MBNL1	8296.19	4779.11	0.576061	0.580066	1.29502e-07	5.45022e-07
	SWT1	192.361	541.065	2.81277	2.7468	1.38151e-13	1.00267e-12		TNRC6C	522.6	976.872	1.86925	1.84543	3.37172e-05	0.000104364		EIF4E	4387.95	2530.93	0.576792	0.580105	4.59817e-11	2.76926e-10
	ZBTB7C	18.4922	146.838	7.9405	6.51416	1.42825e-13	1.03602e-12		C9orf16	1465.04	2236.17	1.52636	1.51623	3.54247e-05	0.000109287		TSR2	2087.98	1205.72	0.577461	0.580129	1.64366e-09	8.47262e-09
	GLRX5	2728.66	1431.46	0.524603	0.526649	1.48243e-13	1.07472e-12		ING4	354.653	592.085	1.66948	1.64635	3.75088e-05	0.000115309		ZNF22	133.634	74.908	0.560547	0.580163	0.0112803	0.0217612
	DSG2	9472.25	17497.1	1.8472	1.83895	1.50037e-13	1.08712e-12		RNASEL	581.722	895.404	1.53923	1.52885	3.78548e-05	0.000116318		METTL18	374.016	213.377	0.570501	0.580346	0.00014231	0.000399929
	CATSPERD	0.658653	66.0555	100.289	19.2713	1.54227e-13	1.11686e-12		ACYP2	83.5927	188.29	2.25247	2.16389	3.81063e-05	0.000117036		CDC42EP4	3022.46	1747.66	0.578223	0.580426	6.44565e-11	3.83255e-10
	MTA2	8781.24	15216.3	1.73282	1.72657	1.56075e-13	1.12962e-12		AP4E1	1142.4	1761.63	1.54205	1.53817	3.81436e-05	0.000117123		WDYHV1	609.901	349.453	0.572967	0.58047	1.45278e-05	4.7399e-05
	POGK	5413.32	3009.27	0.555902	0.557781	1.57454e-13	1.13898e-12		FRMD5	64.3254	153.21	2.3818	2.29512	4.01878e-05	0.000122738		HSPA13	2006.93	1155.9	0.575955	0.580538	1.7538e-08	8.13118e-08
	PTGIS	1427.5	671.902	0.470686	0.474104	1.57969e-13	1.14207e-12		RPAP2	519.693	829.758	1.59663	1.5916	4.17338e-05	0.000127222		RPS6KA3	2769.44	1598.37	0.577144	0.580663	1.8606e-08	8.59591e-08
	DNAJB1	7710.54	4322.6	0.560609	0.562696	1.61051e-13	1.16371e-12		SLC40A1	56.3483	143.019	2.53812	2.38517	4.29209e-05	0.000130689		AIMP2	2345.91	1353.68	0.577039	0.580722	2.73021e-09	1.3754e-08
	VAMP8	945.144	1936.4	2.04878	2.02818	1.63624e-13	1.18165e-12		ZNF518A	671.034	1096.24	1.63366	1.62653	4.35197e-05	0.000132328		DEGS1	8594.69	4974.72	0.578813	0.58099	7.09601e-12	4.54318e-11
	PLXND1	2910.74	1447.83	0.49741	0.500236	1.64304e-13	1.18591e-12		CHRNB1	186.925	347.741	1.86033	1.8262	4.52289e-05	0.00013727		PSMB9	95.1225	54.3864	0.571751	0.581399	0.0261042	0.0462681
	ASS1	381.917	937.654	2.45513	2.4042	1.68018e-13	1.21205e-12		BBS12	188.974	342.605	1.81297	1.78484	4.57134e-05	0.000138676		BAI2	2387.85	1383.94	0.579576	0.581449	7.52719e-10	4.0332e-09
	SALL1	2163.32	1075.08	0.49696	0.50041	1.69536e-13	1.22232e-12		ARRDC2	653.509	994.9	1.5224	1.51257	4.60942e-05	0.000139734		SLC4A7	2113.41	1219.14	0.57686	0.581862	1.74584e-06	6.4553e-06
	SPNS1	3561.53	6343.54	1.78113	1.7731	1.73459e-13	1.24992e-12		APOBEC3G	278.468	489.794	1.75889	1.7266	4.66629e-05	0.000141327		RUVBL1	6272.5	3638.38	0.580053	0.581877	4.16567e-11	2.51342e-10
	PITHD1	2356.72	1224.31	0.5195	0.52258	1.73733e-13	1.2512e-12		SCRN3	571.347	903.154	1.58074	1.57511	4.67952e-05	0.000141695		ST6GALNAC6	3569.98	2068.76	0.579486	0.582091	2.69382e-11	1.65045e-10
	TMEM106C	5113.36	2674.76	0.523094	0.525894	1.75848e-13	1.26574e-12		LAMTOR2	1936.8	2994.16	1.54594	1.53502	4.81858e-05	0.000145737		KDM1A	7314.49	4243.15	0.580102	0.58238	3.49954e-12	2.2864e-11
	H2AFV	6827.81	3856.04	0.564755	0.567232	1.79038e-13	1.28799e-12		LOC100506746	116.416	237.76	2.04234	1.98461	4.8308e-05	0.000146073		SOBP	203.378	117.033	0.575443	0.582506	0.00330827	0.00717732
	TRERF1	1400.8	615.978	0.439733	0.443468	1.81733e-13	1.30666e-12		RFX7	2033.34	3168.2	1.55813	1.55173	4.87471e-05	0.000147265		TMEM39B	1334.35	774.728	0.580603	0.583149	1.60219e-08	7.45204e-08
	NR4A3	18.0232	137.503	7.62921	6.69999	1.84422e-13	1.32527e-12		LHX5	4.87005	38.2696	7.85814	4.79736	4.89597e-05	0.000147873		ULBP3	267.235	152.142	0.569321	0.583313	0.000848685	0.00207698
	TRIM47	1419.7	679.607	0.478696	0.483696	1.85672e-13	1.33352e-12		LIG4	528.345	818.69	1.54954	1.54598	4.93995e-05	0.000149167		PCOLCE2	857.34	497.037	0.579744	0.583384	1.31476e-06	4.93951e-06
	FHOD1	4953.77	2779.62	0.561112	0.563346	1.86371e-13	1.3378e-12		ACOT2	770.686	1185.26	1.53793	1.52632	4.9868e-05	0.000150477		GTPBP2	2190.26	1274.24	0.581775	0.583574	1.34629e-09	7.00038e-09
	PYCR1	7311.59	4006.75	0.548001	0.550501	1.87884e-13	1.34793e-12		ZNF446	369.665	601.172	1.62626	1.61149	5.11236e-05	0.000154089		NRP1	8062.38	4683.59	0.580919	0.583628	1.63888e-10	9.37436e-10
	NOL11	3877.71	2048.77	0.528346	0.532132	1.89106e-13	1.35595e-12		CCDC115	743.186	1131.89	1.52303	1.51006	5.12054e-05	0.0001543		MED26	847.26	488.346	0.576383	0.58371	9.46776e-07	3.62037e-06
	ATP6V0C	11908.1	21194.2	1.77982	1.77237	1.93112e-13	1.38392e-12		PTPN4	687.23	1041.07	1.51488	1.50898	5.1614e-05	0.000155388		NAA40	2447.53	1421.89	0.580952	0.58379	1.00847e-09	5.33706e-09
	PRICKLE3	684.017	1413.37	2.06628	2.04553	1.94532e-13	1.39333e-12		ZNF517	147.728	291.144	1.97081	1.90903	5.16989e-05	0.000155572		NT5DC2	7882.74	4588.38	0.582079	0.583967	7.47441e-12	4.77844e-11
	CYHR1	1776.55	3307.59	1.86181	1.85043	2.00432e-13	1.43481e-12		AP1S3	689.123	1102.33	1.59962	1.59193	5.22438e-05	0.000157103		G3BP1	13269	7729.64	0.582532	0.584672	4.35814e-12	2.83182e-11
	CYP4F3	0	58.3884	Inf	22.859	2.03101e-13	1.45312e-12		LINC00346	31.0333	95.9629	3.09225	2.81019	5.30153e-05	0.00015924		TESC	115.943	65.9019	0.568398	0.584953	0.0136072	0.0257791
	PAQR7	1737.82	3206.86	1.84534	1.83635	2.03249e-13	1.45338e-12		C11orf74	266.516	476.1	1.78638	1.75573	5.3443e-05	0.000160452		RANGRF	1403.78	817.116	0.582083	0.585105	1.2124e-08	5.72858e-08
	LOC389906	856.003	1809.57	2.11398	2.09852	2.0395e-13	1.4576e-12		ADAMTSL4	319.774	542.096	1.69525	1.68706	5.35899e-05	0.000160856		CDYL2	221.245	125.19	0.565843	0.585117	0.00889059	0.017515
	PFKFB4	1300.53	616.104	0.473732	0.477039	2.05705e-13	1.46934e-12		ZNF671	143.826	273.616	1.9024	1.87418	5.36874e-05	0.000161111		BYSL	2342.93	1363.61	0.58201	0.585388	1.05992e-09	5.59354e-09
	KNOP1	1688.85	830.767	0.491912	0.493881	2.0594e-13	1.47022e-12		ALPK1	545.447	836.248	1.53314	1.52752	5.38933e-05	0.000161692		B3GALNT1	1802.31	1049.16	0.582117	0.585528	2.81493e-09	1.41482e-08
	CADM1	32.5868	179.738	5.51567	5.0944	2.10868e-13	1.50458e-12		CBLB	278.432	469.829	1.68741	1.67824	5.39756e-05	0.000161902		THOC3	971.762	562.114	0.578448	0.585673	3.34464e-05	0.000103575
	TBC1D30	205.846	39.0818	0.189859	0.213624	2.14302e-13	1.52824e-12		CLCN6	566.697	887.663	1.56638	1.55578	5.54312e-05	0.000166116		SH3RF1	2167.32	1263.69	0.583064	0.585912	2.24897e-08	1.03029e-07
	OPLAH	735.159	1571.04	2.137	2.11885	2.17459e-13	1.54991e-12		RASSF9	49.0333	127.51	2.60047	2.49713	5.74319e-05	0.000171993		GNB1L	342.68	199.03	0.580803	0.586413	0.00016865	0.000468222
	ZNF862	92.5611	328.412	3.54805	3.44032	2.19548e-13	1.56395e-12		MIR34A	1.90611	27.464	14.4083	5.91483	5.74828e-05	0.000172107		GNL2	3861.79	2254.57	0.583817	0.586866	1.86513e-10	1.05945e-09
	ARMCX3	1689.35	3134.55	1.85547	1.84739	2.26224e-13	1.61063e-12		GUSBP11	233.101	447.222	1.91858	1.89984	5.7519e-05	0.000172176		NOL10	2421	1414.1	0.584095	0.58687	3.72789e-09	1.85094e-08
	EIF4EBP1	9818.43	5092.92	0.518711	0.521688	2.27604e-13	1.61957e-12		LRRC75B	51.3618	129.565	2.5226	2.40542	5.8351e-05	0.000174547		TPI1	40981.8	23951.7	0.584448	0.587049	4.64478e-10	2.53286e-09
	SNX1	4197.08	7381.61	1.75875	1.7515	2.32768e-13	1.65542e-12		ABTB1	350.774	571.476	1.62919	1.61089	5.85173e-05	0.000175004		DNTTIP2	2485.57	1449.74	0.583263	0.587108	7.78111e-09	3.76908e-08
	IER3IP1	2123.41	1105.3	0.520531	0.524257	2.33664e-13	1.66089e-12		NEU3	937.776	1514.62	1.61512	1.60535	5.87874e-05	0.000175611		MMP16	1133.68	659.932	0.582117	0.587168	2.12268e-05	6.76209e-05
	CORO2A	327.814	769.204	2.34646	2.31436	2.43424e-13	1.72933e-12		FGGY	229.112	399.384	1.74318	1.71613	5.92864e-05	0.000177061		PEG10	132.087	75.2151	0.569436	0.587219	0.00993457	0.0193792
	FOXD2-AS1	318.613	94.0609	0.29522	0.306273	2.47437e-13	1.75688e-12		ZNF580	824.706	1264	1.53266	1.52306	5.97721e-05	0.00017839		GGCT	1729.29	1011.87	0.58514	0.587398	7.4112e-08	3.21414e-07
	PRPF4B	3259.27	1634.12	0.501376	0.505994	2.5089e-13	1.78044e-12		ACKR3	35.574	103.557	2.91104	2.70918	6.03814e-05	0.000180126		CHML	2282.07	1331.37	0.583406	0.587416	6.14551e-07	2.4098e-06
	NAE1	3394.06	1718.68	0.506379	0.509768	2.51905e-13	1.78667e-12		RASSF6	14.8696	61.5417	4.13875	3.48073	6.1156e-05	0.000182312		SMIM13	1064.17	621.093	0.583638	0.587641	2.52732e-07	1.03278e-06
	STC1	2105.21	1093.53	0.51944	0.523277	2.53902e-13	1.79986e-12		C3orf33	180.645	329.817	1.82578	1.78967	6.267e-05	0.000186613		NIFK	2557.25	1490.61	0.582895	0.587772	9.80148e-08	4.18152e-07
	PCGF3	2034.23	3727.52	1.8324	1.82462	2.54905e-13	1.80599e-12		GRHL1	220.27	385.71	1.75108	1.73634	6.31087e-05	0.000187834		LSM4	6718.68	3936.51	0.585905	0.587896	1.18048e-10	6.84501e-10
	CALR	71998	126890	1.76242	1.75563	2.55538e-13	1.8095e-12		ARHGEF3	417.002	671.955	1.61139	1.59922	6.31996e-05	0.000188019		SNHG21	98.3958	55.623	0.565298	0.587942	0.0243956	0.043576
	MTHFR	764.174	1692.35	2.21461	2.19374	2.5746e-13	1.82212e-12		LRRC37A4P	686.263	1168.4	1.70255	1.68975	6.54885e-05	0.000194431		CEP162	552.529	320.687	0.580398	0.587994	1.16043e-05	3.85719e-05
	DCAF15	2096.47	1056.68	0.504029	0.505816	2.63142e-13	1.86133e-12		PCDHA4	18.0931	69.2963	3.82999	3.28037	6.56917e-05	0.00019499		AGPS	4880.44	2854.9	0.584967	0.588083	3.43511e-10	1.90253e-09
	CASKIN2	1741.75	876.675	0.503329	0.50714	2.6406e-13	1.86681e-12		HRCT1	115.474	240.613	2.08369	2.01089	6.61069e-05	0.000196089		CENPC	591.938	345.1	0.583	0.588113	6.45239e-06	2.2226e-05
	SLC27A1	542.579	1150.62	2.12065	2.10421	2.68089e-13	1.89427e-12		KIF16B	435.927	686.878	1.57567	1.56653	6.71831e-05	0.000199056		UBE2V2	4913.86	2876.54	0.585393	0.588296	2.0875e-10	1.17758e-09
	CGRRF1	197.374	519.278	2.63094	2.5763	2.75272e-13	1.94374e-12		SLC2A1-AS1	32.3972	96.9947	2.99392	2.72952	6.78158e-05	0.000200749		CASP2	3088.06	1809.88	0.586089	0.588301	2.03723e-10	1.1517e-09
	LINC00963	1376.67	2616.24	1.90041	1.88714	2.75387e-13	1.94374e-12		PIGF	373.501	601.019	1.60915	1.59612	6.97964e-05	0.000206472		C5	355.671	204.861	0.575985	0.588331	0.00020657	0.000563698
	NOC3L	3033.35	1646.51	0.542803	0.545809	2.78877e-13	1.96731e-12		DPF3	222.762	391.533	1.75763	1.73002	7.26631e-05	0.000214274		XPO4	3577.55	2090.19	0.584252	0.588564	1.6082e-07	6.70153e-07
	EEF2	187557	317644	1.69358	1.68836	2.84084e-13	2.00297e-12		CARF	103.685	215.483	2.07825	2.00728	7.4118e-05	0.000218122		IRAK1	37888.2	22249	0.587228	0.589057	3.23178e-13	2.26519e-12
	CLCN7	5001.85	8665.54	1.73247	1.7266	2.85888e-13	2.0146e-12		SFT2D3	242.665	414.14	1.70664	1.68476	7.43841e-05	0.000218807		LSM8	1499.54	877.466	0.585157	0.589131	1.78249e-08	8.25253e-08
	MAST2	3901.23	2055.17	0.5268	0.529107	2.90348e-13	2.04493e-12		ZMAT5	761.439	1168.66	1.5348	1.52255	7.548e-05	0.000221931		FGD5-AS1	5906.48	3467.87	0.587129	0.589262	1.74303e-11	1.08519e-10
	MB21D1	619.512	241.433	0.389716	0.399642	2.92328e-13	2.05777e-12		PLLP	434.503	705.593	1.62391	1.60721	7.60086e-05	0.000223246		DNMT3B	861.451	503.943	0.584993	0.589277	5.8296e-07	2.29162e-06
	FLT4	200.504	41.6788	0.20787	0.223847	2.93563e-13	2.06535e-12		DPM3	602.357	911.082	1.51253	1.5018	7.76116e-05	0.000227789		C9orf116	384.512	222.485	0.578618	0.589561	0.000177505	0.000490518
	LAT2	1195.89	572.677	0.478871	0.482826	2.98146e-13	2.09534e-12		PICK1	615.154	929.204	1.51052	1.50277	7.82316e-05	0.000229455		SBF2-AS1	351.576	205.205	0.583671	0.589691	0.000160053	0.000445961
	TRIM26	3461.01	6177.73	1.78495	1.7764	2.98038e-13	2.09534e-12		TTLL6	36.9612	105.562	2.85601	2.6148	7.9043e-05	0.000231627		NIN	5838.82	3418.98	0.58556	0.589701	8.39556e-07	3.24161e-06
	EXT2	4213.67	7350.56	1.74446	1.73796	3.02763e-13	2.12665e-12		PPP1R14C	18.4922	70.211	3.79678	3.20735	7.90955e-05	0.000231729		ENO1	209176	122894	0.587518	0.58972	1.89811e-11	1.17988e-10
	DNAJC22	239.727	54.5184	0.227419	0.247401	3.17329e-13	2.22777e-12		FAM227B	37.6897	111.429	2.95649	2.67577	7.93506e-05	0.000232425		KIAA0922	902.218	529.286	0.586649	0.590233	4.06937e-07	1.62887e-06
	GLTP	2631.52	4717.02	1.7925	1.7838	3.20111e-13	2.24609e-12		CCDC130	581.456	901.557	1.55052	1.53647	8.08235e-05	0.000236369		NOP14	6265.1	3686.6	0.588434	0.590375	2.3566e-11	1.452e-10
	CPE	798.154	1588.56	1.99029	1.97665	3.21716e-13	2.25615e-12		LOC102724550	22.3278	77.3878	3.46599	3.02986	8.11897e-05	0.00023728		ZDHHC13	765.996	446.499	0.5829	0.590496	2.63538e-06	9.51339e-06
	IRAK1	37888.2	22249	0.587228	0.589057	3.23178e-13	2.26519e-12		CREG1	3076.36	4659.75	1.5147	1.50678	8.18856e-05	0.000239261		PKP3	1964.08	1154.75	0.587937	0.59051	1.83661e-09	9.41757e-09
	LITAF	12303.1	21412.2	1.74039	1.73376	3.33619e-13	2.33712e-12		ABCA13	4.82349	36.5063	7.56845	4.75168	8.30896e-05	0.0002424		PRICKLE1	2586.98	1521.78	0.588245	0.590933	4.03478e-09	1.99801e-08
	TCERG1	5671.76	3155.3	0.556317	0.558818	3.39992e-13	2.38049e-12		C1S	9.67026	48.7021	5.03627	3.91319	8.39699e-05	0.000244914		FRAT2	545.16	319.553	0.586163	0.59098	1.32296e-05	4.35431e-05
	ZW10	2141.98	1103.77	0.515304	0.517325	3.49623e-13	2.44662e-12		BLOC1S4	488.13	750.878	1.53827	1.52751	8.39911e-05	0.000244921		DARS2	4764.18	2809.77	0.58977	0.591476	5.26497e-11	3.15552e-10
	CDC27	6099.45	3381.73	0.554432	0.557312	3.7045e-13	2.59097e-12		DNAJC18	576.476	873.185	1.51469	1.50389	8.57478e-05	0.000249599		SURF6	4646.2	2738.42	0.589388	0.59148	2.84729e-11	1.74122e-10
	AFAP1L2	6922.68	3960.74	0.57214	0.574111	3.76018e-13	2.62851e-12		TOB1-AS1	12.3282	56.0621	4.54748	3.61453	8.82107e-05	0.000256255		MEX3A	815.515	479.339	0.587774	0.591625	2.25676e-05	7.15963e-05
	HBP1	650.263	1341.71	2.06333	2.05118	3.77322e-13	2.63622e-12		C10orf118	911.09	1401.51	1.53828	1.53304	8.83179e-05	0.00025651		MARC2	150.173	87.0889	0.579922	0.591732	0.00959999	0.0187938
	ANKRD18B	261.922	52.1262	0.199014	0.222368	3.80438e-13	2.65658e-12		DENND1C	40.5139	110.888	2.73702	2.53185	8.8831e-05	0.000257943		IPO9	15188.7	8956.81	0.589701	0.591901	5.46847e-11	3.27084e-10
	CDK16	11258.6	6434.78	0.571542	0.573681	3.81398e-13	2.66186e-12		SFN	33.4317	101.764	3.04395	2.71536	8.95001e-05	0.00025977		GPR176	1534.84	905.214	0.589776	0.59203	2.37823e-08	1.08723e-07
	RNF169	1480.33	2972.94	2.0083	1.99608	3.82595e-13	2.66879e-12		PARD3B	116.795	237.489	2.03339	1.98962	8.95538e-05	0.000259869		LCLAT1	1462.9	861.07	0.588604	0.592361	4.73839e-08	2.09452e-07
	ARHGEF26	751.872	295.856	0.393493	0.400961	3.93613e-13	2.74418e-12		TATDN3	497.328	763.395	1.53499	1.52375	9.05466e-05	0.000262459		FRMD4A	1679.11	990.226	0.589733	0.592709	6.47991e-09	3.15865e-08
	IDS	2993.83	5611.42	1.87433	1.86502	3.94984e-13	2.75228e-12		DCLK1	388.8	613.236	1.57725	1.56979	9.08311e-05	0.000263167		LYRM7	1011.66	594.851	0.587992	0.592748	1.14621e-06	4.33862e-06
	SPATA20	2455.31	4413.27	1.79744	1.78884	4.00376e-13	2.78836e-12		ENTPD5	196.296	360.375	1.83587	1.80565	9.32569e-05	0.000269778		MARS	13850.6	8185.7	0.591	0.592864	1.92955e-12	1.28699e-11
	BCL10	1173.78	2223.17	1.89403	1.88452	4.20864e-13	2.92949e-12		CHIC1	480.027	769.468	1.60297	1.59952	9.39419e-05	0.000271519		RGS14	953.251	562.28	0.589856	0.592921	3.44857e-07	1.3893e-06
	APLN	149.801	22.833	0.152422	0.171241	4.23069e-13	2.94328e-12		FRMD3	81.0546	175.18	2.16126	2.10187	9.52735e-05	0.000275307		ACTR3B	326.773	191.429	0.585816	0.593031	0.000378803	0.000984648
	SLC16A5	368.285	836.357	2.27095	2.25038	4.29977e-13	2.98975e-12		DET1	196.293	344.354	1.75429	1.73127	9.58015e-05	0.000276589		XRCC6	30843.4	18229.4	0.591032	0.593153	3.03338e-11	1.85156e-10
	SKA2	3142.79	1712.1	0.544773	0.547711	4.36562e-13	3.03392e-12		TUBGCP6	1152.79	1742.66	1.51169	1.5044	9.6099e-05	0.000277386		RPUSD1	2229.43	1313.33	0.589086	0.593333	4.82378e-09	2.37524e-08
	ACSL3	5029.47	2829.25	0.562535	0.565058	4.43789e-13	3.08251e-12		PELI3	525.537	801.204	1.52454	1.51425	9.72754e-05	0.000280473		GCLM	2893.24	1709.05	0.590703	0.593433	7.63123e-10	4.08153e-09
	ZNF503	1486.74	2779.82	1.86975	1.8627	4.44844e-13	3.0882e-12		LOC257396	208.478	363.843	1.74524	1.71769	0.000102751	0.00029535		NTM	587.208	345.371	0.588157	0.593442	9.04136e-06	3.0573e-05
	AGPAT9	1537.85	772.16	0.502104	0.506548	4.4518e-13	3.0889e-12		ZKSCAN5	504.108	768.868	1.52521	1.51992	0.000103412	0.000297119		KIAA1731	767.513	452.227	0.58921	0.593582	7.42561e-06	2.54046e-05
	PORCN	549.904	1218.59	2.216	2.18198	4.56902e-13	3.16855e-12		EXO5	163.683	302.888	1.85046	1.82918	0.000111355	0.00031831		MEIS2	465.616	274.296	0.589104	0.593982	4.07853e-05	0.000124447
	OAS3	2898.97	1525.01	0.526054	0.529215	4.70783e-13	3.26308e-12		C2orf88	74.8172	167.293	2.23602	2.13167	0.000112437	0.000321288		PNO1	2514.24	1487.79	0.591746	0.594111	1.06914e-09	5.63992e-09
	FAM127A	3816.67	7026.84	1.84109	1.83057	4.84702e-13	3.35778e-12		PIFO	6.77617	40.0328	5.90788	4.20563	0.000113192	0.000323302		NFATC2IP	3067.12	1815.82	0.592028	0.594135	1.37401e-08	6.44337e-08
	STAMBPL1	429.679	115.395	0.26856	0.287476	4.92673e-13	3.41119e-12		SMPDL3B	47.0074	121.54	2.58555	2.41589	0.000113611	0.000324288		C12orf29	757.311	443.12	0.585123	0.594176	1.02778e-05	3.44161e-05
	VANGL1	3409.08	1800.77	0.528228	0.531163	5.158e-13	3.56943e-12		ZNF419	107.095	225.374	2.10444	2.01328	0.000118702	0.000337787		RRP1B	5377.04	3181.13	0.591613	0.594177	3.33533e-11	2.02642e-10
	IER5L	2509.78	5186.05	2.06634	2.04839	5.46563e-13	3.78032e-12		ISPD	73.9025	162.728	2.20193	2.14259	0.0001198	0.000340692		KPNA3	4986.74	2950.71	0.591712	0.594282	9.91777e-11	5.80739e-10
	CLEC11A	5063.8	2849.97	0.562813	0.564723	5.50547e-13	3.80587e-12		FAM78A	527.377	797.444	1.51209	1.50311	0.000120891	0.000343509		BRCC3	2403.38	1422.39	0.591826	0.594586	2.22701e-09	1.13324e-08
	NACC2	6456.39	12386.7	1.91851	1.90786	5.64287e-13	3.89879e-12		ARHGEF9	629.718	980.698	1.55736	1.53941	0.000124189	0.000352253		SLIRP	2247.93	1330.53	0.591893	0.594876	2.63222e-08	1.19832e-07
	RIPK4	1103.9	2111.12	1.91242	1.89887	5.82348e-13	4.02146e-12		BGN	172.435	307.898	1.78559	1.75845	0.000124704	0.000353409		ELF2	1255.33	741.799	0.590919	0.594894	6.72677e-08	2.9309e-07
	PFKFB2	914.677	2165.07	2.36704	2.34242	5.89926e-13	4.07164e-12		RYR2	2.58805	27.3104	10.5525	5.09494	0.000125479	0.000355374		CCDC66	380.214	223.304	0.587312	0.595107	0.000173496	0.000480249
	ZNF687	2611.63	4727.67	1.81024	1.80271	6.26042e-13	4.31864e-12		NTN3	7.6943	43.1201	5.60416	4.17715	0.000129328	0.000365642		ADAM19	7092.78	4202.86	0.592555	0.595166	1.24226e-09	6.49556e-09
	CASP1	5.52871	91.3104	16.5157	10.4076	6.36738e-13	4.39011e-12		ADCY5	247.372	413.123	1.67005	1.65205	0.000129951	0.000367167		TSPAN3	8392.9	4976.1	0.592894	0.595279	1.0587e-10	6.18268e-10
	PDS5A	8780.72	4850.98	0.552458	0.555218	6.46941e-13	4.4581e-12		MIAT	12.5876	53.5015	4.25032	3.50184	0.000134599	0.000379561		XYLB	516.429	302.353	0.585468	0.59542	0.00025325	0.000681144
	SPDEF	110.132	7.56476	0.0686882	0.107939	6.56142e-13	4.51913e-12		MOSPD3	479.092	735.91	1.53605	1.52504	0.000140762	0.000396002		WDR46	3586.69	2127.86	0.593266	0.595472	3.76942e-10	2.0789e-09
	UBIAD1	1894.14	986.766	0.520956	0.523875	6.61472e-13	4.55345e-12		ZFP14	86.4635	182.064	2.10568	2.03557	0.000141686	0.00039843		AAMP	5903.83	3504.28	0.593561	0.595494	8.28051e-11	4.87704e-10
	PTER	1257.45	608.509	0.483923	0.486786	6.67705e-13	4.59394e-12		TIGD2	303.949	506.109	1.66511	1.64265	0.000143322	0.000402513		SPRY2	1828.81	1084.46	0.592984	0.595801	6.28658e-09	3.07013e-08
	CCDC13	4.54073	83.5772	18.4061	11.1507	6.69902e-13	4.60664e-12		AIM1L	59.3821	143.305	2.41326	2.26564	0.00014404	0.000404095		CNOT7	5238.13	3105.36	0.592838	0.595963	8.68053e-10	4.61821e-09
	TG	11.0574	113.653	10.2784	7.69279	6.98614e-13	4.80155e-12		DNM1P46	10.3755	49.3971	4.76095	3.65319	0.00014469	0.000405834		SIPA1	1546.07	918.237	0.593917	0.596072	3.2469e-08	1.46088e-07
	COPS3	4273.36	2176.45	0.509305	0.51269	7.08532e-13	4.86716e-12		SIRT4	16.7525	62.3903	3.72424	3.2381	0.000146706	0.00041096		B3GNT5	690.747	407.782	0.59035	0.596423	4.02903e-05	0.000123023
	KRI1	2362.99	1270.89	0.537829	0.540278	7.27296e-13	4.99344e-12		HECW1	474.006	764.705	1.61328	1.60805	0.000151269	0.000422655		MESDC2	3685.26	2189.69	0.594175	0.596552	2.0445e-10	1.15532e-09
	HAS3	9271.39	5266.48	0.568036	0.570146	7.38684e-13	5.06897e-12		C15orf59	55.4801	133.859	2.41275	2.30474	0.0001613	0.000449245		HEATR2	4640.54	2756.13	0.593925	0.596558	7.0211e-11	4.16149e-10
	R3HDM2	1199.78	2300.35	1.91731	1.90435	7.51106e-13	5.15151e-12		SAA1	323.26	569.188	1.76078	1.72927	0.00016858	0.000468127		ZNRF3	1165.81	690.038	0.591895	0.596662	9.15477e-06	3.09086e-05
	DHX33	3526.38	1844.27	0.522991	0.526185	7.65914e-13	5.25032e-12		GDPD1	61.4545	139.895	2.2764	2.18201	0.000169554	0.000470398		DNAJA3	5929.58	3525.69	0.594593	0.596829	1.92862e-10	1.09266e-09
	CD24	5414.2	9743.28	1.79958	1.79117	7.76407e-13	5.31947e-12		ATP2B2	12.5644	52.8064	4.20287	3.48022	0.000169583	0.000470398		CECR5	2802.91	1666.7	0.594631	0.596858	1.47388e-09	7.62446e-09
	MUM1	2435.41	1312.3	0.538842	0.54207	7.98356e-13	5.46698e-12		MLYCD	297.037	479.428	1.61403	1.6002	0.000171337	0.000474876		MINA	2019.52	1195.94	0.592191	0.59688	1.86395e-08	8.60837e-08
	LRRC42	1339.97	654.666	0.488568	0.490834	8.46909e-13	5.79644e-12		ERCC6	642.838	968.929	1.50727	1.50198	0.000171774	0.000475988		LYPD1	112.344	64.5778	0.574822	0.596975	0.0192024	0.0352223
	USP12	2004.41	1054.87	0.526274	0.529949	8.55451e-13	5.85184e-12		PPP4R1L	157.003	285.036	1.81548	1.78718	0.000173936	0.000481367		ETV1	1497.09	888.008	0.593154	0.597191	1.10125e-07	4.6738e-07
	POLR3H	4317.54	2441.28	0.565434	0.567494	8.62912e-13	5.89979e-12		UBE2Q2P1	41.2924	107.31	2.59878	2.45663	0.000174943	0.00048405		TTC7A	1332.88	792.015	0.594212	0.597259	8.13078e-08	3.51167e-07
	HS3ST3A1	3477.83	1927.24	0.554151	0.556697	8.75267e-13	5.98114e-12		PGBD4	59.4553	136.23	2.2913	2.20879	0.000176142	0.00048706		NOC2L	12267.3	7304.29	0.59543	0.597288	1.54551e-11	9.67276e-11
	HEATR1	10230.7	5701.42	0.557284	0.559909	8.80429e-13	6.01328e-12		CIDECP	519.276	787.495	1.51652	1.506	0.000177153	0.000489648		TTLL5	1919.41	1142.03	0.594989	0.597357	5.47086e-09	2.68679e-08
	PDSS1	704.831	279.483	0.396526	0.40348	8.87264e-13	6.0568e-12		UBN2	800.722	1243.66	1.55317	1.54644	0.000194285	0.000533174		SAFB	7870.59	4688.74	0.59573	0.597695	2.1542e-11	1.33168e-10
	NFKBIZ	2036.59	4030.67	1.97913	1.9693	8.88322e-13	6.06086e-12		CRYL1	373.005	589.16	1.5795	1.56602	0.000197105	0.000540347		ENDOG	979.131	582.143	0.594551	0.597906	4.19181e-07	1.67405e-06
	ISG15	506.333	1116.02	2.20412	2.17397	8.91624e-13	6.08022e-12		SLC4A5	37.3138	104.954	2.81274	2.53577	0.000200904	0.000549725		SNTB1	1522.44	906.261	0.595268	0.598143	2.51169e-08	1.14504e-07
	CHN1	753.588	314.103	0.41681	0.425	9.00981e-13	6.14084e-12		DUSP16	488.702	740.358	1.51495	1.51149	0.000202678	0.000554233		TFAM	5007.74	2983.7	0.595817	0.598392	6.45368e-10	3.47015e-09
	CSPP1	1535.13	780.325	0.508313	0.511973	9.11349e-13	6.20827e-12		FLG	19906.9	68709.4	3.45154	3.00532	0.00020424	0.000558154		SCMH1	1928.84	1151.13	0.596801	0.59863	1.02881e-08	4.90594e-08
	ZBTB22	545.653	1134.96	2.08	2.05791	9.3137e-13	6.34136e-12		GLB1L	280.072	457.817	1.63464	1.61602	0.000204342	0.000558317		LRCH1	2041.75	1218.72	0.596898	0.598635	1.1569e-08	5.48418e-08
	PUS1	2150.45	1147.39	0.533561	0.536254	9.6299e-13	6.55324e-12		LINC00842	45.5237	122.388	2.68845	2.45272	0.000205136	0.000560135		CCDC12	1331.06	793.333	0.596018	0.599052	1.71361e-06	6.34869e-06
	CEBPZOS	1823.38	3329.17	1.82582	1.81885	9.73631e-13	6.62221e-12		SH3BGR	35.7603	103.118	2.88359	2.5901	0.000206013	0.000562411		RECQL	1990.46	1182.26	0.593962	0.599054	8.21246e-08	3.54402e-07
	IQCC	336.892	103.359	0.306802	0.312935	9.74535e-13	6.62491e-12		ZNF197	527.713	804.539	1.52458	1.51672	0.000207416	0.00056577		FAM24B	142.506	84.2575	0.591257	0.599193	0.0108114	0.0209185
	FARSA	7039.29	3882	0.551477	0.55409	9.88756e-13	6.7181e-12		CXCL16	282.613	463.326	1.63944	1.62474	0.000212094	0.000577447		FZR1	4207.62	2511.97	0.597005	0.599226	1.79064e-10	1.0189e-09
	CLMP	1630.58	790.399	0.484736	0.489821	1.00675e-12	6.83683e-12		FRK	71.7369	154.6	2.1551	2.09558	0.000214161	0.000582955		RAP1GAP2	974.052	582.15	0.597658	0.599236	9.81377e-07	3.7472e-06
	POLR1E	2812.63	1547.13	0.550065	0.552599	1.02032e-12	6.92536e-12		WDR17	174.654	326.378	1.86872	1.84475	0.000214409	0.000583508		CENPB	4483.43	2680.44	0.597854	0.599619	1.42962e-10	8.2277e-10
	MAP3K6	1065.9	510.813	0.479231	0.483163	1.03379e-12	7.01318e-12		TMEM17	87.029	178.64	2.05265	1.98661	0.000215161	0.000585433		ILVBL	2779.96	1660.99	0.597485	0.599632	8.7648e-10	4.65548e-09
	LSG1	3863.98	2171.22	0.561913	0.564139	1.04177e-12	7.06361e-12		SPATA6	149.002	268.949	1.80499	1.78519	0.000216875	0.000589851		NELFB	8301.63	4963.92	0.597946	0.599744	1.31598e-11	8.26383e-11
	C1orf159	790.193	339.415	0.429535	0.434908	1.04429e-12	7.07708e-12		ZNF160	267.441	437.536	1.63601	1.61588	0.000217908	0.000592415		ZNF850	173.236	101.304	0.584772	0.599783	0.00528281	0.010968
	BBS7	706.947	1446.91	2.0467	2.0379	1.07021e-12	7.24895e-12		ZNF585A	202.55	347.953	1.71786	1.6879	0.000218896	0.000594977		NGDN	1004.24	598.049	0.595524	0.600002	5.98988e-06	2.07475e-05
	WDR90	877.562	359.995	0.410221	0.417121	1.07482e-12	7.27645e-12		ZNF181	148.627	268.254	1.80488	1.78656	0.00022078	0.00059985		PRMT7	2389.7	1429.51	0.598196	0.600035	4.32937e-09	2.13904e-08
	NRF1	1025.7	485.163	0.473007	0.478083	1.08298e-12	7.32791e-12		CCDC24	103.026	206.631	2.00561	1.93234	0.000225555	0.00061168		FUBP1	11001	6584.39	0.598526	0.600494	5.26949e-12	3.40036e-11
	TOM1	1460.93	2684.15	1.83729	1.82704	1.12439e-12	7.60416e-12		KIF17	25.2218	77.1979	3.06075	2.76968	0.000230584	0.000624671		BNIP3	10525.9	6291.28	0.597696	0.600506	6.97813e-09	3.39015e-08
	EHHADH	864.535	1678.36	1.94135	1.93042	1.20602e-12	8.15201e-12		TIGD6	311.95	504.229	1.61638	1.59572	0.000237917	0.000643205		TBP	1050.65	629.748	0.599388	0.600834	6.43948e-07	2.51979e-06
	MRPS2	7466.06	4071.53	0.545338	0.548074	1.27978e-12	8.64611e-12		ZBED9	67.1962	150.196	2.23518	2.13918	0.000240014	0.000648524		ABCB1	108.372	62.4415	0.576176	0.600971	0.024966	0.0444493
	HDAC4	1309.97	2864.15	2.18643	2.16648	1.29509e-12	8.74504e-12		LOC100130744	230.366	402.478	1.74712	1.7253	0.000240685	0.000650019		NHP2L1	7125.41	4271.94	0.599536	0.601272	1.77158e-10	1.00937e-09
	SMC6	2022.11	1065.94	0.527142	0.529961	1.29722e-12	8.7549e-12		LINC00493	596.319	931.676	1.56238	1.54171	0.000242098	0.0006537		TNPO3	6070.34	3634.52	0.598734	0.601296	3.6024e-10	1.99098e-09
	ABL2	10053.8	20807.9	2.06966	2.05268	1.36477e-12	9.20603e-12		CCDC71L	294.918	475.345	1.61179	1.59006	0.000248076	0.000668188		RBM12	6507.3	3897.82	0.598991	0.601375	1.04415e-10	6.1004e-10
	ETV4	1398.26	681.567	0.487438	0.490234	1.37669e-12	9.28167e-12		LINC00938	254.075	421.507	1.65899	1.63132	0.00025053	0.000674381		CNOT6L	1659.17	991.154	0.597378	0.601389	2.16857e-06	7.93103e-06
	WDR36	3155.36	1577.08	0.49981	0.50431	1.38902e-12	9.36001e-12		EPB41L4A-AS1	441.682	677.324	1.53351	1.51838	0.000251542	0.000676826		LCORL	368.102	218.132	0.592585	0.601491	0.000603404	0.00151406
	FAM104A	2622.84	4683.06	1.7855	1.77699	1.39878e-12	9.42089e-12		SDCBP2-AS1	82.6512	176.709	2.138	2.03558	0.000253832	0.000682429		GTF3C4	3521.83	2104.58	0.597582	0.60193	3.05583e-06	1.09377e-05
	MAGED2	2946.51	5415.52	1.83794	1.8275	1.40142e-12	9.43381e-12		CTSK	75.9949	160.116	2.10694	2.03498	0.000257066	0.000690696		ALKBH2	905.245	543.844	0.60077	0.602349	2.6039e-06	9.4101e-06
	CEP192	1946.34	886.355	0.455395	0.46179	1.40691e-12	9.46594e-12		LMLN	951.096	1467.47	1.54293	1.53604	0.000257737	0.000692216		TAGLN2	35669.3	21402.3	0.600021	0.602401	1.32143e-09	6.88203e-09
	KLC4	390.223	907.446	2.32545	2.28074	1.42689e-12	9.59539e-12		C5orf45	217.463	373.698	1.71845	1.6861	0.000258434	0.000693945		MCUR1	1576.26	944.575	0.59925	0.602523	3.76934e-08	1.68667e-07
	C20orf194	634.515	1433.09	2.25855	2.23885	1.4361e-12	9.65242e-12		MST1	12.0221	53.0623	4.41373	3.40453	0.000260629	0.00069941		CNOT10	1617.61	966.648	0.597579	0.60257	8.4184e-07	3.24947e-06
	BBS2	774.961	1515.79	1.95595	1.94595	1.44841e-12	9.73015e-12		KIAA1683	25.8339	78.5583	3.0409	2.73703	0.000261807	0.000702137		THRA	586.393	350.82	0.598268	0.602688	5.14902e-05	0.000155051
	ELTD1	2439.05	1302.6	0.534059	0.538019	1.46089e-12	9.80892e-12		LIN37	376.302	580.732	1.54326	1.53287	0.000263607	0.000706244		ASRGL1	352.84	211.482	0.59937	0.602748	0.00049618	0.00126048
	MPHOSPH10	1709.64	764.634	0.447249	0.453795	1.46777e-12	9.85009e-12		GAD1	31.3859	87.6816	2.79366	2.57048	0.000265184	0.000709886		TRDMT1	289.885	174.046	0.600396	0.602855	0.000978203	0.00236129
	NUP98	10866	5948.43	0.547435	0.550088	1.47525e-12	9.89522e-12		AJAP1	373.877	582.757	1.55869	1.54058	0.000265771	0.000711166		ZFYVE19	968.14	582.114	0.60127	0.602969	1.09464e-06	4.15182e-06
	NOP2	4568.78	2526.73	0.553044	0.555881	1.50097e-12	1.00626e-11		AC093375.1	14.7765	61.1389	4.13757	3.40062	0.000272639	0.0007288		FBXO45	2688.91	1612.93	0.599845	0.603114	9.53038e-09	4.56072e-08
	AIDA	8881.82	5114.18	0.575803	0.578252	1.51128e-12	1.01265e-11		ENTHD2	439.306	672.341	1.53046	1.51384	0.000278109	0.000741605		CAND1	8046.89	4832.32	0.600521	0.603218	2.62788e-10	1.47101e-09
	SMG5	11947.4	6904.6	0.577917	0.579875	1.57947e-12	1.0578e-11		SLC7A8	25.5512	79.085	3.09516	2.74406	0.000279488	0.000744704		FAM124A	110.887	64.2047	0.57901	0.603249	0.021585	0.0390727
	KPNA4	9313.71	5337.58	0.573088	0.575707	1.60568e-12	1.07481e-11		BCDIN3D	233.537	388.908	1.6653	1.65396	0.000283776	0.00075564		CEP131	1166.11	701.4	0.601489	0.603275	3.08141e-07	1.24714e-06
	MAP3K10	361.549	815.309	2.25505	2.2182	1.64361e-12	1.09963e-11		LOC100130093	78.9787	180.06	2.27986	2.15461	0.000288012	0.000765985		STX2	1447.6	869.315	0.600521	0.603455	6.4019e-08	2.79773e-07
	TRAP1	9811.04	5486.17	0.559183	0.561692	1.67733e-12	1.12162e-11		GAS6-AS2	71.5705	157.965	2.20713	2.09276	0.000290358	0.000771753		TBCD	5914.15	3557.71	0.601558	0.603705	1.03117e-09	5.45282e-09
	ZNFX1	7747.67	14801.6	1.91046	1.89932	1.75545e-12	1.17325e-11		ZNF383	92.0887	182.913	1.98627	1.94472	0.000290445	0.000771828		RASSF8	842.211	505.253	0.599912	0.603741	4.04552e-06	1.42694e-05
	SLC38A1	16987.6	8847.19	0.520804	0.524108	1.80369e-12	1.20488e-11		TMEM45A	86.9325	182.335	2.09743	2.01198	0.000302325	0.000800797		NAF1	1031.92	618.014	0.598897	0.603767	1.36211e-06	5.10713e-06
	AKAP12	1177.26	537.019	0.45616	0.462701	1.86891e-12	1.24782e-11		ZNF563	12.6342	51.7531	4.09627	3.31922	0.000315223	0.000832267		CRY1	963.506	577.067	0.598923	0.60382	1.1354e-06	4.30146e-06
	CBFB	3640.01	2057.53	0.565254	0.567709	1.92415e-12	1.28404e-11		ACOT8	430.594	687.713	1.59713	1.57807	0.000315605	0.000832939		URI1	3255.65	1956.84	0.601061	0.60382	3.72525e-09	1.85033e-08
	MARS	13850.6	8185.7	0.591	0.592864	1.92955e-12	1.28699e-11		PPM1L	37.1043	99.628	2.68508	2.48789	0.000321117	0.000846294		SF3B6	3077.47	1850.32	0.601247	0.604	1.28867e-08	6.06273e-08
	C6orf120	1719.92	3098.52	1.80156	1.79495	1.95067e-12	1.30042e-11		TBC1D8B	273.778	454.597	1.66046	1.65465	0.000331397	0.000871282		INTS7	3428.85	2061.86	0.601328	0.604017	1.16683e-09	6.12073e-09
	PIP4K2C	1902.08	3398.59	1.78678	1.7779	1.96445e-12	1.30894e-11		PCDHGA9	23.8813	72.9764	3.0558	2.75471	0.000331773	0.000872094		LEPREL2	1958.84	1180.72	0.602762	0.604108	2.70577e-08	1.22881e-07
	ARMCX1	566.643	1148	2.02597	2.00949	2.00623e-12	1.33609e-11		RAPGEF5	283.022	472.469	1.66937	1.65162	0.000337774	0.000886269		CUL1	4154.35	2501.9	0.602237	0.604251	4.9274e-10	2.67917e-09
	RASL11A	103.429	322.757	3.12057	3.03303	2.01239e-12	1.33951e-11		LRP1	14457.7	46079	3.18716	2.81964	0.000337918	0.000886469		C1orf174	1226.4	735.193	0.599473	0.604286	6.41744e-07	2.51191e-06
	ATP8B3	477.289	173.029	0.362524	0.367155	2.02915e-12	1.34998e-11		ZNF211	209.915	351.794	1.67589	1.66259	0.000345338	0.000903759		ARMC6	3790.7	2279.54	0.601351	0.604333	2.24331e-09	1.14109e-08
	SGMS1	1128.19	2100.98	1.86226	1.85305	2.04897e-12	1.36247e-11		FLJ20021	82.7477	167.528	2.02456	1.97309	0.000347879	0.000910045		NCOA5	4026.32	2425.33	0.60237	0.604515	2.36651e-10	1.32785e-09
	TEX10	4824.84	2718.34	0.563405	0.56597	2.06209e-12	1.37051e-11		PCDHB3	14.2343	53.9258	3.78844	3.15673	0.000349407	0.000913861		SRRM1	7722.89	4652.06	0.602373	0.604772	8.134e-10	4.34156e-09
	SMAD9	940.936	428.391	0.455282	0.46	2.08307e-12	1.38375e-11		C14orf182	14.5403	54.2989	3.73437	3.14517	0.000350269	0.000915931		PPAP2C	5180.23	3123.5	0.602965	0.604977	4.58723e-10	2.50565e-09
	IL22RA1	156.717	25.7156	0.164089	0.189453	2.12017e-12	1.40768e-11		TIMD4	83.0771	169.634	2.04189	1.97502	0.000361549	0.00094364		TNFRSF19	339.7	201.861	0.594234	0.605071	0.000540896	0.0013665
	RSPH3	420.142	920.25	2.19033	2.17763	2.12541e-12	1.41044e-11		PGAP3	365.514	580.915	1.58931	1.58903	0.000365543	0.000953208		TPST1	483.183	290.852	0.60195	0.605092	9.55142e-05	0.000275881
	AMDHD2	1241.57	2280.79	1.83702	1.82853	2.1271e-12	1.41085e-11		VPS13C	2545.82	7367.58	2.89399	2.62665	0.000368968	0.000961373		PYCR2	4535.89	2736.01	0.603191	0.605234	1.56735e-10	8.98481e-10
	UNC5C	2634.08	1248.14	0.473843	0.478679	2.14412e-12	1.42141e-11		TLR5	26.446	77.5198	2.93125	2.69874	0.0003712	0.000966611		UPF3B	828.622	497.528	0.600428	0.605261	2.8639e-06	1.02788e-05
	OLFML2A	406.683	141.592	0.348164	0.357305	2.15873e-12	1.43038e-11		NCR3LG1	109.151	218.505	2.00187	1.97014	0.000377639	0.000981816		DHRS11	385.569	230.035	0.596611	0.605274	0.000292078	0.000775381
	MGAT3	416.709	138.117	0.331447	0.338997	2.16659e-12	1.43486e-11		CEL	22.6338	70.7888	3.12757	2.7634	0.00038236	0.000992712		NOL12	1244.65	750.622	0.603078	0.605485	5.27737e-07	2.0843e-06
	AQP11	155.05	429.342	2.76905	2.71228	2.18265e-12	1.44476e-11		ATG4A	313.011	505.898	1.61623	1.60572	0.000386047	0.00100129		BCL11A	119	71.2131	0.598428	0.605585	0.0231744	0.0415761
	NBN	6362.37	3580.38	0.562744	0.565516	2.19757e-12	1.4539e-11		KMO	34.3731	92.9416	2.7039	2.46254	0.000386816	0.00100308		NLE1	2123.78	1281.18	0.603255	0.605635	6.4109e-09	3.12968e-08
	KCNB1	0.964698	61.3073	63.5507	17.1106	2.20777e-12	1.45992e-11		PCBP1-AS1	43.3848	107.412	2.47581	2.30574	0.000388328	0.00100681		CTDSP1	4245.31	2564.3	0.604031	0.605869	3.73506e-10	2.06255e-09
	TECPR2	1059.83	2147.58	2.02635	2.01331	2.26317e-12	1.4958e-11		LINC00475	3.26999	29.0076	8.87087	4.41695	0.000395876	0.00102516		NSUN2	6971.4	4215.29	0.604654	0.606636	3.99667e-11	2.41367e-10
	SGK2	2595.54	4533.87	1.74679	1.73968	2.35034e-12	1.55263e-11		ZNF304	286.452	452.235	1.57875	1.57097	0.000397936	0.00103009		SIGMAR1	8431.53	5097.8	0.604612	0.60665	1.0276e-10	6.0091e-10
	SUMO3	7252.32	4115.73	0.567505	0.569823	2.44853e-12	1.61667e-11		P2RX4	377.27	573.979	1.5214	1.51625	0.000400371	0.00103618		TPD52L1	508.236	304.416	0.598967	0.606707	0.00024574	0.000662303
	SLC16A7	881.92	272.752	0.309271	0.321484	2.47392e-12	1.63261e-11		TNFRSF11B	273.954	440.193	1.60681	1.58755	0.00041092	0.00106055		DDX3X	20763.2	12551.7	0.604515	0.606918	3.80012e-10	2.09495e-09
	SRSF10	4768.7	2703.82	0.566994	0.569796	2.55792e-12	1.68719e-11		C6orf57	185.538	317.467	1.71107	1.67853	0.00041102	0.0010606		DHX34	2635.77	1595.39	0.605286	0.607325	2.75603e-09	1.38734e-08
	ZDHHC9	1938.66	3462.7	1.78613	1.77691	2.57186e-12	1.69554e-11		LPHN2	338.027	520.616	1.54016	1.53351	0.000411939	0.00106276		IGF2BP3	5454.06	3296.77	0.604461	0.6075	1.05688e-09	5.57971e-09
	NUFIP1	1149.69	565.5	0.491873	0.496601	2.57562e-12	1.69716e-11		TM4SF19-TCTEX1D2	15.8809	58.0152	3.65314	3.03419	0.000413798	0.00106672		TATDN2	5855.56	3545.23	0.605447	0.607587	1.07536e-09	5.67045e-09
	NR2F6	4112.67	2265.03	0.550745	0.553645	2.7167e-12	1.78922e-11		KCNAB2	462.758	709.485	1.53316	1.51572	0.000418484	0.00107719		AGPAT5	2147.68	1296.37	0.603614	0.60761	2.07841e-08	9.56842e-08
	XXYLT1	1609.75	836.511	0.519651	0.522411	2.74474e-12	1.80678e-11		RAP2C-AS1	15.1524	54.9428	3.62601	3.11249	0.000419705	0.00107963		PPP1R8	2716.15	1644.45	0.605432	0.60762	3.46336e-09	1.72549e-08
	SMCO4	363.521	115.789	0.318522	0.330549	2.79731e-12	1.84046e-11		CROCC	434.942	678.186	1.55925	1.54629	0.000422561	0.0010861		GJC1	6869.91	4157.84	0.605225	0.607958	7.72675e-08	3.34434e-07
	NDE1	1820.64	958.182	0.526289	0.529964	2.81073e-12	1.84836e-11		ADCK1	367.17	565.99	1.54149	1.52787	0.000433045	0.00111086		ANKRD18A	342.514	203.989	0.595565	0.60796	0.00911533	0.017928
	HSPB11	989.753	445.109	0.449718	0.455905	2.82133e-12	1.8544e-11		FRRS1	193.728	326.715	1.68646	1.65963	0.000436183	0.00111804		GPR180	1609.82	972.229	0.603936	0.608207	3.20332e-07	1.29448e-06
	LPCAT3	1143.05	2108.85	1.84493	1.83491	2.85176e-12	1.87346e-11		CROCCP3	179.88	339.524	1.88751	1.86185	0.000451707	0.00115489		ZBED6CL	232.312	141.19	0.607758	0.608362	0.00437472	0.00925092
	ZNF146	3979.86	2206.68	0.554463	0.557828	2.90248e-12	1.90582e-11		ZNF747	276.216	436.176	1.57911	1.56387	0.000458529	0.00117188		GLO1	11322.7	6852.59	0.605209	0.608406	8.21683e-08	3.54474e-07
	RBCK1	9779.86	16855.7	1.72351	1.71668	2.9105e-12	1.91013e-11		ZP3	5.81147	33.4339	5.75308	3.91606	0.000464635	0.00118632		VPRBP	2751.39	1666.95	0.605856	0.608421	1.33538e-08	6.26895e-08
	TRIP10	4245.02	2222.88	0.523645	0.526736	3.02513e-12	1.98437e-11		GARNL3	129.286	233.364	1.80502	1.77418	0.000466932	0.00119126		FAM107B	2964.75	1793.61	0.604979	0.608584	1.17539e-08	5.56579e-08
	YAP1	8522.32	15598.6	1.83032	1.82154	3.09504e-12	2.02921e-11		STAP2	113.379	213.735	1.88515	1.83422	0.000467139	0.00119156		CPSF6	6441.12	3909.66	0.606985	0.608785	1.09462e-10	6.37253e-10
[truncated: 11,096 more rows]

## Sheet: B. TPC1-DMSOvsGSK
DESeq2 Results for TPC1 line (24hr treatment, cpm>0.1)
	All Detected Genes								Upregulated Genes (Adjusted p < 0.05, Adjusted FC > 1.5)								Downregulated Genes (Adjusted p < 0.05, Adjusted FC < 0.667)
	Gene ID	Base Mean DMSO	Base Mean GSK	Fold-change	Adjusted Fold-change	p	Adjusted p		Gene ID	Base Mean DMSO	Base Mean GSK	Fold-change	Adjusted Fold-change	p	Adjusted p		Gene ID	Base Mean DSMO	Base Mean GSK	Fold-change	Adjusted Fold-change	p	Adjusted p
	HMOX1	7055.87	29024.3	4.1135	3.44089	7.21315e-63	9.12103e-59		HMOX1	7055.87	29024.3	4.1135	3.44089	7.21315e-63	9.12103e-59		FGB	630.724	200.889	0.318506	0.4344	1.75225e-17	3.16532e-14
	CHAC1	1388.11	4488.19	3.23331	2.78196	3.85315e-43	2.43616e-39		CHAC1	1388.11	4488.19	3.23331	2.78196	3.85315e-43	2.43616e-39		CDH6	1101.38	394.391	0.358086	0.44784	1.23196e-18	2.59636e-15
	CTH	407.307	1242.72	3.05106	2.48951	2.61409e-26	1.10184e-22		CTH	407.307	1242.72	3.05106	2.48951	2.61409e-26	1.10184e-22		ZBED2	565.227	178.628	0.316028	0.448639	2.91577e-15	2.04833e-12
	PCK2	2593.86	6123.35	2.36071	2.13326	4.05201e-26	1.28094e-22		DDIT3	227.721	661.59	2.90527	2.21123	1.65082e-16	1.89769e-13		TNFRSF19	368.102	109.085	0.296345	0.452163	5.63737e-14	2.97019e-11
	IGFBP3	22825	9557.11	0.418713	0.470442	2.35004e-23	5.94324e-20		PCK2	2593.86	6123.35	2.36071	2.13326	4.05201e-26	1.28094e-22		IGFBP3	22825	9557.11	0.418713	0.470442	2.35004e-23	5.94324e-20
	CDH6	1101.38	394.391	0.358086	0.44784	1.23196e-18	2.59636e-15		THBD	210.933	602.124	2.85458	2.04524	5.6991e-12	2.77174e-09		C1orf116	795.475	315.658	0.396818	0.482966	1.48326e-15	1.10328e-12
	FGB	630.724	200.889	0.318506	0.4344	1.75225e-17	3.16532e-14		TM4SF19	365.477	879.233	2.40571	1.99471	2.97431e-14	1.70955e-11		ELF3	439.851	166.162	0.377769	0.509365	5.45908e-11	2.15719e-08
	GDF15	6042.11	13005.7	2.15251	1.93097	2.13382e-17	3.37276e-14		GDF15	6042.11	13005.7	2.15251	1.93097	2.13382e-17	3.37276e-14		THBS1	124999	57354.1	0.458836	0.514834	4.41544e-17	6.2037e-14
	THBS1	124999	57354.1	0.458836	0.514834	4.41544e-17	6.2037e-14		ASNS	3784.6	7819.15	2.06605	1.86444	9.14309e-16	7.70763e-13		TGFB2	2155.07	1009.19	0.468287	0.523565	2.1431e-16	2.25829e-13
	DDIT4	17028	33324.7	1.95705	1.80934	1.09026e-16	1.37863e-13		PPP1R15A	1678.96	3404.73	2.02788	1.82593	2.39357e-14	1.44127e-11		SPRY1	560.964	239.254	0.426506	0.528616	4.15259e-11	1.75032e-08
	DDIT3	227.721	661.59	2.90527	2.21123	1.65082e-16	1.89769e-13		SLFN5	744.671	1602.6	2.15209	1.82491	5.6989e-11	2.18371e-08		NTRK3	275.258	94.2557	0.342427	0.530876	7.22462e-09	2.03012e-06
	TGFB2	2155.07	1009.19	0.468287	0.523565	2.1431e-16	2.25829e-13		DDIT4	17028	33324.7	1.95705	1.80934	1.09026e-16	1.37863e-13		PMEPA1	4534.09	2363.87	0.521354	0.566879	1.92325e-14	1.21598e-11
	ARHGEF2	6827.82	12748.9	1.8672	1.74634	5.98988e-16	5.82631e-13		STC2	2140.8	4160.19	1.94328	1.79194	1.23434e-15	9.75517e-13		FGF1	334.589	144.48	0.431813	0.566897	4.51687e-08	9.1832e-06
	SESN2	2420.28	4668.47	1.9289	1.78455	7.8022e-16	7.04706e-13		SESN2	2420.28	4668.47	1.9289	1.78455	7.8022e-16	7.04706e-13		CCBE1	1155.91	584.975	0.506074	0.571551	5.06364e-11	2.06548e-08
	ASNS	3784.6	7819.15	2.06605	1.86444	9.14309e-16	7.70763e-13		ARHGEF2	6827.82	12748.9	1.8672	1.74634	5.98988e-16	5.82631e-13		KLHL14	511.485	235.705	0.460824	0.57259	1.71976e-08	4.26399e-06
	STC2	2140.8	4160.19	1.94328	1.79194	1.23434e-15	9.75517e-13		SLC1A4	838.881	1617.53	1.9282	1.7384	1.22343e-11	5.5251e-09		RGS4	1360.9	686.68	0.504578	0.576189	4.31564e-10	1.4749e-07
	C1orf116	795.475	315.658	0.396818	0.482966	1.48326e-15	1.10328e-12		NUPR1	3991.78	7519.7	1.8838	1.72585	1.07915e-12	5.45836e-10		PRSS23	7447.28	4012.11	0.538734	0.577181	4.59013e-15	3.05485e-12
	ZBED2	565.227	178.628	0.316028	0.448639	2.91577e-15	2.04833e-12		SQSTM1	42251.5	77319.9	1.82999	1.70742	4.74988e-14	2.6114e-11		PAX5	606.002	295.865	0.488225	0.586324	3.12552e-08	6.93658e-06
	PRSS23	7447.28	4012.11	0.538734	0.577181	4.59013e-15	3.05485e-12		ULBP1	542.18	1039.21	1.91672	1.69257	1.30869e-09	4.03618e-07		TNS4	81.2711	8.38975	0.103232	0.590648	1.69925e-07	2.94342e-05
	PMEPA1	4534.09	2363.87	0.521354	0.566879	1.92325e-14	1.21598e-11		SLC6A9	675.828	1255.17	1.85723	1.67018	7.62038e-10	2.40899e-07		RPL13AP20	799.625	413.858	0.517565	0.596427	1.80391e-08	4.38662e-06
	PPP1R15A	1678.96	3404.73	2.02788	1.82593	2.39357e-14	1.44127e-11		ANK2	1265.56	2426.34	1.91721	1.66136	3.88838e-08	8.33366e-06		ABCA12	704.599	360.963	0.512296	0.601587	8.51021e-08	1.63048e-05
	TM4SF19	365.477	879.233	2.40571	1.99471	2.97431e-14	1.70955e-11		TMOD2	376.064	738.645	1.96415	1.65513	1.98627e-07	3.26188e-05		SORBS2	402.98	199.677	0.495502	0.603663	4.58217e-07	6.73739e-05
	SQSTM1	42251.5	77319.9	1.82999	1.70742	4.74988e-14	2.6114e-11		RPS6KA2	2404.97	4334.2	1.80219	1.64639	5.50989e-10	1.78648e-07		PLCD4	194.973	77.5111	0.397549	0.605632	6.10209e-06	0.000584552
	TNFRSF19	368.102	109.085	0.296345	0.452163	5.63737e-14	2.97019e-11		PLEKHM1	3011.83	5311.73	1.76362	1.641	2.74621e-11	1.19744e-08		ALPK2	1683.82	930.406	0.552558	0.606378	4.84746e-10	1.61305e-07
	NUPR1	3991.78	7519.7	1.8838	1.72585	1.07915e-12	5.45836e-10		KLF2	1197	2343.09	1.95747	1.6407	4.37092e-07	6.50239e-05		LINC01111	707.362	375.784	0.531246	0.607675	4.32926e-08	8.97434e-06
	THBD	210.933	602.124	2.85458	2.04524	5.6991e-12	2.77174e-09		TRIB3	4759.34	8237.13	1.73073	1.62317	1.14217e-11	5.34914e-09		CX3CL1	235.28	102.426	0.435336	0.613052	7.28949e-06	0.000663133
	TRIB3	4759.34	8237.13	1.73073	1.62317	1.14217e-11	5.34914e-09		RAB39B	29.1333	98.9293	3.39575	1.60585	1.49421e-05	0.00123492		HNRNPA1P33	119.792	40.4819	0.337935	0.614715	1.17392e-05	0.00100299
	SLC1A4	838.881	1617.53	1.9282	1.7384	1.22343e-11	5.5251e-09		KLHL24	796.355	1422.48	1.78624	1.59956	9.98986e-08	1.8854e-05		DCLK1	421.281	214.708	0.509656	0.615229	1.06189e-06	0.000134297
	PLEKHM1	3011.83	5311.73	1.76362	1.641	2.74621e-11	1.19744e-08		ZFP36	841.401	1491.76	1.77295	1.59823	4.00039e-08	8.43081e-06		SIGLEC15	1702.26	967.532	0.56838	0.621439	4.17172e-09	1.22678e-06
	SPRY1	560.964	239.254	0.426506	0.528616	4.15259e-11	1.75032e-08		ZC3H6	117.391	248.909	2.12034	1.57911	2.44465e-05	0.00184004		C1QTNF6	1395.33	790.143	0.566276	0.622305	8.92267e-09	2.45276e-06
	CCBE1	1155.91	584.975	0.506074	0.571551	5.06364e-11	2.06548e-08		PAG1	409.239	755.249	1.8455	1.57719	2.79799e-06	0.000313103		TRPM2	1354.94	777.018	0.573471	0.62684	1.01541e-08	2.62142e-06
	ELF3	439.851	166.162	0.377769	0.509365	5.45908e-11	2.15719e-08		SLC7A11	2004.95	3779.47	1.88507	1.57136	7.43642e-06	0.000671668		EDN1	66.4633	10.0238	0.150818	0.62835	3.35384e-06	0.000353848
	SLFN5	744.671	1602.6	2.15209	1.82491	5.6989e-11	2.18371e-08		MAPT	278.218	506.471	1.82041	1.55676	5.19755e-06	0.000517504		GFRA1	7094.18	4199.92	0.592024	0.630711	2.16594e-10	7.82525e-08
	KRT80	6637.45	3939.8	0.593572	0.630897	1.11394e-10	4.14288e-08		KDM7A	289.526	574.003	1.98256	1.5532	3.91402e-05	0.0026609		KRT80	6637.45	3939.8	0.593572	0.630897	1.11394e-10	4.14288e-08
	GFRA1	7094.18	4199.92	0.592024	0.630711	2.16594e-10	7.82525e-08		R3HDM2	1299.98	2162.44	1.66344	1.55181	1.01581e-08	2.62142e-06		PXDNL	1014.68	571.595	0.563325	0.632372	2.75501e-07	4.36422e-05
	PSAT1	17839.8	28521.7	1.59877	1.5245	3.55586e-10	1.249e-07		HDAC5	274.63	497.141	1.81022	1.55123	6.76042e-06	0.000623981		TAGLN	1376.03	765.237	0.556118	0.633148	7.05158e-07	9.7986e-05
	RGS4	1360.9	686.68	0.504578	0.576189	4.31564e-10	1.4749e-07		TUBE1	674.637	1148.18	1.70192	1.55067	1.89741e-07	3.19903e-05		SPDEF	119.314	36.5636	0.306449	0.635059	3.32854e-05	0.00231261
	ALPK2	1683.82	930.406	0.552558	0.606378	4.84746e-10	1.61305e-07		CEBPB	2762.93	4715.9	1.70685	1.53406	1.58649e-06	0.000191059		TNS3	9231	5361.42	0.580806	0.635652	4.57526e-08	9.1832e-06
	RPS6KA2	2404.97	4334.2	1.80219	1.64639	5.50989e-10	1.78648e-07		TSC22D3	570.221	966.012	1.6941	1.53341	8.24883e-07	0.000110964		PDGFRB	694.612	394.083	0.567343	0.642241	1.40197e-06	0.000172115
	SLC6A9	675.828	1255.17	1.85723	1.67018	7.62038e-10	2.40899e-07		SLC22A18	93.866	196.11	2.08926	1.53262	9.99862e-05	0.00561923		ADAMTS3	4072.46	2376.09	0.583452	0.643336	2.74375e-07	4.36422e-05
	ULBP1	542.18	1039.21	1.91672	1.69257	1.30869e-09	4.03618e-07		RRAGD	389.723	668.583	1.71553	1.52995	3.6118e-06	0.000377448		LYPD1	121.715	39.2957	0.322852	0.643519	5.82087e-05	0.00371528
	DPYSL3	23041.3	14479.7	0.628424	0.66166	3.48385e-09	1.04889e-06		HS1BP3	1436.44	2354.48	1.63912	1.52678	5.14495e-08	1.01653e-05		KALRN	1101	653.508	0.59356	0.64956	3.5668e-07	5.434e-05
	SIGLEC15	1702.26	967.532	0.56838	0.621439	4.17172e-09	1.22678e-06		HDAC9	250.621	473.465	1.88917	1.52491	6.90448e-05	0.00415748		LFNG	2974.6	1810.43	0.60863	0.650048	9.46504e-09	2.5465e-06
	NOX5	9938.9	6206.83	0.624499	0.659584	5.63062e-09	1.61816e-06		PSAT1	17839.8	28521.7	1.59877	1.5245	3.55586e-10	1.249e-07		COL1A1	252.774	127.165	0.503076	0.650339	5.93006e-05	0.00372673
	NTRK3	275.258	94.2557	0.342427	0.530876	7.22462e-09	2.03012e-06		CLTCL1	673.201	1124.82	1.67085	1.52096	1.17537e-06	0.000147154		ACTBL2	128.893	53.3697	0.41406	0.652285	0.000124677	0.00670959
	C1QTNF6	1395.33	790.143	0.566276	0.622305	8.92267e-09	2.45276e-06		SLC16A13	216.223	386.598	1.78796	1.51803	2.9553e-05	0.0020877		TM4SF18	5799.5	3537.89	0.610033	0.653424	3.12681e-08	6.93658e-06
	LFNG	2974.6	1810.43	0.60863	0.650048	9.46504e-09	2.5465e-06		ADM2	896.936	1465.22	1.63358	1.51087	5.02415e-07	7.21935e-05		SERTAD4	1869.59	1137.23	0.608279	0.654387	6.16944e-08	1.20019e-05
	R3HDM2	1299.98	2162.44	1.66344	1.55181	1.01581e-08	2.62142e-06		ANO8	303.612	546.022	1.79842	1.50986	5.71947e-05	0.00368993		RASSF7	1700.12	1041.42	0.61256	0.658963	1.87197e-07	3.19879e-05
	TRPM2	1354.94	777.018	0.573471	0.62684	1.01541e-08	2.62142e-06		MT1E	1110.06	1793.69	1.61585	1.50848	1.371e-07	2.47662e-05		NOX5	9938.9	6206.83	0.624499	0.659584	5.63062e-09	1.61816e-06
	TGM2	141655	93086.4	0.657134	0.685293	1.54005e-08	3.89479e-06		SMPDL3A	160.259	295.593	1.84447	1.50645	9.02702e-05	0.00526022		PADI3	1621.06	988.221	0.609614	0.661592	4.74544e-07	6.89724e-05
	KLHL14	511.485	235.705	0.460824	0.57259	1.71976e-08	4.26399e-06		GNAZ	94.0815	189.978	2.01929	1.50249	0.000217605	0.0104228		DPYSL3	23041.3	14479.7	0.628424	0.66166	3.48385e-09	1.04889e-06
	RPL13AP20	799.625	413.858	0.517565	0.596427	1.80391e-08	4.38662e-06		GDPD1	66.585	147.001	2.20773	1.50025	0.000269758	0.0120533		MAP3K14	2784.62	1735.46	0.62323	0.661998	2.99949e-08	6.89611e-06
	CAV1	24599.8	16075.9	0.653499	0.68288	1.85383e-08	4.42295e-06										IGFBP4	53779.1	33713.9	0.626895	0.665197	3.83219e-08	8.33366e-06
	SPARC	41821.9	26443.8	0.632296	0.667975	2.38726e-08	5.59016e-06										PPM1D	816.478	489.27	0.599245	0.666449	6.51422e-06	0.000610165
	MAP3K14	2784.62	1735.46	0.62323	0.661998	2.99949e-08	6.89611e-06
	PAX5	606.002	295.865	0.488225	0.586324	3.12552e-08	6.93658e-06
	TM4SF18	5799.5	3537.89	0.610033	0.653424	3.12681e-08	6.93658e-06
	ANK2	1265.56	2426.34	1.91721	1.66136	3.88838e-08	8.33366e-06
	IGFBP4	53779.1	33713.9	0.626895	0.665197	3.83219e-08	8.33366e-06
	ZFP36	841.401	1491.76	1.77295	1.59823	4.00039e-08	8.43081e-06
	LINC01111	707.362	375.784	0.531246	0.607675	4.32926e-08	8.97434e-06
	FGF1	334.589	144.48	0.431813	0.566897	4.51687e-08	9.1832e-06
	TNS3	9231	5361.42	0.580806	0.635652	4.57526e-08	9.1832e-06
	HS1BP3	1436.44	2354.48	1.63912	1.52678	5.14495e-08	1.01653e-05
	SERTAD4	1869.59	1137.23	0.608279	0.654387	6.16944e-08	1.20019e-05
	ABCA12	704.599	360.963	0.512296	0.601587	8.51021e-08	1.63048e-05
	KLHL24	796.355	1422.48	1.78624	1.59956	9.98986e-08	1.8854e-05
	ITPRIP	3793.21	5902.19	1.55599	1.47412	1.01893e-07	1.89476e-05
	FAM102A	2227.6	3517.16	1.5789	1.48691	1.37033e-07	2.47662e-05
	MT1E	1110.06	1793.69	1.61585	1.50848	1.371e-07	2.47662e-05
	CCDC80	4023.59	2610.64	0.648834	0.683502	1.51423e-07	2.69682e-05
	SLC6A6	14328.2	9152.93	0.638807	0.676641	1.57329e-07	2.76309e-05
	TNS4	81.2711	8.38975	0.103232	0.590648	1.69925e-07	2.94342e-05
	RASSF7	1700.12	1041.42	0.61256	0.658963	1.87197e-07	3.19879e-05
	TUBE1	674.637	1148.18	1.70192	1.55067	1.89741e-07	3.19903e-05
	PKP3	2128.06	1341.9	0.630575	0.671353	1.93344e-07	3.2169e-05
	TMOD2	376.064	738.645	1.96415	1.65513	1.98627e-07	3.26188e-05
	ADAMTS3	4072.46	2376.09	0.583452	0.643336	2.74375e-07	4.36422e-05
	MT2A	45650.4	69655.8	1.52585	1.45042	2.76107e-07	4.36422e-05
	PXDNL	1014.68	571.595	0.563325	0.632372	2.75501e-07	4.36422e-05
	TPP1	5790.99	8628.08	1.48991	1.42661	3.13441e-07	4.89316e-05
	TRAPPC9	1172.73	1877.43	1.6009	1.49575	3.37771e-07	5.20868e-05
	KALRN	1101	653.508	0.59356	0.64956	3.5668e-07	5.434e-05
	BCL3	5128.54	3391.93	0.661383	0.694417	4.06632e-07	6.12127e-05
	KLF2	1197	2343.09	1.95747	1.6407	4.37092e-07	6.50239e-05
	SORBS2	402.98	199.677	0.495502	0.603663	4.58217e-07	6.73739e-05
	PADI3	1621.06	988.221	0.609614	0.661592	4.74544e-07	6.89724e-05
	ADM2	896.936	1465.22	1.63358	1.51087	5.02415e-07	7.21935e-05
	JUN	8052.99	11817.5	1.46746	1.40896	5.60655e-07	7.96572e-05
[truncated: 12,806 more rows]

## Sheet: C. TPC1-DMSOvsNutlinGSK
DESeq2 Results for TPC1 line (24hr treatment, cpm>0.1)
[truncated: 13,214 more rows]

[truncated: 5 more sheets: D. K1-DMSOvsNutlin, E. K1-DMSOvsGSK, F. K1-DMSOvsNutlinGSK, G. TPC1-NutlinVsNutlinGSK, H. K1-NutlinVsNutlinGSK]
