# Supplementary material for: PPM1D suppresses p53-dependent transactivation and cell death by inhibiting the Integrated Stress Response
Source: Nat Commun. 2022 Dec 1;13:7400. doi: 10.1038/s41467-022-35089-5 (PMC9715646; doi:10.1038/s41467-022-35089-5)
Supplement: Supplementary file 5 — Supplementary Data 2 [file 41467_2022_35089_MOESM5_ESM.xlsx]

## Sheet: TPC1
Ingenuity Pathway Analysis of RNA-seq data - Upstream Regulator Prediction in TPC1 cell line treated with DMSO (vehicle), Nutlin, GSK2830371, and combination of both drugs. Upstream regulators with z-score >1.3 and <-1.3 are displayed.
	DMSO vs. Nutlin				DMSO vs. GSK				DMSO vs. Nutlin+GSK				Nutlin vs. Nutlin+GSK
	Upstream Regulator	z-score	p		Upstream Regulator	z-score	p		Upstream Regulator	z-score	p		Upstream Regulator	z-score	p
	TP53	11.3445	3.27523e-29		ATF4	3.64039	1.79876e-22		TP53	10.9183	1.69778e-70		ATF4	6.13673	1.50408e-38
	TNF	7.92509	2.35933e-09		ESR1	-3.24998	9.20058e-06		NUPR1	8.75113	4.61726e-43		TNF	6.03504	2.87265e-10
	IFNG	7.65117	0.000771734		UCP1	3.11127	9.98177e-13		CDKN2A	8.0304	3.96269e-35		NFkB (complex)	5.71293	1.35496e-06
	NFkB (complex)	7.55172	3.17317e-05		TRIB3	-2.95006	4.13337e-18		RABL6	-6.71429	3.51698e-36		IL5	5.26307	1.02139e-09
	IL1B	6.70409	0.0159379		NUPR1	2.64575	2.62508e-05		TBX2	-6.37686	1.95693e-27		NUPR1	5.01303	2.37582e-12
	SMARCA4	6.54159	6.02809e-07		TP53	2.53111	6.32897e-08		MITF	-6.02988	7.25965e-19		CSF2	4.86283	1.70498e-06
	ANLN	-6.40312	5.09312e-32		IL1B	2.50782	3.92621e-05		ANLN	-6.00833	5.85771e-31		EGF	4.81494	0.000209486
	AURK	-6.39481	5.09312e-32		EIF2AK4	2.40114	6.76836e-11		AURK	-6.00295	5.85771e-31		TP53	4.80916	2.91899e-12
	F2	6.28548	0.000916213		IFNG	2.35862	3.61301e-07		ESR1	-5.91205	6.36225e-19		IFNG	4.78036	1.36772e-09
	STAT4	6.24754	0.000262945		HRAS	2.23607	0.00290577		E2f	-5.69033	2.57893e-25		P38 MAPK	4.69271	1.09482e-08
	IL4	6.21082	0.0373607		HGF	2.21321	0.00660514		FOXM1	-5.62674	1.27521e-16		IL1B	4.62599	1.94357e-09
	Interferon alpha	6.09894	0.00098291		ALDH2	-2	2.60488e-07		MYC	-5.5171	2.45845e-15		HIF1A	4.53963	2.99209e-06
	STAT1	6.06882	0.0223946		GNE	-2	1.05947e-09		HGF	-5.35286	1.7838e-30		F2	4.52713	9.12035e-06
	SP1	6.04249	0.0107408		HIF1A	2	0.00281776		let-7	5.33287	9.99266e-21		Cg	4.48839	0.000154563
	P38 MAPK	6.01296	1.13672e-06		TREM1	2	0.001338		PTGER2	-4.9319	8.74142e-19		UCP1	4.40019	3.67795e-18
	EGF	5.94807	0.00118088		ACOX1	-2	0.000407289		SMARCB1	4.8797	7.27703e-12		PDGF BB	4.34292	2.4558e-11
	TGFB1	5.9131	1.88519e-08		WNT3A	-2	0.00321133		Vegf	-4.85734	6.0723e-29		CREB1	4.29661	7.10904e-07
	miR-124-3p (and other miRNAs w/seed AAGGCAC)	-5.7907	0.0136823		SP1	1.99108	0.00210479		RBL2	4.8527	7.00226e-18		SMARCA4	4.2891	0.000236504
	TCF7L2	5.70561	0.0106812		Vegf	1.98248	0.0329701		EP400	-4.7408	5.47734e-24		IL2	4.22769	0.0384507
	PDGF BB	5.6667	2.1694e-07		AR	1.98248	0.0229518		ATF4	4.69412	5.13031e-06		IL4	4.2177	3.69637e-05
	ERK	5.5748	1.15572e-06		PI3K (family)	1.98248	0.00012148		CSF2	-4.65008	7.49058e-28		TGFB1	4.18201	1.41952e-08
	CSF2	5.54882	0.0196122		Jnk	1.98052	0.000151781		ERBB2	-4.50125	1.04895e-31		MYD88	4.14242	0.000693409
	PGR	5.48614	8.67342e-07		EIF2AK3	1.9799	7.32839e-14		GATA1	4.42864	2.79878e-05		TNFSF11	4.12369	2.18172e-05
	TP63	5.39225	1.38619e-11		IL10	1.96652	0.011238		RB1	4.41186	1.99887e-19		RELA	4.11059	4.34213e-05
	IL1	5.29947	0.0323235		EGF	1.96396	0.00741432		AREG	-4.27599	2.26384e-15		FGF2	4.07839	9.43092e-06
	FOXO3	5.21562	1.32491e-08		DDIT3	1.96299	1.25548e-05		CCND1	-4.11409	1.81016e-20		IL6	3.99213	9.99531e-06
	HIF1A	5.10271	0.00223749		P38 MAPK	1.95035	0.0117723		BNIP3L	4.04772	1.33437e-13		TLR9	3.98241	0.000309965
	TP73	5.09994	1.14382e-20		MTOR	1.94362	0.000927394		NLRP3	4.00389	3.17752e-05		TLR3	3.97709	0.000481139
	CREB1	5.08925	0.00195516		PDGF BB	1.93793	7.09322e-08		E2F3	-3.99375	3.75258e-17		IL1	3.90196	0.00096842
	IFNA2	5.04181	0.00408385		TSC2	-1.93778	0.000161313		E2F1	-3.98772	3.1923e-28		CEBPB	3.8639	1.11038e-05
	miR-155-5p (miRNAs w/seed UAAUGCU)	-4.85315	0.0212562		ADRB	-1.88982	5.18044e-08		TCF3	3.98254	2.28523e-15		STAT3	3.84008	2.73169e-06
	MKNK1	4.79583	0.000150928		CEBPB	1.78569	0.000444359		P38 MAPK	3.95272	3.27576e-09		TREM1	3.81137	8.57782e-08
	FOXO1	4.75554	6.9668e-05		NFE2L2	1.77819	5.91823e-05		AURKB	-3.9465	2.3931e-13		STAT1	3.79959	0.0133962
	CHUK	4.74615	0.00364838		NFkB (complex)	1.68388	0.000117503		KDM5B	3.92199	1.24371e-10		ERK	3.77578	9.02828e-09
	CD40LG	4.73382	0.000650973		PPARG	1.63978	0.000879532		RBL1	3.89037	6.98428e-12		CD3	-3.70393	2.09753e-06
	CTNNB1	4.72359	0.00264157		TGFB1	1.58184	1.13848e-05		26s Proteasome	-3.82193	1.34003e-09		SMAD4	3.67719	0.00122957
	IL1A	4.70402	0.0445364		Insulin	1.55534	0.000272139		TNF	3.7965	1.02093e-11		miR-155-5p (miRNAs w/seed UAAUGCU)	-3.64491	0.000292149
	RAF1	4.6013	0.0244204		PI3K (complex)	1.54154	0.000678416		CDKN1A	3.64733	4.39682e-47		IL1A	3.59231	0.0062584
	IL17A	4.55947	0.00223906		Pkc(s)	-1.41005	1.40053e-05		TP73	3.60376	1.42063e-14		OSM	3.58303	0.00023885
	TFEB	4.5281	1.17684e-11		IGF1	1.31037	1.68908e-06		SLC29A1	3.59211	1.1926e-09		SMAD3	3.57783	0.000539637
	TLR4	4.49571	0.0146366						E2F2	-3.48743	4.12842e-16		STAT4	3.55287	0.0146641
	TNFSF11	4.49079	0.026313						mir-21	3.4669	1.50386e-10		TLR4	3.54063	6.4362e-07
	SYVN1	4.47968	1.42133e-06						IL1	3.44922	0.0141163		FOXO1	3.53821	4.62328e-07
	ATF4	4.4737	0.000728384						RARA	-3.44279	2.69471e-09		EIF2AK3	3.53726	1.36906e-27
	SMAD3	4.40873	0.0196089						FOXO3	3.36488	3.18977e-21		Jnk	3.52162	4.6882e-05
	IRF1	4.39597	0.00820787						IFNG	3.35818	8.23607e-06		CHUK	3.51619	1.27499e-05
	CBX5	-4.3589	0.00654715						IL1B	3.35474	0.000779076		ANGPT2	3.45027	0.0104816
	miR-291a-3p (and other miRNAs w/seed AAGUGCU)	-4.31955	0.00109288						Rb	3.32419	1.17357e-15		TRIB3	-3.41562	2.26479e-12
	NFATC2	4.31451	0.034423						MAPK14	3.28942	0.000604338		LDL	3.40793	3.44105e-05
	FGF2	4.27475	0.00637818						TLR9	3.26197	0.0190583		HGF	3.40211	0.0322007
	miR-199a-5p (and other miRNAs w/seed CCAGUGU)	-4.24264	0.00015308						Hdac	-3.22925	1.57745e-06		DDIT3	3.38162	1.08888e-07
	IL2	4.22545	0.0455523						DDIT3	3.08807	0.00143323		SP1	3.32443	0.000447455
	26s Proteasome	-4.20038	9.00255e-07						RELA	3.06202	0.000730918		KMT2D	3.31662	0.0133344
	HNF4A	4.15475	4.70665e-05						EWSR1	-2.9542	0.00366506		Nfat (family)	3.28634	9.15094e-05
	TICAM1	4.12621	0.0281654						DYRK1A	2.86199	1.13247e-09		EGFR	3.28565	4.19162e-05
	SMAD4	4.1118	0.0092731						TNFRSF1A	2.8611	0.00615471		Pka	3.24998	5.27887e-05
	IKBKB	4.07893	0.000564333						MED1	-2.83176	1.18101e-05		CD40LG	3.24668	1.53634e-06
	TGM2	4.05377	0.0120657						SMOC2	-2.82843	3.24032e-07		PGR	3.24337	0.00785918
	Tgf beta	4.00408	0.0134057						I kappa b kinase	2.81818	2.97206e-06		IL15	3.24303	9.82883e-06
	EGLN	-4	0.0308663						TOPBP1	-2.78638	7.0574e-06		NRG1	3.24073	8.68661e-06
	IFN Beta	3.9942	0.00869733						ALB	2.76491	0.00291152		XBP1	3.23164	0.00355998
	MAP2K1	3.97532	0.00573535						BRD4	-2.75933	0.000204422		TLR7	3.22125	0.00414569
	Jnk	3.92916	0.0121901						BRCA1	2.75334	3.5424e-11		ERK1/2	3.17629	2.19235e-06
	Alpha catenin	-3.92041	0.0322968						TAL1	-2.74995	2.87681e-07		H2AFB3 (includes others)	3.16228	1.79836e-06
	miR-17-5p (and other miRNAs w/seed AAAGUGC)	-3.91293	0.000273724						NFkB (complex)	2.71948	1.30544e-05		Creb	3.13786	0.040138
	EIF2AK2	3.90727	0.000944923						STAT1	2.71278	0.0150716		CD38	3.11596	0.00613733
	PAF1	3.87298	3.09722e-06						FOXP3	2.67279	0.000275719		PPRC1	3.11127	5.25571e-07
	MAPK14	3.8662	0.00369517						ACTL6A	-2.67261	4.41249e-08		MAPK7	3.10993	1.26406e-07
	EGR1	3.8537	3.50602e-05						IFI16	2.67032	0.000275819		NOD2	3.10757	4.91786e-05
	JUN	3.84096	6.81866e-07						SMARCA2	-2.64575	0.0164356		PRKCD	3.10215	3.36596e-05
	GFI1	-3.83349	0.000468067						TFAP4	-2.64259	5.40595e-05		IFNA2	3.10188	0.0037656
	PRKCD	3.78934	0.00358721						ERVW-1	2.62109	0.0021528		RAF1	3.10179	1.66768e-05
	Ifnar	3.78731	0.0299528						FASN	-2.60709	0.0494899		IKBKG	3.0842	0.000152584
	IL3	3.76004	0.0309345						PHF1	2.59617	0.0108185		SCD	-3.07371	6.11291e-06
	TSC2	-3.74579	0.000130297						LIPG	2.59617	0.0021528		IL3	3.07057	0.000149145
	GLI1	3.69282	0.0356331						CAMP	2.57625	0.00179419		TICAM1	3.05662	7.222e-05
	CD40	3.68784	0.00758633						IRF1	2.57369	0.00675446		SREBF1	3.05522	0.0012286
	IKBKG	3.67015	0.000844479						NCOA3	-2.56494	0.00654412		Insulin	3.05474	0.000655143
	ERK1/2	3.65812	0.000686807						MAP2K3	2.55912	0.0178793		AGT	3.0498	0.00155583
	XBP1	3.6413	0.00704438						Cdk	2.54951	0.000918618		NFKBIA	3.03261	0.000240704
	EPAS1	3.63966	0.000651441						HDL-cholesterol	-2.52982	0.00240195		BMP4	3.03043	0.00164173
	TNFRSF1A	3.6104	0.0471651						EGR1	2.49818	1.38245e-06		IL17A	2.98289	1.13223e-05
	SLC29A1	3.59211	1.67976e-09						STAT4	2.49615	0.0760761		VEGFA	2.98148	0.00226236
	RELA	3.55158	0.00276627						THRB	2.48424	0.0126201		ALDH2	-2.97534	8.16446e-09
	AURKB	-3.54965	4.35261e-09						Irgm1	2.47249	1.53788e-11		CAMP	2.97335	9.15094e-05
	OSM	3.54266	0.000133467						MAPK7	2.46925	0.000185557		SFTPA1	-2.9673	1.77632e-05
	SMAD7	-3.51093	0.00949366						Interferon alpha	2.4687	0.0250338		Alpha catenin	-2.96494	0.0085784
	Ifn	3.50432	0.00172284						TREM1	2.45953	6.73973e-08		CD40	2.95376	5.01957e-07
	mir-1	-3.50258	0.0466051						ATF3	2.45166	2.42849e-07		EIF2AK2	2.94602	4.46056e-05
	SPP1	3.47278	0.0225681						ACTB	-2.44949	0.00427424		CEBPA	2.94156	1.82218e-05
	NEDD9	3.4641	5.29077e-05						ZBTB33	2.44949	0.00205322		JUN	2.93717	2.45103e-05
	H2AFB3 (includes others)	3.4641	0.00413861						REV1	-2.44949	8.81211e-08		IFN Beta	2.92867	0.00060331
	miR-21-5p (and other miRNAs w/seed AGCUUAU)	-3.46072	0.0052912						CD40	2.44901	0.00501567		PTH	2.91893	0.0055806
	EP300	3.45832	2.16909e-06						TICAM1	2.44888	0.0213761		HRAS	2.91826	0.0146608
	PLG	3.44959	0.00257459						NDUFA13	2.44694	8.84682e-05		IL7	2.91658	1.9369e-05
	miR-145-5p (and other miRNAs w/seed UCCAGUU)	-3.42637	0.0104763						SMARCA4	2.43939	3.10268e-07		PI3K (complex)	2.91238	5.66319e-10
	IFNL1	3.40549	0.0367094						EIF2AK2	2.43748	0.00439172		MAP2K1	2.90657	2.51008e-07
	TREM1	3.40527	0.00926579						TASP1	-2.4327	0.000268034		REL	2.89941	0.000207349
	TGFBR1	3.38547	0.0119526						AMER1	2.42536	8.98426e-07		INS	2.86466	8.32151e-06
	KLF4	3.37699	0.0347746						MAX	-2.42536	2.71061e-06		SAMSN1	2.82843	0.00509073
	ATF2	3.37247	0.00915045						IL17A	2.42079	0.00464447		PTPRJ	2.82843	0.000139212
	ERBB2	3.36365	7.47084e-07						ING1	2.41625	0.0056086		FOXL2	2.81818	0.000583787
	mir-17	-3.3544	0.00206635						CD24	-2.41361	1.03313e-07		TGFA	2.79182	0.000579275
	KITLG	3.34924	0.0092731						PML	2.40272	0.00049629		FOXO4	2.78716	1.64388e-05
	STAT3	3.28653	0.00155813						Nfat (family)	2.40192	0.0205472		TBK1	2.77843	0.00289063
	MTOR	3.27192	0.00586804						PRKCD	2.4006	0.000665944		Ngf	2.77236	0.00859424
	MITF	3.2695	0.0364431						ANXA2	-2.38352	9.87957e-06		PRKAA2	-2.77161	0.0144941
	F7	3.264	0.000189002						EIF3E	2.37531	0.00445339		TLR2	2.76908	0.00427302
	TGFB3	3.26358	0.000426466						TGM2	2.36456	0.0226629		TGFBR1	2.75799	0.000481101
	ADRB	-3.26062	0.00223647						TRIB3	-2.35609	0.000558295		SMARCB1	2.75158	0.0108951
	mir-8	-3.25356	0.04532						RASSF1	2.34093	0.00104505		KITLG	2.7502	0.00122957
	CDKN2A	3.24752	0.00172991						let-7a-5p (and other miRNAs w/seed GAGGUAG)	2.33552	0.0243951		Lh	2.74961	0.00112665
	NRG1	3.22943	0.000436938						ZNF281	-2.3353	2.43909e-06		F7	2.74675	2.83134e-06
	IRF5	3.21599	0.0219724						CHD4	-2.33333	0.0111917		HMGB1	2.7405	0.00289063
	NEUROG1	-3.20713	0.0048177						EIF4G1	-2.33333	0.000127822		TAC1	2.72556	0.00289063
	LDL	3.19819	0.00269064						EFNA1	2.33126	0.00376131		CCL5	2.71099	0.00164952
	PTPRJ	3.16228	0.0376159						EFNA2	2.3094	0.0030463		AR	2.67778	0.00160384
	PPARG	3.14084	0.000792752						PDPK1	-2.29642	0.023697		Interferon alpha	2.67329	0.0024231
	ATF6	3.10744	0.00614341						TAC1	2.29393	0.0310936		POU2F2	2.64575	0.0170497
	MAPK7	3.10552	0.00290635						MDM4	-2.28808	0.00588444		ANLN	-2.64575	0.000658756
	BDNF	3.07648	6.70911e-06						CCNK	-2.27429	2.40539e-07		NFATC2	2.64575	0.0144181
	PIK3R1	2.98809	0.0483543						C5	2.2657	0.0142822		Tnf (family)	2.64353	7.79558e-05
	DDIT3	2.96266	0.000603648						HRAS	2.2498	1.36398e-05		ESR1	-2.63604	9.76946e-07
	MAP3K14	2.93887	0.0314576						EGFR	-2.24605	1.95769e-09		LONP1	-2.6295	0.00304532
	CREBBP	2.90817	0.00305056						NELFE	-2.23607	5.80191e-05		AURK	-2.6295	0.000658756
	RASSF1	2.89828	0.000555401						NELFA	-2.23607	5.80191e-05		MET	2.6295	0.00384515
	TGFA	2.89605	0.006554						NELFB	-2.23607	0.00401028		Vegf	2.62014	0.000872701
	AGT	2.88439	0.00423009						NELFCD	-2.23607	0.00039722		MAP3K14	2.60801	0.000120966
	MMP9	2.88296	7.03027e-05						LATS2	-2.23607	0.00857736		F3	2.60709	0.00331696
	PI3K (complex)	2.84372	0.00724345						Pdgfr	2.23607	0.00401028		IRF1	2.58763	0.0100214
	TWIST1	2.83193	0.021236						GNAI3	2.23607	0.0489863		MAP2K3	2.58613	0.000191687
	CDH11	2.82843	0.00525571						LIN9	-2.21565	0.00039722		EIF4E	2.56905	0.0493548
	NGF	2.81149	0.00047314						UBR5	-2.21565	0.00039722		IGF1	2.55838	6.15508e-05
	Hdac	-2.7928	0.00433827						Cyclin E	-2.21321	0.0206747		IL1RN	-2.55326	0.00432127
	TOPBP1	-2.78939	8.68523e-06						PLCE1	2.21321	0.00857736		Ap1	2.54382	0.00613733
	miR-221-3p (and other miRNAs w/seed GCUACAU)	-2.78907	0.00525571						HSPB8	2.20723	0.00401028		EGR2	2.52982	0.00169978
	CYR61	2.78545	0.0225473						CFLAR	-2.20723	0.0370335		SYVN1	2.52982	0.00659514
	NPC1	-2.77371	2.08135e-06						CXCR4	2.2048	0.0272951		Ras	2.5133	8.83494e-05
	IGF1	2.77319	4.50666e-05						ITGB4	2.20128	0.015851		POU5F1	2.50854	0.0143788
	mir-25	-2.76472	3.07709e-05						TCF	-2.2	0.0153952		PTGS2	2.50598	0.0222836
	MAP3K1	2.76187	0.0177033						UGCG	-2.19036	0.00599367		IFI16	2.49153	0.00620574
	miR-92a-3p (and other miRNAs w/seed AUUGCAC)	-2.75856	0.00525571						RACK1	-2.19036	0.0103562		EGR1	2.49084	2.50993e-08
	CAT	-2.74568	0.0116434						Fcer1	2.17594	0.0340842		EDN1	2.48269	0.0301529
	ANGPT2	2.74098	0.000773361						IFNB1	2.17118	0.0329173		CSF1	2.47377	3.85766e-05
	mir-182	-2.69769	0.00730989						KAT6A	2.17026	0.00421927		NFE2L2	2.47095	6.90081e-07
	INS	2.67344	0.0478962						LGALS8	2.1693	0.00150952		MYC	2.46847	0.000673007
	BCL6	-2.66926	0.0149043						PIK3R1	2.16419	0.000461097		TCR	2.45172	0.0121303
	IL7	2.62885	0.0302206						mir-15	2.1602	0.0111072		TRAP1	-2.44949	0.000402285
	Pkc(s)	2.62609	0.00399886						TYROBP	2.15555	0.0305555		mir-122	-2.44949	0.0436785
	HRAS	2.62434	0.000205375						S100A6	-2.13809	1.41072e-07		SASH1	2.44949	0.0173516
	CR1L	-2.62109	0.0375976						miR-503-5p (miRNAs w/seed AGCAGCG)	2.13719	2.94438e-05		AREG	2.42536	0.0436785
	mir-19	-2.61764	0.00346148						PTPRJ	2.12132	0.0319251		ATM	2.42522	0.00255331
	USF1	2.61368	0.0483543						EP300	2.11416	2.18326e-05		EIF2AK4	2.42412	5.02695e-09
	JUNB	2.61311	0.00024201						MAP2K6	2.11021	0.0044287		Tgf beta	2.42393	0.0131362
	TNFSF10	2.60206	0.039662						miR-155-5p (miRNAs w/seed UAAUGCU)	-2.1038	0.00446098		MAP2K1/2	2.41883	9.7518e-05
	LEP	2.6014	0.00935288						MYBL2	-2.09837	0.00538076		CIP2A	-2.41404	0.00926051
	CHEK2	2.59763	0.000535677						IL32	2.09667	0.0030463		miR-34a-5p (and other miRNAs w/seed GGCAGUG)	-2.41285	0.0043057
	PHF1	2.59617	0.0125049						MAP3K1	2.08466	0.0018204		F2RL1	2.40294	0.00175406
	MET	2.58753	0.0290174						MYB	-2.08465	0.0133023		IL32	2.39578	0.00129433
	MAX	-2.57761	0.0299528						NRIP1	2.06305	0.000660017		IL1R1	2.39452	0.000298827
	mir-30	-2.56138	0.00146828						ERK	2.06017	3.12424e-08		POMC	2.39298	0.0200306
	CXCL12	2.56028	0.00692547						CHD7	-2.05222	4.44233e-05		PF4	2.38822	6.62039e-05
	IFN type 1	2.55122	0.00730989						NGF	2.03275	0.000130598		ALB	2.38521	0.000259994
	TLR7/8	2.52534	0.00197275						BMI1	-2.02085	0.00143323		RELB	2.38173	0.00331696
	Insulin	2.51702	0.200972						ESR2	2.02011	0.000102251		GDF2	2.37854	0.0457339
	EIF2AK3	2.51368	0.000812457						IRF8	2.01761	0.0134354		Tlr	2.37635	0.00692207
	MDM4	-2.51323	0.00124257						Gsk3	2.01753	0.00389777		IL12 (complex)	2.37387	0.0408843
	miR-204-5p (and other miRNAs w/seed UCCCUUU)	-2.44949	0.0190734						PRKCA	2.01651	0.0459441		CYR61	2.37208	0.00018118
	PLA2R1	2.44949	0.0490834						LIN28A	-2.01606	0.0021528		BMP6	2.34521	9.15094e-05
	PTH	2.4472	0.0117577						FOXC2	-2.00926	0.040103		PLG	2.33857	0.0208785
	FOXO4	2.44411	3.87282e-05						TGFB1	2.00176	1.01184e-14		HOXA10	-2.33333	0.0161665
	FSH	2.43733	7.59368e-05						NFIL3	-2	0.119897		ACOX1	-2.33126	0.00106775
	ECSIT	2.4327	0.0490834						RHOC	-2	0.00255639		RHOA	2.32955	0.00387122
	BLOC1S5	2.4327	0.00490618						HYAL1	2	0.000429714		SP3	2.31621	0.000599746
	PTHLH	2.42512	0.0272135						HELLS	-2	0.00427424		LIF	2.31031	0.00890166
	DCAF1	-2.42487	0.0151369						MED15	2	0.00783105		GFI1	-2.23607	0.0297139
	MAP2K4	2.42412	0.0290769						Pde	-2	0.00783105		NEDD9	2.23607	0.00469947
	BAG1	2.41176	0.00999194						ETHE1	-2	0.000429714		NELFB	-2.23607	1.38637e-05
	DAXX	-2.41176	0.00490618						RNASEH2B	-2	0.0120454		ALDH1A2	-2.23607	0.0018804
	CYBA	2.41176	0.000155262						PANDAR	-2	0.000429714		GNE	-2.23607	4.15173e-07
	miR-24-3p (and other miRNAs w/seed GGCUCAG)	-2.40757	0.0348915						GNE	-2	0.00255639		NFKB2	2.22378	0.00424345
	ANXA2	-2.40192	3.21162e-07						PTGER1	2	0.0323017		PPP2CA	2.2188	0.00128828
	IRAK4	2.39819	0.000946104						RASSF6	2	0.000429714		LGALS1	2.2188	0.00320711
	PRKCE	2.39105	0.0367094						GSK3B	1.99998	9.75181e-05		PIK3R1	2.21706	2.55006e-06
	BRCA1	2.38863	4.99727e-06						CAT	-1.99984	0.00103361		SPTLC2	-2.21321	4.88747e-05
	RIPK1	2.38731	0.0289156						PRTN3	-1.99595	0.00255639		SELENOS	-2.2111	4.88747e-05
	mir-23	-2.3688	0.0125049						TP53BP2	1.9958	0.0120454		MAP2K4	2.2111	0.0267468
	TGFBR2	2.36224	0.0223972						PIN1	1.99391	0.000244502		MAPKAPK2	2.2111	0.000834151
	CIP2A	-2.35666	0.0010536						TOB1	1.9868	3.4857e-05		TRAF6	2.20104	0.0250204
	ATM	2.33531	0.000150807						TP53INP1	1.9868	0.00255639		CCND1	2.20043	0.179781
	TXN	2.31468	0.229954						CDKN1C	1.98248	4.44233e-05		ELK1	2.2	0.0233671
	Lh	2.28582	9.30626e-05						NUMB	-1.98248	0.0263632		ELAVL1	2.2	0.0105384
	PRKCA	2.28487	0.0322968						PMP22	1.98248	0.0118394		MAP3K1	2.19977	0.0202763
	PTPN11	-2.24852	0.0155703						CREB1	1.98112	3.13334e-06		CEBPD	2.19821	0.0233572
	ARHGDIG	-2.23607	0.0293311						UXT	1.98078	4.46463e-06		F2R	2.19503	0.00195966
	Pdgfr	2.23607	0.00452508						E2F4	-1.98042	3.7515e-46		Fcer1	2.19338	0.032374
	MNT	-2.23607	0.0365856						BCAS2	-1.9799	0.000429714		CD36	2.19036	0.0126455
	GLIS2	-2.23607	0.0293311						CSF2RA	-1.9799	0.0323017		IL24	2.18998	4.15495e-05
	SMYD3	2.23607	0.0230552						LPAR1	1.9799	0.0323017		ATF6	2.18532	0.0304229
	MED15	2.23607	0.000933407						IKBKB	1.97864	3.77815e-08		mir-30	-2.18365	4.64213e-06
	SIN3A	-2.23607	0.0325904						CYBA	1.96865	0.0120454		ECSIT	2.18282	0.000983445
	REV1	-2.23607	6.78008e-06						DAXX	-1.96865	0.0785869		SMAD2	2.18259	0.039744
	EGFR	2.23551	0.0200438						NOC2L	-1.96865	9.32674e-05		IKBKB	2.18163	2.87363e-06
	C3	2.22505	0.034924						CLU	-1.96865	0.0684152		C5AR1	2.18019	0.000298827
	NUMB	-2.22378	0.00673798						PYCARD	1.96865	0.0489863		TLR5	2.1796	0.00417956
	IRF8	2.21884	0.00207537						MGAT5	-1.96396	0.109654		TGFB2	2.17767	0.0111345
	ERVW-1	2.2188	0.0448472						ARID1A	1.96123	0.0174747		ZFP36	-2.17757	0.000976249
	BID	2.21321	0.0365856						CSE1L	1.95962	0.00118825		MDM2	-2.17658	0.0162733
	CERS2	-2.21321	0.00171155						TOP1	1.95705	0.0174747		PGF	2.16778	0.00417956
	C5	2.21315	#VALUE!						SHC1	1.95132	0.0146445		CIDEC	-2.16606	0.00116882
	BRAF	2.20431	0.0316417						CD38	-1.94928	0.00519423		mir-17	-2.16392	0.043286
	CD3 group	2.20043	0.151367						ELF4	1.94737	0.0444567		TP63	2.16163	3.44486e-07
	BRD7	2.20043	0.000330057						MEF2D	1.94257	0.000792628		IL6R	2.15012	0.0248615
	ATG16L1	-2.2	0.000933407						Ras homolog	-1.94145	0.126945		FOXO3	2.1336	1.67849e-07
	miR-23a-3p (and other miRNAs w/seed UCACAUU)	-2.19977	0.0448472						H2AFB3 (includes others)	1.94145	0.00103361		TNFRSF1A	2.13007	0.000757203
	ITGA6	2.19531	0.0293311						Fibrinogen	1.92961	0.0489863		TET2	2.12132	0.0121788
	IGF2	2.19525	0.000144585						IL31	1.92916	0.109654		Hdac	-2.09007	2.97751e-05
	PLK1	-2.19393	0.0230552						STAT5B	-1.92308	0.0871281		EZH2	2.08898	0.00158154
	BTK	2.19061	0.260698						E2F6	1.92308	6.55892e-13		IRF8	2.06818	0.0175531
	PRKAA1	-2.18461	0.00400845						Notch	1.91805	0.00297949		BTK	2.06159	0.00185897
	KLF5	2.1846	0.0421415						ECSIT	1.91237	0.0133922		NFKB1	2.06098	0.00030778
	mir-223	2.18227	0.0072674						F2	1.90871	3.19253e-06		EPAS1	2.0557	0.000992683
	NTRK1	2.17719	0.00786785						mir-8	1.90522	0.00257218		CTNNB1	2.05106	0.0159184
	CXCL8	2.16916	0.00129752						TNFSF13	1.88982	0.0334526		ATF2	2.04408	1.31268e-05
	SYK	-2.16401	0.0166102						Map3k7	1.87558	0.0463724		RIPK2	2.02873	0.00424345
	mir-7	-2.16039	0.00963241						NR4A1	-1.86686	0.002383		INHBA	2.01028	0.0247766
	TYROBP	2.15555	0.0156459						EIF2AK3	1.85934	7.83559e-05		MFN2	-2	4.56584e-05
	TNFRSF1B	2.15378	0.0464465						PDGF BB	1.85781	2.28639e-11		CBX7	-2	0.00195769
	MAPK8	2.15284	0.00332824						TGFA	1.85353	0.00200418		ARHGAP21	2	0.0360517
	HTT	2.13775	0.340473						MAP2K4	1.85089	0.0548865		SUMO3	-2	0.024139
	IL32	2.11643	0.00387044						SHH	-1.84353	3.01614e-07		SUMO2	-2	0.0262961
	SPDEF	-2.10338	0.00731348						TP63	1.82532	3.8039e-18		PRKCE	1.99889	0.000359758
	EPO	2.10102	0.0398218						CIP2A	-1.82486	1.84296e-05		Pdgf Ab	1.99725	0.00158171
	ZBED6	-2.09091	0.00547014						CDK2	-1.81071	3.56017e-07		Gsk3	1.99174	0.00211536
	ATG7	-2.08664	0.412602						EIF2AK4	1.8094	0.0198019		PPARGC1A	1.99174	0.0123006
	F2RL1	2.08369	0.000730672						NTRK2	-1.80657	1.22128e-08		NFAT5	1.9896	0.0107499
	PTEN	2.06122	0.00557457						SMAD7	-1.80103	4.85972e-05		MXI1	-1.98248	0.00125903
	CSF3	2.05669	0.0405079						HDAC1	1.79689	6.93189e-16		CFB	1.98248	0.000985366
	SP3	2.05061	0.0274165						CEBPD	1.79562	0.006751		48s	1.98248	0.000756371
	RARA	-2.03778	0.0575702						PRKAA	1.78147	0.0163047		PLC	1.98248	0.00125903
	PRKAA	2.03491	0.114789						WNT3A	-1.775	1.29831e-05		LY6K	1.98248	0.000130725
	IgG	-2.01491	0.00012844						Jnk	1.7725	0.000161387		CORT	-1.98052	0.0134764
	mir-145	-2.01455	0.0258078						IFNA2	1.77156	0.000377636		CYB5R4	-1.98052	0.00239122
	SOCS6	2	0.156227						VCAN	-1.77088	0.000159033		LPAR1	1.98052	0.000415042
	RNASEH2B	-2	0.0132629						SMAD3	1.76808	0.00257852		NCK1	-1.9799	0.000130725
	BCL2L12	-2	0.00132057						CHEK1	-1.76679	3.12105e-05		MAX	-1.9799	0.114441
	Trp53cor1	2	0.0353276						RIPK1	1.76664	0.0256174		TIMP3	-1.9799	0.000985366
	RLIM	2	0.00171155						PAX8	-1.76373	0.023697		PLCE1	1.9799	0.000567706
	RPL22	-2	0.000105657						TGFBR1	1.75374	0.0257334		CD28	-1.97844	0.000686325
	RHOC	-2	0.00283438						STAT6	-1.73467	0.0133672		C5	1.97438	4.73971e-07
	PCK1	-2	0.0265336						miR-199a-5p (and other miRNAs w/seed CCAGUGU)	-1.73205	0.0392695		TP73	1.96958	6.48175e-06
	RASSF6	2	0.000478697						URI1	-1.73205	0.000429714		MTTP	-1.96946	0.00286612
	SLC25A4	-2	0.00283438						PRNP	1.72624	0.0392695		miR-26a-5p (and other miRNAs w/seed UCAAGUA)	-1.96865	0.00737329
	ACE2	-2	0.0265336						AKT1	1.72535	3.15743e-05		SMAD1	1.96865	0.00016451
	TP53BP2	1.9958	0.00132057						miR-1-3p (and other miRNAs w/seed GGAAUGU)	1.71954	0.00127432		CR1L	-1.96865	0.0134764
	TP53INP1	1.9868	0.00283438						PTPN11	-1.71731	0.00184356		IL17C	1.96575	0.00953194
	UBR5	-1.9868	0.00283438						IL2	1.71501	0.000595697		C5	1.96449	4.73971e-07
	RACK1	-1.98248	0.0448472						FADD	1.70685	0.00342059		KMT5B	-1.96396	2.33695e-05
	AMER1	1.98248	0.00132057						EFNA4	1.70561	0.0189917		DACH1	-1.96396	9.96094e-05
	Ahr-aryl hydrocarbon-Arnt	1.98248	0.0456057						PARP1	-1.70121	0.00581752		TRADD	1.96396	0.00840737
	NET1	-1.98248	0.00132057						RCAN1	-1.69775	0.0370335		CYBB	1.96116	0.0120639
	TIMP3	-1.9799	0.0177173						CD40LG	1.69574	1.04976e-06		LYN	-1.95794	0.00247936
	SGPL1	-1.9799	0.0353276						FOXO4	1.69057	0.00873146		PRNP	1.95083	0.053427
	PURA	1.9799	0.0132644						CEBPA	1.69028	0.000651745		MAP2K7	1.95083	0.0250204
	Fcor	-1.97697	0.0028776						SMAD4	1.67905	1.25586e-05		MAPK14	1.94202	0.0208588
	UBE3A	-1.97438	0.00609607						CYP1B1	-1.67286	0.00734137		TFRC	1.94145	1.54332e-08
	IL-1R	1.97438	0.0416075						CCNE1	-1.67286	2.35518e-07		RETN	1.94039	0.0387752
	ADORA2A	1.967	0.248785						EFNA5	1.66667	0.010677		TNFRSF8	1.93927	0.00193256
	BAG6	1.9658	0.00283438						NCOR-LXR-Oxysterol-RXR-9 cis RA	1.66448	0.0309839		LGALS8	1.93449	0.000130725
	TCF3	1.96525	0.422538						TGFBR2	1.63914	0.00265232		APOA1	-1.93449	0.0161625
	ESR1	-1.96498	4.23205e-08						WWOX	1.63299	0.00789515		IRF5	1.9256	0.0162733
	NUPR1	1.96299	0.000254475						HOXB9	1.60512	0.00105383		TNFSF10	1.92124	0.326967
	MAPK10	1.95962	0.0265336						MAP2K1/2	1.60434	0.00150565		IRAK4	1.92037	9.37177e-06
	SATB1	-1.94138	0.0260662						MYCN	-1.60417	0.0429081		MIF	1.92018	0.00692207
	AREG	-1.93456	0.00651749						BCL6	-1.58536	1.87153e-05		mir-25	-1.91485	0.00737329
	ZBTB17	1.91885	0.000189002						mir-223	1.57764	0.00049629		GAST	1.91265	0.00820839
	MAPK11	1.91485	0.0271279						mir-182	-1.57417	0.0421062		TSH	1.90984	0.0409478
	IL12B	1.91359	0.0258431						PF4	1.56344	0.00201688		AKT1	1.90722	0.026209
	PIM1	1.91005	0.00784281						RUNX2	-1.55406	0.00302123		TMBIM6	-1.88636	6.43778e-07
	IL12A	1.90407	0.0376159						FOXL2	1.5523	0.00376131		TXN	1.88624	0.0309471
	TGFB2	1.89797	0.00152144						MAP3K8	1.54536	0.00160757		TGFBR2	1.86594	0.0216032
	SHC1	1.89063	0.000735865						BAG6	1.54351	0.00016215		PDPK1	-1.83593	0.00161537
	ESR2	1.85603	0.00160133						PTHLH	1.53746	0.00964134		Calcineurin protein(s)	1.83221	0.000525131
	SIRT1	-1.85232	0.00173039						UCP1	1.52302	0.00753627		FSH	1.82468	0.00160196
	HIC1	-1.83042	0.000879677						TFDP1	-1.52053	2.38819e-06		GH1	1.82195	0.0194325
	NFKBIB	1.82574	0.0177033						BRD7	1.51647	2.94438e-05		PRKAA1	-1.81748	0.0245457
	TAL1	-1.8211	0.0146911						NEDD9	1.50756	0.000791917		YAP1	1.81633	0.0283587
	EIF2AK4	1.8094	0.0227231						EFNA3	1.50756	0.00239276		IDO1	1.78688	1.64077e-05
	PRKCB	1.80452	0.0258431						Calcineurin protein(s)	1.49384	0.00323835		mir-21	-1.78288	0.00874412
	FOS	1.79086	0.00103225						TRAF2	-1.48966	0.000101814		Notch	1.77944	0.0248615
	ETV4	1.77791	0.0320784						IL24	1.48481	0.00421927		SHH	1.77176	0.00537492
	MAPKAPK2	1.77224	0.0154695						CHEK2	1.48404	5.08642e-06		ICAM1	1.76886	0.00881658
	CD44	1.75984	0.00117477						CDK1	-1.4771	0.00427424		ADRB	-1.76424	7.79558e-05
	PRDM1	-1.74864	0.0146911						NOD2	1.47666	0.0108782		EREG	1.75641	5.64563e-06
	JUND	1.74574	0.0314576						LCN2	-1.47409	0.000415577		PIAS1	-1.73205	0.0166064
	RHOA	1.73181	0.00579061						ADRB	-1.47247	8.32194e-09		PTGER1	1.73205	0.000415042
	PLCE1	1.71499	0.0456057						SMO	-1.47059	0.0105483		ERVW-1	1.73064	9.65544e-07
	ACOX1	-1.68421	0.00116508						SATB1	-1.46875	0.0192977		TNFSF13B	1.69779	0.0021248
	AMH	1.67454	0.0416075						CCL3	1.45363	0.0309839		XIAP	1.69775	0.0047826
	LIPG	1.673	0.0118011						BTRC	1.446	0.0168183		PRDM1	-1.69031	0.00219119
	ACTL6A	-1.66667	0.000934889						MAP3K5	1.43208	0.000367361		NFATC3	1.68966	0.00730079
	ATF3	1.66283	0.00313373						ZFP36	1.42856	3.5362e-08		Mek	1.68144	7.08805e-06
	KLF2	-1.63392	0.0108619						Creb	1.4196	0.0495416		ELF4	1.67332	0.000402285
	ABL1	1.63336	0.00984603						INHA	1.41905	0.000425235		RPSA	-1.673	0.000196081
	Akt	1.62431	0.00652546						IKBKG	1.40943	0.000559188		TSC2	-1.673	0.0475549
	WT1	1.62177	0.00145551						IL7	1.40322	0.00151778		VitaminD3-VDR-RXR	1.66448	0.00208509
	CD24	1.61156	0.00105484						Fcgr3	1.4	0.015851		Hist1h1a	1.63299	0.039744
	FAS	-1.59127	3.00465e-05						Ras	1.39711	0.00131146		HIST1H1T	1.63299	0.039744
	OSMR	1.59	0.0154421						Ngf	1.39535	0.000130598		DUSP1	-1.6291	0.000175351
	MAP3K8	1.58065	0.0478962						SOX4	-1.39141	0.0423095		TNFRSF1B	1.61712	0.0283587
	NFKBIA	1.55333	8.09415e-07						ACVR1C	1.38675	0.0404932		PI3K (family)	1.5957	0.000247546
	Il3	1.5376	0.0309345						CAMK2N2	1.38675	0.00150952		KLF4	1.59139	0.00322399
	UGCG	-1.52358	0.000970119						BAG1	1.38675	0.0309839		ATG7	-1.58519	0.000742366
	KLF6	1.51035	0.00139741						Fibrin	1.38675	0.0209064		MAP2K6	1.57287	0.00535342
	GCG	1.49741	0.0121276						JINK1/2	1.38675	0.0133155		HNF4A	1.55783	0.00491111
	WNT3A	1.49269	0.00151783						NFYA	-1.38382	2.4392e-09		FOSL1	-1.55654	0.0196533
	ERBB3	-1.47723	0.00651749						Lh	1.37531	2.03506e-06		PPARG	1.54469	2.04243e-05
	VCAN	-1.4757	0.000100583						LDL	1.37408	0.00524022		CXCR4	1.54395	0.0267468
	SPARC	-1.47138	0.0466051						miR-124-3p (and other miRNAs w/seed AAGGCAC)	1.37106	0.00572997		ZBTB16	-1.53897	0.0080344
	CSNK2A1	1.46261	6.56893e-05						ETS1	1.3699	0.00236908		CLDN7	-1.53897	0.0100059
	DUSP1	-1.43612	0.0024794						JUNB	1.36497	0.000927598		CREM	1.53696	0.000150131
	Mac	1.43208	0.0177173						SREBF2	-1.36398	0.0122356		ERBB2	1.51102	0.000389845
	MECOM	1.43208	0.0289156						MTA1	1.35915	0.0253022		mir-10	-1.50542	0.039744
	PLAGL1	1.43208	0.0132644						CSF1	-1.35912	0.000350935		IL33	1.50337	0.0222089
	CCND1	-1.43169	0.0124881						miR-145-5p (and other miRNAs w/seed UCCAGUU)	-1.35875	0.00848673		BCL6	-1.4994	0.00734365
	ZBTB33	1.41421	3.60444e-05						APC	1.35158	0.0366214		SYK	-1.49126	0.00289063
	S100A9	1.40943	0.00960484						Pkc(s)	1.34946	0.00017077		CD86	1.46059	0.0115992
	ATR	1.40556	0.0230552						Tgf beta	1.34363	0.0265876		EBF1	1.45521	0.0382318
	CLU	-1.38325	0.00825008						MDGA2	-1.34164	0.00599367		TAF4	-1.45204	0.00509073
	CREM	1.38242	0.0322186						CDK5R1	1.34164	0.032959		CAT	-1.45204	0.0161625
	ARG1	-1.35294	0.00490618						BTC	1.34164	0.00401028		TGM2	1.43684	0.00675097
	NELFB	-1.34164	0.00452508						CBX7	-1.34164	0.032959		MTOR	1.43245	0.0460622
	NFAT (complex)	1.34164	0.00609607						DUSP5	1.34164	0.0404932		TERT	1.41177	0.0244786
	CYP1A1	-1.34164	0.0109397						SOCS6	1.34164	0.0489863		NOX4	1.41108	0.000983445
	Ras	1.33339	0.0125933						SOX10	1.34164	0.023697		26s Proteasome	-1.39932	4.94948e-07
	CD99	1.32864	0.00864238						ACVRL1	-1.34164	0.0444567		FBXW7	-1.38675	0.0025038
	EFNA1	1.31995	0.0282451						ANGPT2	-1.3416	0.000473585		IRF2	1.38675	0.0107592
									NOX4	1.34145	0.0133922		PIM1	1.38675	0.0217861
									mir-34	1.33835	0.0421062		NFYA	1.38675	0.00289063
									SPARC	1.32523	3.49991e-08		NGF	1.36929	0.00859424
									HIF1A	1.32124	1.41097e-05		MAP3K8	1.35553	0.0331553
									PPP1R13B	1.321	0.000429714		Ubiquitin	-1.34164	0.00137882
									EGLN	1.31924	0.00231369		TAS1R3	-1.34164	8.28614e-06
									CREM	1.31821	0.000829918		RARG	-1.34164	0.00146083
									TCF4	-1.31579	3.37474e-10		TLR7/8	1.34164	0.00653288
									CXCL12	1.31392	0.00847779		HLX	-1.34164	0.0025038
									MBD2	-1.30931	0.0272951		F10	1.34164	0.000223571
									TERT	1.30842	0.00320212		BDNF	1.32598	0.00034229
													JUNB	1.32581	0.00102323
													MAP3K7	1.32261	0.00715529
													PRKCA	1.31886	0.0243805
													NR3C2	1.31601	6.5862e-06
													MAP2K5	1.30842	0.000286435

## Sheet: K1
Ingenuity Pathway Analysis of RNA-seq data - Upstream Regulator Prediction in K1 cell line treated with DMSO (vehicle), Nutlin, GSK2830371, and combination of both drugs. Upstream regulators with z-score >1.3 and <-1.3 are displayed.
	DMSO vs. Nutlin				DMSO vs. GSK				DMSO vs. Nutlin+GSK				Nutlin vs. Nutlin+GSK
	Upstream Regulator	z-score	p		Upstream Regulator	z-score	p		Upstream Regulator	z-score	p		Upstream Regulator	z-score	p
	TP53	10.211	9.70415e-74		CREB1	1.98248	8.01443e-05		TP53	10.3552	5.23136e-77		ATF4	3.3547	6.61065e-21
	CDKN2A	8.50335	4.52011e-48		TP53	1.95023	0.00734293		NUPR1	8.70754	5.44806e-46		IFNG	3.10323	4.02628e-08
	NUPR1	8	9.62123e-35		EGF	1.93596	0.000713949		CDKN2A	8.38766	1.32903e-40		TP53	3.06424	3.20222e-08
	MITF	-6.85746	2.68024e-29		CDKN2A	1.92625	8.89804e-05		RABL6	-6.86137	3.5931e-42		NUPR1	3	2.25463e-07
	RABL6	-6.63953	3.21352e-49		TNF	1.76372	0.00229459		CSF2	-6.34969	5.71959e-27		IL1B	2.9172	2.05166e-05
	CSF2	-6.58425	7.01499e-33		IL6	1.69775	0.00271808		TBX2	-6.24889	2.76176e-31		UCP1	2.76776	1.15114e-10
	TBX2	-6.43596	3.34422e-35		IL1B	1.67383	0.00526126		ERBB2	-6.13706	3.49614e-34		NFkB (complex)	2.74886	1.37658e-06
	ANLN	-6.32456	4.66992e-43		NGF	1.58409	1.51016e-05		ANLN	-6.03023	4.32973e-40		TRIB3	-2.6295	2.34327e-14
	AURK	-6.31615	4.66992e-43						AURK	-6.02744	4.32973e-40		STAT1	2.37595	3.46494e-05
	ERBB2	-6.2692	4.06927e-37						MITF	-5.96962	2.23722e-24		EZR	-2.23529	2.92261e-09
	FOXM1	-6.04078	2.07003e-24						FOXM1	-5.66751	1.59784e-21		ALDH2	-2.2188	4.94186e-10
	let-7	5.9032	1.22479e-32						ESR1	-5.62576	1.9333e-23		IFNA2	2.21321	6.22678e-05
	Vegf	-5.85535	8.66927e-25						MYC	-5.55596	8.97276e-15		TNF	2.13101	4.11807e-05
	HGF	-5.70585	4.67914e-28						E2F3	-5.46135	8.95185e-24		GNE	-2	3.22054e-10
	CCND1	-5.65364	8.58323e-37						E2f	-5.25166	2.01811e-27		EIF2AK4	1.99378	2.1237e-07
	E2F3	-5.48973	1.54979e-28						let-7	5.14982	1.37576e-25		AR	1.98248	0.0085977
	E2f	-5.33825	1.25527e-36						CCND1	-5.14779	6.59201e-30		CSF2	1.98248	0.000156766
	ESR1	-5.32901	1.52496e-15						KDM5B	5.08186	1.71433e-12		CD3	-1.98248	0.00562397
	E2F1	-5.31963	4.42301e-50						EP400	-4.88719	8.2685e-23		NRG1	1.9609	0.000685172
	PTGER2	-5.25279	9.7515e-27						Vegf	-4.84176	1.40597e-28		PIK3R1	1.95962	1.19659e-05
	MYC	-5.07686	1.02082e-14						PTGER2	-4.80466	5.82985e-25		IL2	1.95432	0.00321164
	KDM5B	4.96287	3.87263e-10						E2F1	-4.71934	6.93995e-45		P38 MAPK	1.95083	0.00424536
	EP400	-4.88719	8.61245e-30						ATF4	4.68467	5.88585e-06		IL18	1.93449	0.000223034
	SMARCB1	4.79702	1.92929e-20						RBL2	4.58015	5.85341e-23		Pkc(s)	-1.93415	0.000640105
	AREG	-4.64244	5.91184e-17						HGF	-4.39551	4.52686e-33		IL12 (family)	1.92916	6.1109e-05
	CDKN1A	4.54811	1.08211e-57						SMARCB1	4.34327	4.58614e-14		TP73	1.83111	2.0974e-06
	RBL2	4.44137	2.78753e-25						XBP1	4.21108	4.56952e-05		PI3K (complex)	1.41005	1.30787e-05
	RBL1	4.2272	5.66148e-19						GATA1	4.1402	1.88455e-09		Interferon alpha	1.38675	1.19674e-05
	RARA	-4.12172	1.16283e-09						AREG	-4.1362	1.06002e-14		ESR1	-1.35401	7.82558e-05
	TAL1	-4.05241	3.50511e-08						CDKN1A	4.00924	7.96555e-49		MYC	1.34534	0.000117448
	E2F2	-3.95242	1.74614e-24						RBL1	4.00296	2.70124e-14		ADRB	-1.34164	5.82078e-06
	Rb	3.93729	5.23551e-24						mir-21	3.9905	3.1863e-15		APP	1.33169	0.00477359
	AURKB	-3.81867	2.35146e-16						RB1	3.94801	5.7173e-25
	RB1	3.79988	9.66935e-40						RARA	-3.87638	8.72478e-13
	Irgm1	3.76923	6.52487e-13						AURKB	-3.81867	9.50312e-13
	BNIP3L	3.68307	1.48508e-17						BNIP3L	3.80789	4.3457e-13
	SLC29A1	3.59211	1.69694e-13						NLRP3	3.78956	1.98743e-13
	ANXA2	-3.44036	3.44344e-08						MED1	-3.74306	1.40496e-09
	TCF3	3.41275	8.64347e-21						HIF1A	3.70319	2.36872e-06
	FOXO3	3.35565	1.24378e-20						TCF3	3.68632	1.19717e-15
	mir-21	3.34896	3.18818e-17						SLC29A1	3.59211	2.1249e-10
	GATA1	3.32094	1.48693e-10						Rb	3.53559	1.84419e-18
	DYRK1A	3.14549	2.71231e-12						E2F2	-3.45065	5.02668e-21
	STK11	3.1205	0.235701						26s Proteasome	-3.41893	1.14981e-09
	NLRP3	3.05566	7.63262e-13						Irgm1	3.31235	9.68455e-13
	I kappa b kinase	2.982	2.90947e-10						S100A6	-3.20713	2.45612e-08
	MED1	-2.95217	2.49773e-08						IFNG	3.16571	6.97694e-05
	IRF1	2.87841	0.000191481						FOXP3	3.15538	3.6378e-05
	PAX6	2.87368	0.01475						TAL1	-3.00273	1.01101e-07
	NR4A1	-2.86691	0.0137517						MEF2D	3	0.00198143
	HIF1A	2.85902	0.0014717						I kappa b kinase	2.982	4.21621e-08
	CAMP	2.83162	0.0162324						DYRK1A	2.86199	1.80236e-10
	MEF2D	2.82843	0.0101966						WNT3A	-2.80853	1.78622e-06
	IFNB1	2.81683	0.00344601						NCOA3	-2.77512	0.00176361
	NCOA3	-2.77512	7.17179e-05						CEBPA	2.75954	0.000430111
	MXI1	2.74114	2.5747e-08						CCNK	-2.75519	4.24169e-08
	FOXP3	2.73802	3.68427e-07						miR-146a-5p (and other miRNAs w/seed GAGAACU)	2.72809	0.138354
	26s Proteasome	-2.73158	8.95693e-08						TRIB3	-2.7196	4.05813e-06
	VEGFA	-2.72654	0.0466168						Hdac	-2.71407	2.81697e-05
	ATF3	2.72223	4.46053e-08						E2F6	2.70571	1.91597e-18
	S100A6	-2.7136	5.42294e-08						MYBL2	-2.70219	0.000112868
	MYBL2	-2.68785	3.61331e-07						SMOC2	-2.64575	3.18044e-06
	IFNG	2.68334	0.0130869						ZBTB33	2.64575	0.000115996
	BCL2L1	-2.66332	0.00028025						TOPBP1	-2.62979	3.60775e-05
	SPARC	2.64898	6.6789e-11						CHD7	-2.62109	0.00313937
	SMOC2	-2.64575	6.78743e-08						INS	2.60713	0.0314568
	ZBTB33	2.64575	2.93296e-06						FOXO3	2.60686	3.11455e-22
	PRKAA	2.62111	0.0033788						LEF1	-2.60037	0.00437761
	E2F6	2.54841	1.52568e-24						Immunoglobulin	2.57072	0.00153331
	miR-146a-5p (and other miRNAs w/seed GAGAACU)	2.53837	0.0113308						EIF2AK2	2.5641	0.00011642
	ATP7B	2.52982	1.27153e-05						ERVW-1	2.54951	1.7167e-06
	PML	2.514	7.0167e-06						mir-182	-2.53119	0.00204644
	ACTB	-2.44949	0.000103219						PRKAA	2.51335	0.000112868
	TNFAIP3	-2.44451	0.00651693						MYB	-2.50384	0.0012383
	CD24	-2.44106	4.5833e-06						ACTL6A	-2.49615	7.48823e-09
	TASP1	-2.4327	4.96279e-06						ACTB	-2.44949	0.00211616
	TOPBP1	-2.43224	1.69394e-05						REV1	-2.44949	3.34422e-08
	MAP3K14	2.41176	0.102087						DKK1	2.43451	0.0106585
	CCNK	-2.40192	6.51105e-09						TASP1	-2.4327	0.000123896
	PHF1	2.40114	0.00131732						PDCD1	2.41404	0.0427785
	EGF	-2.4	0.00198741						mir-15	2.40519	0.00354126
	RACK1	-2.39317	2.84932e-05						DDIT3	2.4046	0.000363381
	ESR2	2.39244	0.000315						PHF1	2.40114	0.0202453
	Interferon alpha	2.38732	0.0596672						RACK1	-2.39317	0.000953007
	INS	2.36943	1						NTRK2	-2.3787	2.0911e-08
	EIF3E	2.35886	0.000104972						HNF4A	2.34389	0.00135493
	CEBPA	2.34399	0.0957854						TP73	2.33448	1.25264e-15
	ZNF281	-2.3353	5.79295e-09						EFNA1	2.33333	0.0488646
	EWSR1	-2.33333	2.01385e-05						TLR3	2.33033	0.0100521
	ANGPT2	-2.32701	6.87355e-06						RASSF1	2.32832	0.00384357
	NTRK2	-2.28447	1.77454e-10						ANXA2	-2.28748	3.89359e-09
	ELAVL1	-2.27792	8.31895e-10						PRKCD	2.27734	1.48929e-07
	NFATC2	2.27381	0.00792679						ATF3	2.27186	3.21428e-09
	SMAD7	-2.25469	0.000980663						PLG	2.24325	0.0227674
	REV1	-2.23607	5.28811e-06						IL12 (complex)	2.23765	0.00308962
	NELFE	-2.23607	2.92204e-05						NELFE	-2.23607	0.000430328
	NELFA	-2.23607	9.82051e-07						NELFA	-2.23607	1.03093e-06
	NELFCD	-2.23607	1.35324e-05						NELFCD	-2.23607	0.000205813
	AMER1	2.2188	1.57452e-06						MED15	2.23607	0.000430328
	mir-15	2.21814	0.00128081						DCAF1	-2.2188	0.0292333
	LIN9	-2.21565	1.35324e-05						AMER1	2.2188	2.55486e-05
	Cyclin E	-2.21321	0.00103441						miR-483-3p (miRNAs w/seed CACUCCU)	2.21742	1.94202e-06
	CYP1B1	-2.21321	0.13665						LIN9	-2.21565	0.000205813
	ING1	2.21315	0.00130276						UBR5	-2.21565	0.000205813
	ERVW-1	2.20043	0.00229432						Cyclin E	-2.21321	0.0118284
	DLL4	2.20043	0.0161526						STAT5B	-2.21109	0.00364442
	PDCD1	2.2	0.0169567						APC	2.19971	0.0200701
	FBXW7	2.18282	0.00507512						MGAT5	-2.19089	0.0192614
	NRIP1	2.18185	0.000681881						NPM1	-2.18643	0.00333151
	IL12 (complex)	2.16599	0.00622247						IGF2BP1	-2.17663	0.0292333
	PDPK1	-2.16554	0.0140993						CIP2A	-2.17663	4.79306e-05
	IL17A	2.16521	0.0150618						CHEK1	-2.17293	6.98651e-08
	MYB	-2.14244	0.00975008						KAT6A	2.17026	0.00141577
	GLI3	-2.13925	0.0172921						CYP1B1	-2.16366	0.00717537
	ACTL6A	-2.13809	1.90944e-13						IFNB1	2.16322	4.59453e-05
	miR-503-5p (miRNAs w/seed AGCAGCG)	2.13719	1.47698e-07						Tgf beta	2.16302	2.78441e-05
	SMAD4	2.12473	0.0044286						miR-503-5p (miRNAs w/seed AGCAGCG)	2.13719	1.05939e-05
	HCAR2	2.12132	5.11159e-07						IL1B	2.12544	7.07634e-05
	PTGER4	2.12132	0.181494						PRKAA2	-2.12344	0.0450426
	IL18	2.08901	0.414216						EWSR1	-2.11058	9.67141e-06
	TRAF2	-2.08893	0.00645777						NRIP1	2.08267	0.00052318
	SMARCA4	2.08893	0.00011653						TFAP4	-2.08258	0.00485956
	DDIT3	2.07631	0.0241413						FGF1	2.07955	1.76969e-05
	TGM2	2.07406	0.00164656						PGR	2.07069	9.38778e-07
	MDM4	-2.05899	0.00137516						MAPK14	2.06921	0.00892594
	IL1	2.03673	0.38002						HOXA9	-2.06878	0.00434091
	Tnf (family)	2.01251	0.0472021						MDM4	-2.05899	0.0152446
	PRKCD	2.00545	4.31534e-05						IRF1	2.05522	0.000441819
	OSM	2.00246	0.239558						IL24	2.0517	8.80829e-05
	EFNA1	2	0.210112						MDM2	-2.04815	7.86514e-05
	MED15	2	0.000581962						SREBF2	-2.03497	0.0496509
	SULF2	-2	0.00203235						ERN1	2.03258	0.000716932
	HYAL1	2	2.70449e-05						PDPK1	-2.02585	0.000661343
	HELLS	-2	0.000103219						RBPJ	-2.02437	1.15049e-05
	RASSF6	2	2.70449e-05						LIN28A	-2.01606	0.000953007
	LATS2	-2	0.00380098						MTDH	-2.01187	0.0140787
	BCL2L12	-2	7.79857e-05						EIF4G1	-2.00956	4.30566e-08
	LRPAP1	-1.99885	0.0203805						MAX	-2.00778	1.16099e-08
	TP53BP2	1.9958	0.000932545						INHA	2.00446	0.000170695
	MBD2	-1.99174	0.00759667						CFLAR	-2	0.0202453
	EGFR	-1.98886	0.00109606						COPS8	-2	0.00738917
	DKK1	1.9868	0.066895						AGA	2	0.000249847
	UBR5	-1.9868	0.000336299						mir-515	-2	0.0423738
	TP53INP1	1.9868	0.000174916						NELFB	-2	0.0151623
	OSMR	-1.9868	0.0403942						POU4F2	2	0.0401538
	CHD7	-1.98248	0.0274211						SULF2	-2	0.0151623
	DSP	1.98248	0.00639329						HYAL1	2	0.000249847
	Stat5 dimer	-1.98248	0.00639329						HELLS	-2	0.00211616
	C9orf116	1.98248	2.70449e-05						RASSF6	2	0.000249847
	TRPC1	-1.98248	0.0173284						RUNX2	-1.99874	0.00292724
	GRP	-1.98248	0.0314206						SMARCA4	1.99739	2.39305e-08
	CKS1B	-1.98052	0.000174916						OSBPL8	1.99644	0.0423738
	ITGB2	1.9799	0.165745						TP53BP2	1.9958	0.00738917
	RASSF3	1.97697	7.79857e-05						CDK12	-1.99435	0.000249847
	NGFR	1.97252	0.0563005						EPCAM	-1.9897	0.0151623
	KAT6A	1.97033	5.97633e-05						CLEC4G	1.9868	0.0108325
	SULT2B1	-1.96559	2.70449e-05						TP53INP1	1.9868	0.00151894
	TNFRSF1A	1.9653	0.0456833						SFRP4	1.98248	0.0108325
	SMARCA2	-1.96396	0.00298533						DSP	1.98248	0.0423738
	TNC	-1.96396	0.0750894						Stat5 dimer	-1.98248	0.0423738
	MGAT5	-1.96116	0.0121217						C9orf116	1.98248	0.000249847
	TNF	1.95977	0.00276567						TRPC1	-1.98248	0.0994785
	Hdac	-1.95927	0.0159858						CKS1B	-1.98052	0.00151894
	TAC1	1.95083	1						BCAS2	-1.9799	0.000249847
	NFkB (complex)	1.94512	0.000138697						NCK1	-1.9799	0.00738917
	NFYA	-1.94168	2.16877e-06						RASSF3	1.97697	0.000698443
	IGF2BP1	-1.94145	0.0173284						P38 MAPK	1.97687	1.67115e-06
	IL1B	1.93032	0.108451						JUNB	1.97648	0.0356001
	miR-34a-5p (and other miRNAs w/seed GGCAGUG)	1.92851	1.11802e-06						FFAR3	1.97566	0.0217017
	IFN Beta	1.92336	0.0660744						TNFRSF8	1.97551	0.013616
	mir-24	1.91485	0.00155006						SCD	-1.97479	0.00937816
	ERN1	1.91237	0.251947						IRF2	1.97389	0.000872591
	HNF4A	1.90813	4.53719e-05						GABPA	-1.97246	0.063966
	miR-1-3p (and other miRNAs w/seed GGAAUGU)	1.90431	0.0030849						EIF3E	1.97033	0.00160906
	NDUFA13	1.90133	9.04462e-10						NOC2L	-1.96865	5.36369e-05
	TGFB1	1.89078	1.34532e-10						SULT2B1	-1.96559	0.000249847
	XBP1	1.88982	0.328356						CDKN1C	1.96396	0.000600616
	IL12A	1.88982	0.00392186						NQO1	1.96116	0.000837538
	TFAP4	-1.88454	0.000496851						GABPB1	-1.95962	0.0736617
	mir-34	1.88212	0.00824296						mir-7	-1.95473	0.0267182
	DUSP1	-1.86276	0.222753						ZNF281	-1.94257	4.16751e-08
	SPI1	1.84443	0.20599						PAF1	1.94145	8.82737e-06
	CHEK1	-1.83713	6.25113e-12						EGLN	-1.94145	0.065653
	BRD4	-1.83584	0.000421296						WWOX	1.94118	9.29946e-07
	BCL6	-1.82598	0.000112331						EIF4E	-1.94062	0.00164186
	YAP1	-1.82259	3.86857e-09						RETNLB	-1.92342	0.000703177
	IKBKB	1.81464	3.63194e-07						CAMP	1.92008	0.0572393
	EIF4G1	-1.80586	1.51598e-09						SMARCA2	-1.91485	0.000623254
	LIN28A	-1.80452	0.000285002						miR-182-5p (and other miRNAs w/seed UUGGCAA)	-1.91265	0.00982726
	IFNA2	1.78918	0.00254695						ALB	1.91265	0.0110497
	CSF1	-1.77953	5.17542e-06						NPC2	-1.91237	0.00238249
	TNFSF10	1.77581	0.0524406						NDUFA13	1.90133	1.26538e-07
	CXCR4	1.7669	0.00210585						IFN Beta	1.89998	0.00538019
	PTHLH	1.76073	0.023655						MAP3K14	1.8999	0.00354126
	SHH	-1.75754	1.72591e-09						HCAR2	1.89737	2.29842e-07
	P38 MAPK	1.75371	0.00210755						EIF2AK4	1.89451	0.00238249
	PAX8	-1.74052	0.000487833						HSPA1A/HSPA1B	-1.88562	0.00136328
	APC	1.73438	0.0420242						TOB1	1.86052	2.15278e-07
	PPARD	-1.73205	0.00877634						EIF2AK3	1.86045	1.87034e-07
	AGTR2	1.73205	0.0453709						HSF1	1.85155	1.32418e-05
	ERG	-1.72328	0.00837587						SHH	-1.84994	2.09977e-09
	NUMB	-1.71499	0.00994704						C3AR1	-1.84173	0.00141577
	TNFRSF13B	1.71499	0.000285002						MAP2K4	1.83465	0.00103737
	CHEK2	1.70434	4.47223e-10						BCL2L1	-1.83342	0.00308032
	AR	-1.70264	2.8754e-07						mir-34	1.81246	0.00663377
	PIK3CA	-1.69775	0.0412721						TNF	1.81186	2.84907e-09
	PRKG1	1.69775	1.14964e-05						ATP7B	1.80739	3.20441e-07
	BRCA1	1.68364	3.42102e-14						PAX6	1.80579	0.0582132
	STAT1	1.68004	0.0203041						PIN1	1.80405	2.68334e-06
	STAT5B	-1.67774	0.00118885						miR-124-3p (and other miRNAs w/seed AAGGCAC)	1.80065	0.00407191
	CCNE1	-1.67286	4.72398e-11						IGFBP3	1.79476	0.00220899
	CD40	1.66869	0.001097						ELAVL1	-1.78329	2.90618e-12
	SKIL	-1.66514	0.00507512						INSR	-1.78227	0.00209366
	TOB1	1.66448	4.72494e-10						CEBPE	1.76928	0.0117526
	CAMK2N2	1.66448	2.35332e-06						Cdk	1.76505	0.000305343
	SHC1	1.66448	0.00110744						FOXL2	1.75143	0.00848142
	SOD2	-1.65703	0.0225527						IGFBP5	1.75096	0.00689357
	mir-29	1.65598	0.00225175						BRD4	-1.75057	0.000157759
	CIP2A	-1.63299	0.0101966						mir-24	1.74697	2.6769e-05
	WWOX	1.63299	0.000208049						PTEN	1.74452	1.8377e-07
	CTR9	-1.63299	0.000654645						PAX8	-1.74052	0.0117476
	UXT	1.62641	1.76695e-07						NFATC2	1.74032	0.000563045
	RELA	1.61003	0.00481469						CERS5	-1.73205	0.000698443
	miR-24-3p (and other miRNAs w/seed GGCUCAG)	1.6097	1.22011e-07						MXI1	1.7204	0.000300702
	mir-8	1.60814	0.000522805						CDK5	-1.71823	0.0390181
	SIRT1	-1.6011	0.00560146						CLTC	1.71791	0.00283207
	HDAC1	1.58074	1.19819e-15						PIK3CA	-1.71499	0.0236898
	GLI2	-1.57573	0.00436883						MAPK1	-1.71073	4.11574e-05
	let-7a-5p (and other miRNAs w/seed GAGGUAG)	1.5673	0.000450397						LBP	-1.7088	0.0118284
	RASSF1	1.56613	0.00431747						CHEK2	1.70434	1.02553e-07
	mir-223	1.56131	0.0131869						IL-17f dimer	1.69775	0.00211616
	IRF8	1.55025	0.0156558						TXNIP	1.69042	0.0354381
	BAG6	1.54351	5.28811e-06						CDK8	-1.68868	0.000455798
	TP73	1.53774	1.75248e-14						PPARD	-1.6854	0.0442626
	IGHM	-1.52753	0.00961099						CTNNB1	-1.68517	4.93514e-05
	PTPN11	-1.52632	0.00144092						CCNE1	-1.67286	4.58851e-08
	miR-21-5p (and other miRNAs w/seed AGCUUAU)	-1.5246	2.27474e-05						TGFBR2	1.67067	0.00259735
	TFDP1	-1.52053	3.50995e-10						HDL-cholesterol	-1.66667	0.00333151
	PTEN	1.51339	2.37899e-06						SKIL	-1.66514	0.0314117
	IGFBP5	1.50614	0.00289173						ALDH2	-1.66448	0.0110639
	PGR	1.49867	0.00118226						CAMK2N2	1.66448	6.0732e-05
	miR-18a-5p (and other miRNAs w/seed AAGGUGC)	1.49137	0.000544634						EGF	-1.66243	1.33365e-07
	BAG1	1.48182	0.000142601						mir-29	1.65598	0.0383334
	FFAR3	1.46261	0.046339						BGN	-1.64996	0.00313937
	LCN2	-1.46261	0.0219306						Jnk	1.64268	1.71707e-07
	MDM2	-1.41708	2.32853e-07						LCN2	-1.63817	2.14106e-05
	TFRC	-1.41421	4.48966e-05						VEGFA	-1.63347	0.00327121
	MYOD1	-1.41189	0.0439367						SOCS6	1.63299	0.00689357
	GLI1	-1.40997	5.65119e-05						PLK2	-1.63299	0.0202453
	Fc gamma receptor	-1.40841	0.0161526						SEMA7A	-1.63299	0.0110639
	HIPK2	1.39298	0.0442303						BCL6	-1.62904	1.00754e-05
	NGF	1.39097	0.000112618						HDAC6	-1.61915	3.05486e-05
	LMNA	1.38675	0.0454492						miR-143-3p (and other miRNAs w/seed GAGAUGA)	1.61598	0.000993747
	CD80	-1.38675	0.00639417						NFkB (complex)	1.61225	2.64215e-06
	LGALS1	1.38328	0.0338964						ING1	1.61224	0.000516946
	MAPK1	-1.36842	1.45095e-05						F7	1.60863	0.0167224
	LEF1	-1.36438	0.00840042						STK11	1.60764	0.00780177
	miR-143-3p (and other miRNAs w/seed GAGAUGA)	1.36272	0.000544634						HAVCR2	1.60591	0.0340233
	CASP3	-1.36247	6.98031e-05						Collagen(s)	1.6	0.0127895
	CDK9	-1.35916	0.00392186						NRG1	1.59654	0.00847502
	IL6R	1.35401	0.0124421						SPARC	1.59225	1.28573e-11
	TP63	1.34532	1.53837e-14						UXT	1.59199	9.38488e-07
	RBX1	-1.34164	1.57452e-06						MAPK13	1.58298	0.000304961
	NOX4	-1.34164	0.00900716						MAPK7	1.58275	0.021821
	ASXL1	1.34164	0.0154988						EZR	-1.57601	1.25349e-09
	IGF1	-1.33872	1.30683e-06						GLI1	-1.563	3.51335e-06
	Smad	1.33601	0.000142601						IKBKB	1.55981	5.44985e-07
	IGFBP3	1.33062	0.00130276						miR-34a-5p (and other miRNAs w/seed GGCAGUG)	1.55902	3.33591e-08
	BMP4	1.329	0.00648369						UCP1	1.5564	0.0449121
	MAPK14	1.32878	0.0390688						BAG1	1.5458	0.000817457
	KLF4	1.32571	0.00147976						mir-192	1.54483	0.00294634
	PPP1R13B	1.321	2.70449e-05						BAG6	1.54351	8.30679e-05
	SRSF3	-1.31895	0.000378226						PTHLH	1.54315	0.0186447
	ZFP36	1.31512	5.11815e-09						MTPN	-1.53369	0.00049918
	JAK2	1.30842	0.00104768						ID3	1.52652	1.32083e-07
	mir-155	-1.30776	0.000154805						TFDP1	-1.52053	4.48808e-07
									EZH2	-1.51613	0.000794126
									IL1	1.51276	0.0333716
									CREB1	1.5115	1.39218e-08
									ELK1	1.51015	0.00240053
									CEACAM1	-1.50966	0.00403942
									CD40	1.50792	1.46841e-06
									OSM	1.50219	0.026735
									CD24	-1.50035	7.43277e-08
									CBX5	-1.5	0.000893837
									PML	1.49341	0.002056
									IDO1	1.48556	0.0239143
									NR4A1	-1.47828	0.00962405
									C5	1.4771	9.38735e-07
									NLRX1	-1.46358	0.0108325
									miR-21-5p (and other miRNAs w/seed AGCUUAU)	-1.46277	0.000363381
									PYCARD	1.462	0.00689357
									PTAFR	-1.46084	0.0239143
									TAF4	1.45448	0.00169786
									PIK3R1	1.4539	8.21922e-05
									CYBA	1.45095	0.00738917
									BTRC	1.446	0.00880347
									DAXX	-1.446	0.0118284
									IL37	-1.44318	0.000642646
									SEL1L	-1.43208	0.0152446
									NUMB	-1.43208	0.00294634
									ABCG1	-1.4235	0.0450035
									CHADL	1.41421	0.00238249
									GLI3	-1.40841	0.00162726
									WNT5A	-1.40618	0.0017207
									MAP2K7	1.40556	0.00821972
									CLU	-1.40351	0.00300836
									TRAF2	-1.39947	0.00944847
									Tnf (family)	1.39906	0.019895
									AGER	1.39835	0.00249668
									Ahr-aryl hydrocarbon-Arnt	1.38675	0.00475073
									LMNA	1.38675	0.0132622
									S100B	-1.38675	0.0152446
									PNN	1.38675	0.00662922
									Gsk3	1.38376	0.00262679
									TGFA	1.38264	0.0425044
									TNFSF10	1.37156	0.0424808
									SNAI2	-1.36724	0.0243686
									CAT	-1.35739	0.0102594
									TREM1	1.35271	1.88253e-06
									MAP2K1/2	1.35074	0.00262679
									mir-223	1.35018	0.000367876
									TLR9	1.34939	0.00901341
									ESR2	1.34921	4.79426e-06
									SMO	-1.34804	0.00760306
									CETP	1.34164	0.0419583
									histone deacetylase	1.34164	0.0159065
									Pkg	1.34164	0.0352421
									ITCH	-1.34164	0.0192614
									RBX1	-1.34164	2.55486e-05
									p70 S6k	-1.34164	0.0493932
									NDN	1.34164	0.00662922
									ZBED6	1.34164	0.0017739
									Smad	1.33601	0.00404233
									IL7	1.33326	9.99438e-06
									BRCA1	1.33155	1.00305e-12
									CD47	1.33038	0.000274109
									Calcineurin protein(s)	1.32109	0.000872591
									GMNN	-1.31995	0.0498375
									SRSF3	-1.31895	0.00475073
									TP63	1.31435	6.08772e-15
									Collagen type II	-1.31211	0.0314117
									IGF1	-1.30298	1.09402e-09
									LILRB4	-1.30127	0.0340233
