# Supplementary material for: PPM1D suppresses p53-dependent transactivation and cell death by inhibiting the Integrated Stress Response
Source: Nat Commun. 2022 Dec 1;13:7400. doi: 10.1038/s41467-022-35089-5 (PMC9715646; doi:10.1038/s41467-022-35089-5)
Supplement: Supplementary file 6 — Supplementary Data 3 [file 41467_2022_35089_MOESM6_ESM.xlsx]

## Sheet: Sheet1
qRT-PCR primers used throughout the study					ATF4 cloning primers			Antibodies used in the study
	Name/Target	sequence			Name	sequence		Target	Clone	Source	Catalog number; Identifier	References	Validation by manufacturer	Validated for human protein	Validated for western blot	Validated for (chromatin) immunoprecipitation	Additional validations	Dillution
	QRT-18s-F	GCCGCTAGAGGTGAAATTCTTG			ATF4 cDNA cloning F1	AATTAAGCACATTCCTCGATTCCAGCAAA		p53	DO-1	Calbiochem	OP43; AB_10682938	PMID: 7685617	https://www.emdmillipore.com/US/en/product/Anti-p53-Ab-6-Pantropic-Mouse-mAb-DO-1,EMD_BIO-OP43	Yes	Yes	n/a	by knock-out (PMID: 22246181)	1:5000
	QRT-18s-R	CTTTCGCTCTGGTCCGTCTT			ATF4 cDNA cloning R1	CATTGACGCTCCTGACTATCCTCAACTA		phospho-Ser15-p53	polyclonal	Cell Signaling Technology	#9284; AB_331464	PMID:23913444, PMID:24064360, PMID:25560828	https://www.cellsignal.com/products/primary-antibodies/phospho-p53-ser15-antibody/9284	Yes	Yes	n/a		1:1000
	QRT-ATF3-F1	CCGGATGTCCTCTGCGCTGG						beta-actin	C4	Santa Cruz Biotechnology	sc-47778; AB_2714189	PMID:28017329, PMID:29107503, PMID:29149593	https://www.scbt.com/p/beta-actin-antibody-c4	Yes	Yes	n/a		1:5000
	QRT-ATF3-R1	TCTTCAGGGGCTACCTCGGC						alpha-tubulin	DM1A	Millipore Sigma	T9026; AB_477593	PMID:19425080, PMID:19757494, PMID:24684304	https://www.sigmaaldrich.com/US/en/product/sigma/t9026	Yes	Yes	n/a		1:50000
	QRT-ATF4-F1	GGCTCCTCCGAATGGCTGGC			ChIP qPCR primers			Nucleolin (C23)	H6	Santa Cruz Biotechnology	sc-55486; AB_670272	PMID:28833137	https://www.scbt.com/p/c23-antibody-h-6	Yes	Yes	n/a		1:10000
	QRT-ATF4-R1	TCTGTCCCGGAGAAGGCATCC						GAPDH	G9	Santa Cruz Biotechnology	sc-365062; AB_10847862	PMID:24971611, PMID:25892301, PMID:27504807	https://www.scbt.com/p/gapdh-antibody-g-9	Yes	Yes	n/a		1:2000
	QRT-CDKN1A-F	CTGGAGACTCTCAGGGTCGAAA			Name/Target	sequence		PPM1D (WIP1)	F10	Santa Cruz Biotechnology	sc-376257; AB_10986000	PMID:30388424	https://www.scbt.com/p/wip1-antibody-f-10	Yes	Yes	n/a	by knock-out (author's unpublished data)	1:1000
	QRT-CDKN1A-R	GATTAGGGCTTCCTCTTGGAGAA			ATF3 +36 F	GATGCAACGCTCTCCAAGCCACA		ATF3	A8	Santa Cruz Biotechnology	sc-518032; n/a	PMID:34855279	https://www.scbt.com/p/atf-3-antibody-a-8	Yes	Yes	n/a	by knock-down (this manuscript)	1:250
	QRT-EIF2AK1-E2/3-F1	TGCTGGAGCACTTGAGCCACG			ATF3 +36 R	GGCTGAAGGGTGCGCTCGGG		ATF4	B3	Santa Cruz Biotechnology	sc-390063; AB_2810998	PMID:36251357	https://www.scbt.com/p/atf-4-antibody-b-3	Yes	Yes	n/a	by knock-down (this manuscript)	1:500
	QRT-EIF2AK1-E2/3-R1	AGTGAAAGAAGACAGCAGCCCCA			ATF3 -6525 F	AAACTAAATAAGCAGTGGCAGAAAGAGGAT		p-eIF2a (p-Ser51)	D9G8	Cell Signaling Technology	#3398; AB_2096481	PMID:26327577, PMID:27912058, PMID:27984728	https://www.cellsignal.com/products/primary-antibodies/phospho-eif2a-ser51-d9g8-xp-rabbit-mab/3398	Yes	Yes	n/a		1:500
	QRT-FASminusA	GATAATCTAGCAACAGACGTAAGAACCA			ATF3 -6525 R	GAAGCCAGGGATGGCAGAAAGAACC		Casp-3 (cleaved)	polyclonal	Cell Signaling Technology	#9661; AB_2341188	PMID:16736467, PMID:17099894, PMID:17299760	https://www.cellsignal.com/products/primary-antibodies/cleaved-caspase-3-asp175-antibody/9661	Yes	Yes	n/a		1:1000
	QRT-FASplusA	GGGCATCTGGACCCTCCTAC			BBC3 -13160 F	AGGCTTCCTGAGCTGGCGAC		HRI	7H3L3	Invitrogen	702551; AB_2664566	PMID:30894532	https://www.thermofisher.com/antibody/product/HRI-Antibody-clone-7H3L3-Recombinant-Monoclonal/702551	Yes	Yes	n/a	by knock-down (this manuscript)	1:250
	QRT-G45minusA	GCATCCCCCACCTTATCCAT			BBC3 -13160 R	CGAGCGGCAGAAGGCGGAA		GCN2	F7	Santa Cruz Biotechnology	sc-374609; AB_10986130	PMID:36302756, PMID:33899121, PMID:33760196	https://www.scbt.com/p/gcn2-antibody-f-7	Yes	Yes	n/a	by knock-down (this manuscript)	1:500
	QRT-G45plusA	ATTCTCGGCTGGAGAGCAGA			BBC3 +9137 F	GGTGGTCCCCACTTAGCACA		p-GCN2 (p-Thr899)	polyclonal	Novus	AF7605; AB_2843969		https://www.novusbio.com/products/gcn2-antibody_af7605	Yes	Yes	n/a		1:500
	QRT-NUPR1-F1	TGGCCACCTTCCCACCAGCA			BBC3 +9137 R	GCAATCCTCTGCCACTCCC		PKR	H12	Santa Cruz Biotechnology	sc-514626; n/a		https://www.scbt.com/p/pkr-antibody-h-12	Yes	Yes	n/a	by knock-down (this manuscript)	1:500
	QRT-NUPR1-R1	TTTCCGGCCTCCACCTCCGA			GDF15 +697 F	GCTGGGGCCAGGATCCAAGAG		p-PKR (p-Thr446)	SY230	Novus	NBP2-67426; n/a		https://www.novusbio.com/products/pkr-antibody-sy230_nbp2-67426	Yes	Yes	n/a		1:1000
	QRT-PLK3-F	GCACTTCTCCTTCTCCGTGGGTG			GDF15 +697 R	AGCAGTGCCTTGACAAGCGAT		PERK	B5	Santa Cruz Biotechnology	sc-377400; AB_2762850	PMID:30937420	https://www.scbt.com/p/perk-antibody-b-5	Yes	Yes	n/a	by knock-down (this manuscript)	1:500
	QRT-PLK3-R	TCAATGTACCACAGCCCCAGCC			GDF15 -4284 F	CAGGCACCCACCACCATGCC		p-PERK (p-Thr980)	G.305.4	Invitrogen	MA5-15033; AB_10980432	PMID:26219498, PMID:26927933, PMID:31081119	https://www.thermofisher.com/antibody/product/Phospho-PERK-Thr980-Antibody-clone-G-305-4-Monoclonal/MA5-15033	Yes	Yes	n/a		1:500
	QRT-PUMA-E3/E4-F	ACGACCTCAACGCACAGTACG			GDF15 -4284 R	AAGGCCGAGGTCAGGCGGAT		HO-1	23	Santa Cruz Biotechnology	sc-136256; AB_2011615	PMID:29067120	https://www.scbt.com/p/heme-oxygenase-1-antibody-23	Yes	Yes	n/a		1:1000
	QRT-PUMA-E3/E4-R	TCCCATGATGAGATTGTACAGGAC						Ki-67 (SP6)	SP6	Epredia	RM-9106; AB_2341197	PMID:28457749, PMID:28609656, PMID:28695822	https://www.fishersci.com/shop/products/ki-67-rabbit-monoclonal-antibody/RM9106S1	Yes	n/a	n/a		1:200
	QRT- MAPK12 F1	ACATGCGCCACGAGAACGTGA						DDIT3/CHOP	L63F7	Cell Signaling Technology	#2895; AB_2089254	PMID:24265448, PMID:28938442, PMID:29107503	https://www.cellsignal.com/products/primary-antibodies/chop-l63f7-mouse-mab/2895	Yes	Yes	n/a	by knock-down (this manuscript)	1:500
	QRT- MAPK12 F1	GGTCGGTGCCCATGAACGGC						Puma	G3	Santa Cruz Biotechnology	sc-374223; AB_10987708	PMID:30561326, PMID:30712844, PMID:30850922	https://www.scbt.com/p/pumaalpha-beta-antibody-g-3	Yes	Yes	n/a		1:500
	QRT-TP53I3-F	TTGAGGCATCTGGACATGTG						Anti mouse IgG, HRP linked Antibody	polyclonal	Cell Signaling Technology	#7076; AB_330924	PMID:24828612, PMID:25546454, PMID:26335297	https://www.cellsignal.com/products/secondary-antibodies/anti-mouse-igg-hrp-linked-antibody/7076	n/a	Yes	n/a		1:3000
	QRT-TP53I3-R	GGGTCAATCCCTCTGGGATAG						Anti rabbit IgG, HRP linked Antibody	polyclonal	Cell Signaling Technology	#7074; AB_2099233	PMID:23970788, PMID:24140712, PMID:24828612	https://www.cellsignal.com/products/secondary-antibodies/anti-mouse-igg-hrp-linked-antibody/7074	n/a	Yes	n/a		1:3000
								ATF4 (CHIP)	B3	Santa Cruz Biotechnology	sc-390063X; AB_2810998	PMID: 30452882	https://www.scbt.com/p/atf-4-antibody-b-3	Yes	n/a	Yes	by knock-down (this manuscript)	5ul/reaction
								IgG (ChIP)	polyclonal	Santa Cruz Biotechnology	sc-2025; AB_737182	PMID:25663431, PMID:26996949, PMID:28123016	https://www.scbt.com/p/normal-mouse-igg	n/a	n/a	Yes	ENCODE PROJECT External validation for lot# C111 is available under ENCODE ID: ENCAB615SBV	50ul/reaction
