# Supplementary material for: PPM1D suppresses p53-dependent transactivation and cell death by inhibiting the Integrated Stress Response
Source: Nat Commun. 2022 Dec 1;13:7400. doi: 10.1038/s41467-022-35089-5 (PMC9715646; doi:10.1038/s41467-022-35089-5)
Supplement: Supplementary file 8 — Source Data [file 41467_2022_35089_MOESM8_ESM.zip]

Archive with 9 entries (8 files):
- Source Data/
- Source Data/.DS_Store
- __MACOSX/Source Data/._.DS_Store
- Source Data/Source data D - raw polysome data.zip
- Source Data/Source Data C - raw GTEx analysis data.zip
- Source Data/Source Data B - uncropped westerns.xlsx
- __MACOSX/Source Data/._Source Data B - uncropped westerns.xlsx
- Source Data/Source Data A - raw plot data.xlsx
- __MACOSX/Source Data/._Source Data A - raw plot data.xlsx
