# Supplementary material for: PPM1D suppresses p53-dependent transactivation and cell death by inhibiting the Integrated Stress Response
Source: Nat Commun. 2022 Dec 1;13:7400. doi: 10.1038/s41467-022-35089-5 (PMC9715646; doi:10.1038/s41467-022-35089-5)
Supplement: Supplementary file 8 — Source Data [file 41467_2022_35089_MOESM8_ESM.zip › Source Data/Source Data B - uncropped westerns.xlsx]

## Sheet: Figure 1a
PPM1D suppresses p53-dependent transactivation and cell death by inhibiting the Integrated Stress Response
Zdenek Andrysik, Kelly D. Sullivan, Jeffrey S. Kieft, and Joaquin M. Espinosa
Uncropped blot scans.
Figure 1a:

## Sheet: Figure 2d
Figure 2d

## Sheet: Figure 3b
Figure 3b

## Sheet: Figure 3e
Figure 3e

## Sheet: Figure 3f
Figure 3f

## Sheet: Figure 3i
Figure 3i

## Sheet: Figure 4b
Figure 4b

## Sheet: Figure 4e
Figure 4e

## Sheet: Figure S1a
Figure S1a:

## Sheet: Figure S1b
Figure S1b

[truncated: 11 more sheets: Figure S2c, Figure S2d, Figure S2e, Figure S2f, Figure S2g, Figure S3e, Figure S4b, Figure S4e, Figure S4f, Figure S5h, Figure S6a]
