# Supplementary material for: PPM1D suppresses p53-dependent transactivation and cell death by inhibiting the Integrated Stress Response
Source: Nat Commun. 2022 Dec 1;13:7400. doi: 10.1038/s41467-022-35089-5 (PMC9715646; doi:10.1038/s41467-022-35089-5)
Supplement: Supplementary file 8 — Source Data [file 41467_2022_35089_MOESM8_ESM.zip › Source Data/Source Data A - raw plot data.xlsx]

## Sheet: Figure 1b
PPM1D suppresses p53-dependent transactivation and cell death by inhibiting the Integrated Stress Response
Zdenek Andrysik, Kelly D. Sullivan, Jeffrey S. Kieft, and Joaquin M. Espinosa
Raw data. Groups are ordered as plotted.
Figure 1b
DMSO 72h	DMSO 72h 10uM	DMSO 72h 25uM	DMSO 72h 50uM	Nut 72h	Nut72h GSK 10uM	Nut72h GSK 25uM	Nut72h GSK 50uM
0.0738	0.1064	0.1136	0.1042	0.0431	0.1622	0.3188	0.9651
0.0713	0.0783	0.0758	0.0505	0.1046	0.1492	0.3011	0.9709
0.069	0.0573	0.0269	0.0306	0.115	0.1028	0.3595	0.9698
0.074	0.0746	0.0687	0.0183	0.1464	0.063	0.3041	0.6062
0.0907	0.0624	0.0599	0.0249	0.0565	0.0861	0.2717	0.6043
DMSO 72h	Nut 72h	DMSO 72h 10uM	Nut72h GSK 10uM set1	DMSO 72h 25uM	Nut72h GSK 10uM	Nut72h GSK 25uM	Nut72h GSK 50uM
0.0981	0.1253	0.1551	0.1153	0.1129	0.2564	0.063	0.3762
0.1466	0.1399	0.1524	0.1665	0.1452	0.2517	0.1151	0.7634
0.1503	0.1204	0.1165	0.1274	0.1477	0.2898	0.2215	0.6378

## Sheet: Figure 1c
Figure 1c
For source data see Suplementary File 1 - RNAseq.

## Sheet: Figure 1d
Figure 1d
For source data see Suplementary File 1 - RNAseq.

## Sheet: Figure 1e
Figure 1e
For source data see Suplementary File 1 - RNAseq.

## Sheet: Figure 1f
Figure 1f
For source data see Suplementary File 1 - RNAseq.

## Sheet: Figure 1g
Figure 1g
For source data see Suplementary File 1 - RNAseq.

## Sheet: Figure 1h
Figure 1h
DMSO	Nutlin	GSK	Nut+GSK
0.814238	13.0851	2.20088	36.1453
0.845737	13.7238	2.33818	35.3378
1.34003	16.1883	1.83625	32.881
DMSO	Nutlin	GSK	Nut+GSK
1.18197	6.45986	2.52243	11.1878
0.802323	5.09442	2.75024	12.7051
1.01571	6.43656	2.27699	11.6228

## Sheet: Figure 1i
Figure 1i
For source data see Suplementary File 2 - IPA.

## Sheet: Figure 2a
Figure 2a
For source data see Suplementary File 1 - RNAseq and GEO series GSE86222.

## Sheet: Figure 2b
Figure 2b
For source data see GEO series GSE86222 and GSE191149.

[truncated: 51 more sheets: Figure 2c, Figure 2e, Figure 2f, Figure 2g, Figure 2h, Figure 2i, Figure 2j, Figure 3c, Figure 3d, Figure 3g, Figure 3h, Figure 3j, Figure 3k, Figure 4c, Figure 4d, Figure 4f, Figure 4g, Figure 4h, Figure 5a, Figure 5b …]
